# Supplementary material for: Transcriptomic Basis of Serum Resistance and Virulence Related Traits in XDR P. aeruginosa Evolved Under Antibiotic Pressure in a Morbidostat Device
Source: Front Microbiol. 2021 Jan 25;11:619542. doi: 10.3389/fmicb.2020.619542 (PMC7868568; doi:10.3389/fmicb.2020.619542)
Supplement: Supplementary file 1 [file Data_Sheet_1.zip]

Archive with 6 entries (6 files):
- Supplementary_Frontiers/Supplementary_Figure_1.docx
- Supplementary_Frontiers/Supplementary_Figure_2.pptx
- Supplementary_Frontiers/Supplementary_Figure_3.docx
- Supplementary_Frontiers/Supplementary_Figure_4.pptx
- Supplementary_Frontiers/Supplementary_Table_1.xlsx
- Supplementary_Frontiers/Supplementary_Table_2.xlsx
