# Supplementary material for: Transcriptomic Basis of Serum Resistance and Virulence Related Traits in XDR P. aeruginosa Evolved Under Antibiotic Pressure in a Morbidostat Device
Source: Front Microbiol. 2021 Jan 25;11:619542. doi: 10.3389/fmicb.2020.619542 (PMC7868568; doi:10.3389/fmicb.2020.619542)
Supplement: Supplementary file 1 [file Data_Sheet_1.zip › Supplementary_Frontiers/Supplementary_Table_1.xlsx]

## Sheet: Sheet1
Supplementary Table S1: Measure of colistin sensitivity in baseline strain PA77 and evolved isolates. Distribution of the minimum inhibitory concentrations (MICs, mg/L) for colistin (n = 37) with isolates cultivated in the morbidostat across four different conditions and samples at three time-points: seven, 14 and 21 days of cultivation.
Baseline	Colistin			Colistin + metronidazole			Metronidazole			LB Medium
PA77 (mg/L)	Day 7 (mg/L)	Day 14 (mg/L)	Day 21 (mg/L)	Day 7 (mg/L)	Day 14 (mg/L)	Day 21 (mg/L)	Day 7 (mg/L)	Day 14 (mg/L)	Day 21 (mg/L)	Day 7 (mg/L)	Day 14 (mg/L)	Day 21 (mg/L)
1	2	64	64	2	16	64	2	2	1	1	1	1
1	2	64	64	2	8	64	2	1	1	1	1	1
1	4	4	64	2	8	64	2	2	2	1	1	1
