# Supplementary material for: Transcriptomic Basis of Serum Resistance and Virulence Related Traits in XDR P. aeruginosa Evolved Under Antibiotic Pressure in a Morbidostat Device
Source: Front Microbiol. 2021 Jan 25;11:619542. doi: 10.3389/fmicb.2020.619542 (PMC7868568; doi:10.3389/fmicb.2020.619542)
Supplement: Supplementary file 1 [file Data_Sheet_1.zip › Supplementary_Frontiers/Supplementary_Table_2.xlsx]

## Sheet: Table_S1_PA77_all_genes
Table S2: Transcriptomic data displaying all differentially expressed genes from 37 strains across four drug conditions, computed with Geneious Prime V8. PROKKA: indicates the locus tag of each transcript. ColMet: isolates exposed to both colistin and metronidazole.
Locus_tag	Gene	Annotation	Sequence	Length	Drug Condition	Differential Expression Log2 Ratio	Differential Expression Absolute Confidence	Differential Expression Confidence	Differential Expression p-value
PROKKA_04898		hypothetical protein CDS	ATGCTGCGGCGCAGCGCCCGGATGGGCCGGGCTGACGGGGGTACGAAGATGAAAGCGCTGGTCATCGGTGTGGTCCTGGTATTCCTTGGCGGTTGCGCCAGTCACGTGAGCCCCGGCGGCAAGGCCATCGAGTCGCCGATCAAGGAGTATTTCGGCCAGGACCCCATCGAGCGCCGGGCCTTCGGCGAGAGCGAGAACGGCGCCGAGGCCGAGGATTCGCCACTGCGTTTCCGCCTGACGCCCTGA	246	Colistin_Day21	8.18046	122.8	122.8	7.98e-126
PROKKA_04888	speH	speH CDS	ATGGCAATTCAACCGTTGCGACTCGATCCGATCACCGTGCTCGGCAAGCAACTGGTCATCGAGCTGTTCGACTGCGTCGACCAGCGCTTCGACGATATCCAGTGGATCGAGGAAAGCATGCTCGAGGCCGCCCGCCAGGCCAACGCCACCATCATCACCTCGGCGTTCCACAAGTTCAGCCCGATCGGCATCTCCGGCGTGGTGGTGATCGCCGAATCGCACCTGGCGATCCATACCTGGCCGGAGTACGGCTATGCCGCGGTCGACGTGTTCACCTGCGGTGACGTGCTCGATGGCGCCCAGGCCGTGCGCGTGCTCAGCGAACGCCTGGGCAGCCGTCGGCACCTGATCTCGAGCATGGACCGCGGCCTCGGCGGCCATCGCCTGGGGCTGCTCAGC…	483	Colistin_Day21	8.12349	1000	1000	0
PROKKA_03263		short chain dehydrogenase CDS	ATGAACATGCATGCCGACGGTGAGCAGATCACCGCTATCGATACCCGCGAACGCATCCTGCTGACGGGGGCCACCGGCTTTCTCGGCGGTTCGGTCGCCGCCCAGCTGATCGCCGCCGGGCACGGCGCCAACCTGTCCTTCCTGGTCCGCGCCGAGTCCCGCCAGCAGGGGCTCGAACGCCTGCGCGGCAACCTGCTGATGCATGGCGTCGACGAAGCCGACTGCCTGGCACTGCGGGCGGAGCAGATCCTCTGCGGCGATTTCCTCGACACCTCCTGGCTGGCCCGCGAGACGCCGCGCCTGATGCAGGTGGAGCGGGTGATCAATTGCGCCGCCGTAGCGTCGTTCTCGAAGAACCCGACCATCTGGCCGGTCAACGTCGACGGCACTTTCGCCTTC…	1158	Colistin_Day21	7.62627	131.81	131.81	6.64e-135
PROKKA_04888	speH	speH CDS	ATGGCAATTCAACCGTTGCGACTCGATCCGATCACCGTGCTCGGCAAGCAACTGGTCATCGAGCTGTTCGACTGCGTCGACCAGCGCTTCGACGATATCCAGTGGATCGAGGAAAGCATGCTCGAGGCCGCCCGCCAGGCCAACGCCACCATCATCACCTCGGCGTTCCACAAGTTCAGCCCGATCGGCATCTCCGGCGTGGTGGTGATCGCCGAATCGCACCTGGCGATCCATACCTGGCCGGAGTACGGCTATGCCGCGGTCGACGTGTTCACCTGCGGTGACGTGCTCGATGGCGCCCAGGCCGTGCGCGTGCTCAGCGAACGCCTGGGCAGCCGTCGGCACCTGATCTCGAGCATGGACCGCGGCCTCGGCGGCCATCGCCTGGGGCTGCTCAGC…	483	ColMet_Day7	7.54146	105.33	105.33	2.66e-108
PROKKA_04889	speE_3	speE 3 CDS	ATGGATACGCCGATCGAACGCGCCCCGCTGGCTCCCGACCTGAGCCAGGCCCGTTACGCCGTCGACCTCACCGGCCTGGTGCCGGCGGAGGTCGCCGCCGGGCTGCCGCCGCTGCCGCCGAACCACTTCTATTTCTATCCGCCGGACCCGCTGCTGGAAGGCGACGGCGCGATCACCGCGATCGAGGACAGCGACCCCTTCGACCAGTACGTCTACCGCCTGCGCCGGGTGCTCTACCAGGGCCGCACGCGCTGGCAGAACGTGCTGATCGCCGACACCTACAACTACGACCGCGTGTTGATGCTCGACGGCGCGATCCAGAGCGCCGAGAGCGACGAGTCGCTGTACCACGAATTGCTGGTGCAGCCGGCCATGCTCGCCCACGACGAGCCGCGCGAC…	1128	Colistin_Day21	7.25046	128.25	128.25	2.57e-131
PROKKA_04898		hypothetical protein CDS	ATGCTGCGGCGCAGCGCCCGGATGGGCCGGGCTGACGGGGGTACGAAGATGAAAGCGCTGGTCATCGGTGTGGTCCTGGTATTCCTTGGCGGTTGCGCCAGTCACGTGAGCCCCGGCGGCAAGGCCATCGAGTCGCCGATCAAGGAGTATTTCGGCCAGGACCCCATCGAGCGCCGGGCCTTCGGCGAGAGCGAGAACGGCGCCGAGGCCGAGGATTCGCCACTGCGTTTCCGCCTGACGCCCTGA	246	ColMet_Day21	7.23103	83.46	83.46	5.52e-86
PROKKA_03263		short chain dehydrogenase CDS	ATGAACATGCATGCCGACGGTGAGCAGATCACCGCTATCGATACCCGCGAACGCATCCTGCTGACGGGGGCCACCGGCTTTCTCGGCGGTTCGGTCGCCGCCCAGCTGATCGCCGCCGGGCACGGCGCCAACCTGTCCTTCCTGGTCCGCGCCGAGTCCCGCCAGCAGGGGCTCGAACGCCTGCGCGGCAACCTGCTGATGCATGGCGTCGACGAAGCCGACTGCCTGGCACTGCGGGCGGAGCAGATCCTCTGCGGCGATTTCCTCGACACCTCCTGGCTGGCCCGCGAGACGCCGCGCCTGATGCAGGTGGAGCGGGTGATCAATTGCGCCGCCGTAGCGTCGTTCTCGAAGAACCCGACCATCTGGCCGGTCAACGTCGACGGCACTTTCGCCTTC…	1158	ColMet_Day21	7.0702	122.17	122.17	3.04e-125
PROKKA_00967	hasA	hasA CDS	ATGAGCATTTCGATTTCCTACAGCACCACCTACAGCGGCTGGACCGTAGCGGATTACCTGGCGGACTGGTCGGCCTACTTCGGCGACGTCAACCATCGTCCGGGCCAGGTGGTGGACGGCAGCAATACCGGCGGCTTCAACCCCGGTCCGTTCGACGGCAGCCAGTACGCGCTGAAGAGCACCGCCAGCGACGCGGCCTTCATCGCCGGCGGCGACCTCCACTACACCCTGTTCAGCAACCCCAGCCACACCCTTTGGGGCAAGCTGGACAGCATCGCCCTCGGCGACACCCTGACCGGCGGCGCCTCCAGCGGTGGCTACGCCCTGGACAGCCAGGAGGTGAGCTTCAGCAACCTGGGCCTGGATTCGCCGATCGCCCAGGGCCGCGACGGCACCGTG…	612	Medium_Day21	6.90674	269.05	269.05	2.08e-272
PROKKA_04889	speE_3	speE 3 CDS	ATGGATACGCCGATCGAACGCGCCCCGCTGGCTCCCGACCTGAGCCAGGCCCGTTACGCCGTCGACCTCACCGGCCTGGTGCCGGCGGAGGTCGCCGCCGGGCTGCCGCCGCTGCCGCCGAACCACTTCTATTTCTATCCGCCGGACCCGCTGCTGGAAGGCGACGGCGCGATCACCGCGATCGAGGACAGCGACCCCTTCGACCAGTACGTCTACCGCCTGCGCCGGGTGCTCTACCAGGGCCGCACGCGCTGGCAGAACGTGCTGATCGCCGACACCTACAACTACGACCGCGTGTTGATGCTCGACGGCGCGATCCAGAGCGCCGAGAGCGACGAGTCGCTGTACCACGAATTGCTGGTGCAGCCGGCCATGCTCGCCCACGACGAGCCGCGCGAC…	1128	ColMet_Day7	6.83332	59.5	59.5	6.25e-62
PROKKA_04888	speH	speH CDS	ATGGCAATTCAACCGTTGCGACTCGATCCGATCACCGTGCTCGGCAAGCAACTGGTCATCGAGCTGTTCGACTGCGTCGACCAGCGCTTCGACGATATCCAGTGGATCGAGGAAAGCATGCTCGAGGCCGCCCGCCAGGCCAACGCCACCATCATCACCTCGGCGTTCCACAAGTTCAGCCCGATCGGCATCTCCGGCGTGGTGGTGATCGCCGAATCGCACCTGGCGATCCATACCTGGCCGGAGTACGGCTATGCCGCGGTCGACGTGTTCACCTGCGGTGACGTGCTCGATGGCGCCCAGGCCGTGCGCGTGCTCAGCGAACGCCTGGGCAGCCGTCGGCACCTGATCTCGAGCATGGACCGCGGCCTCGGCGGCCATCGCCTGGGGCTGCTCAGC…	483	ColMet_Day21	6.82289	156.58	156.58	4.89e-160
PROKKA_04687	acrA	acrA CDS	ATGGTGTTGCCGGTGGAGGTCCTGACGGTGCAGGCCGAGCCCCTGGCGCTGAGTTCGGAACTGCCTGGGCGGATCGAACCGGTGCGGGTCGCCGAGGTGCGCGCGCGGGTGGCCGGCATCGTCGTGCGGAAGCGCTTCGAGGAGGGCGCCGACGTCAAGGCTGGCGACCTGCTGTTCCAGATCGATCCGGCACCGCTGAAGGCTGCGGTGTCGCGCGCCGAGGGTGAGCTGGCGCGGAACCGCGCGGTGCTGTTCGAGGCGCAGGCGCGGGTGCGTCGCTACGAGCCGCTGGTGAAGATCCAGGCGGTCAGCCAGCAGGACTTCGATACCGCCACCGCCGACCTGCGCAGCGCCGAGGCGGCGACCCGCTCGGCCCAGGCCGACCTGGAGACCGCGCGC…	1065	ColMet_Day21	6.78618	61.3	61.3	1.59e-63
PROKKA_04687	acrA	acrA CDS	ATGGTGTTGCCGGTGGAGGTCCTGACGGTGCAGGCCGAGCCCCTGGCGCTGAGTTCGGAACTGCCTGGGCGGATCGAACCGGTGCGGGTCGCCGAGGTGCGCGCGCGGGTGGCCGGCATCGTCGTGCGGAAGCGCTTCGAGGAGGGCGCCGACGTCAAGGCTGGCGACCTGCTGTTCCAGATCGATCCGGCACCGCTGAAGGCTGCGGTGTCGCGCGCCGAGGGTGAGCTGGCGCGGAACCGCGCGGTGCTGTTCGAGGCGCAGGCGCGGGTGCGTCGCTACGAGCCGCTGGTGAAGATCCAGGCGGTCAGCCAGCAGGACTTCGATACCGCCACCGCCGACCTGCGCAGCGCCGAGGCGGCGACCCGCTCGGCCCAGGCCGACCTGGAGACCGCGCGC…	1065	Colistin_Day21	6.68201	50.4	50.4	7.04e-53
PROKKA_04888	speH	speH CDS	ATGGCAATTCAACCGTTGCGACTCGATCCGATCACCGTGCTCGGCAAGCAACTGGTCATCGAGCTGTTCGACTGCGTCGACCAGCGCTTCGACGATATCCAGTGGATCGAGGAAAGCATGCTCGAGGCCGCCCGCCAGGCCAACGCCACCATCATCACCTCGGCGTTCCACAAGTTCAGCCCGATCGGCATCTCCGGCGTGGTGGTGATCGCCGAATCGCACCTGGCGATCCATACCTGGCCGGAGTACGGCTATGCCGCGGTCGACGTGTTCACCTGCGGTGACGTGCTCGATGGCGCCCAGGCCGTGCGCGTGCTCAGCGAACGCCTGGGCAGCCGTCGGCACCTGATCTCGAGCATGGACCGCGGCCTCGGCGGCCATCGCCTGGGGCTGCTCAGC…	483	Colistin_Day7	6.6521	98.15	98.15	3.28e-101
PROKKA_06086		hypothetical protein CDS	ATGAAACTTCGTCACCTGCCCCTCATCGCTGCCATCGGCCTGTTCTCCACCGTCACCCTGGCCGCTGGCTATACCGGCCCGGGCGCTACCCCGACCACCACCACGGTGAAGGCCGCGCTGGAAGCTGCCGACGACACCCCGGTGGTCCTTCAGGGCACCATCGTCAAGCGCATCAAGGGCGACATCTACGAGTTCCGCGACGCCACCGGCAGCATGAAGGTCGAGATCGACGACGAAGACTTCCCGCCGATGGAAATCAACGACAAGACCCGGGTCAAGCTGACCGGCGAAGTCGACCGCGACCTGGTCGGCCGCGAGATCGACGTCGAGTTCGTCGAAGTGATCAAGTAA	351	Colistin_Day21	6.57783	137.51	137.51	1.17e-140
PROKKA_00819	arnA	arnA CDS	ATGACCTCGAAAGCCGTCGTCTTCGCCTACCACGACATCGGTTGCACCGGTATCGAAGCCCTGCTCAATGCCGGCTACGAGATCGCCGCCGTCTTCACCCATGCCGACGACCCACGGGAAAACACCTTCTACGCCTCGGTCGCGCGCCTCTGCGCCGAGCGCGGCATTCCGCTGCACGCGCCCGAGGACGTGAACCATCCGCTGTGGCTGGAGCGCATCCGCCAACTGCGCCCGGACTATCTGTTCTCCTTCTACTACCGCCGCCTGCTTGGCGCCGAACTGCTCGCCTGCGCCGCACGCGGCGCCTACAACCTGCACGGTTCGCTGCTGCCGCGCTACCGCGGACGCGCCCCGGCGAACTGGGTGCTGGTCAACGGCGAAACGCAGACCGGGGTGACC…	1989	Colistin_Day21	6.56114	118.25	118.25	2.99e-121
PROKKA_00814	ywqF	ywqF CDS	ATGAAGATCAGCGTATTCGGCAGTGGCTATGTAGGACTGGTGCAGGCCGCCGTCCTCGCCGAAGTGGGCCACGATGTACTGTACATGGACATCGACCGGAACAAGGTCGAACGCCTCGCGCAGGGCCTCGCCAGCATCTACGAACCCGGGCTCGACGCCTTGCTGCGCGAAGGCCTGGACAGCGGCCGCCTGCGTTTCAGCAGCGATGCGCGCCTGGCCGTGGAGCACGGCCGGGTGCAGTTCATCGCGGTCGGCACCCCGCCTGGCGAGGACGGCGCGGCCGATCTCGGCGCGGTCTTCGCGGTGGCCGATGCCATCGCCGAGCATCGCCGCAAGCCCGTCATCGTGGTGGAGAAATCGACCGTCCCGGTAGGCACCGGCGACCGCCTGCGCGCGCAC…	1395	Colistin_Day21	6.51953	180.86	180.86	2.63e-184
PROKKA_01317	ssa1	ssa1 CDS	ATGTCGCGGACGACGCGTTGGAAGGATGTTCGAAAGTGCGGGATACGCACACTGGTGCCGCTGGGCGTTTCGCTATCGCTGTCGCCCTGTGCGTTGGCCGAAGCCCGGTCCAGCGGCTGGGAGCAGGACTTCATCGGCGTGCCGGTCGCGCGCGCGTTGGGCCTGACCGGCAAAGGCGTGGATGTCGGGGTGATCGATGGCGGTTTCCTTCCGCAGCATCCGGCGTTCGCCGGCCAGGCGATCACTCCGCTGGCCAACCGAGTGGCCATCGACGGCGAGGAAGCGATCGCCGATCCCTCCCGGCCGCTCTTCGATCGCGATGAGCAAAGCGGAGAAATCCAGGTCGCCAGCCATGGCGCGAATGTCAGCGGAATCATCGCGGCCAGGCCGGAGGTCATT…	2925	ColMet_Day21	6.39493	91.49	91.49	4.03e-94
PROKKA_04889	speE_3	speE 3 CDS	ATGGATACGCCGATCGAACGCGCCCCGCTGGCTCCCGACCTGAGCCAGGCCCGTTACGCCGTCGACCTCACCGGCCTGGTGCCGGCGGAGGTCGCCGCCGGGCTGCCGCCGCTGCCGCCGAACCACTTCTATTTCTATCCGCCGGACCCGCTGCTGGAAGGCGACGGCGCGATCACCGCGATCGAGGACAGCGACCCCTTCGACCAGTACGTCTACCGCCTGCGCCGGGTGCTCTACCAGGGCCGCACGCGCTGGCAGAACGTGCTGATCGCCGACACCTACAACTACGACCGCGTGTTGATGCTCGACGGCGCGATCCAGAGCGCCGAGAGCGACGAGTCGCTGTACCACGAATTGCTGGTGCAGCCGGCCATGCTCGCCCACGACGAGCCGCGCGAC…	1128	ColMet_Day21	6.25166	130.2	130.2	2.28e-133
PROKKA_04888	speH	speH CDS	ATGGCAATTCAACCGTTGCGACTCGATCCGATCACCGTGCTCGGCAAGCAACTGGTCATCGAGCTGTTCGACTGCGTCGACCAGCGCTTCGACGATATCCAGTGGATCGAGGAAAGCATGCTCGAGGCCGCCCGCCAGGCCAACGCCACCATCATCACCTCGGCGTTCCACAAGTTCAGCCCGATCGGCATCTCCGGCGTGGTGGTGATCGCCGAATCGCACCTGGCGATCCATACCTGGCCGGAGTACGGCTATGCCGCGGTCGACGTGTTCACCTGCGGTGACGTGCTCGATGGCGCCCAGGCCGTGCGCGTGCTCAGCGAACGCCTGGGCAGCCGTCGGCACCTGATCTCGAGCATGGACCGCGGCCTCGGCGGCCATCGCCTGGGGCTGCTCAGC…	483	Colistin_Day14	6.23643	86.84	86.84	1.73e-89
PROKKA_01317	ssa1	ssa1 CDS	ATGTCGCGGACGACGCGTTGGAAGGATGTTCGAAAGTGCGGGATACGCACACTGGTGCCGCTGGGCGTTTCGCTATCGCTGTCGCCCTGTGCGTTGGCCGAAGCCCGGTCCAGCGGCTGGGAGCAGGACTTCATCGGCGTGCCGGTCGCGCGCGCGTTGGGCCTGACCGGCAAAGGCGTGGATGTCGGGGTGATCGATGGCGGTTTCCTTCCGCAGCATCCGGCGTTCGCCGGCCAGGCGATCACTCCGCTGGCCAACCGAGTGGCCATCGACGGCGAGGAAGCGATCGCCGATCCCTCCCGGCCGCTCTTCGATCGCGATGAGCAAAGCGGAGAAATCCAGGTCGCCAGCCATGGCGCGAATGTCAGCGGAATCATCGCGGCCAGGCCGGAGGTCATT…	2925	Colistin_Day21	6.19255	92.45	92.45	2.68e-95
PROKKA_02744	azoR1_1	azoR1 1 CDS	ATGAAACTTTTGCATATCGATTCCAGCATCCTCGGCGACGCCTCCGCTTCCCGCCAACTGAGCGCCGAGCTGGTCCAGGCCTGGCGGCAGAACGAAGACGGGCTTGACGTCACCTACCGCGACCTGGCCGCCGACGCGGTGGCGCACTTCTCCGCCCTGACCCTGGCCGCCGGCAGCACCCCGGCGGAGCTGCGCGATGCCGCGCTGAAGCATGAAGCCGCAGTGGGCGAAGAAGTGCTGGAAGAGTTCCTCGCCGCCGACGTCGTGGTCATCGGCGCGCCGATGTACAACTTCACCATCTCCAGCCAGCTCAAGGCCTGGATCGATCGCATCGCGGTCGCCGGCAAGACCTTCCGCTACACCGAGAACGGCCCGGTTGGCCTGGCCGGCGACAAGAAA…	609	ColMet_Day7	6.18868	34.85	34.85	8.23e-37
PROKKA_02744	azoR1_1	azoR1 1 CDS	ATGAAACTTTTGCATATCGATTCCAGCATCCTCGGCGACGCCTCCGCTTCCCGCCAACTGAGCGCCGAGCTGGTCCAGGCCTGGCGGCAGAACGAAGACGGGCTTGACGTCACCTACCGCGACCTGGCCGCCGACGCGGTGGCGCACTTCTCCGCCCTGACCCTGGCCGCCGGCAGCACCCCGGCGGAGCTGCGCGATGCCGCGCTGAAGCATGAAGCCGCAGTGGGCGAAGAAGTGCTGGAAGAGTTCCTCGCCGCCGACGTCGTGGTCATCGGCGCGCCGATGTACAACTTCACCATCTCCAGCCAGCTCAAGGCCTGGATCGATCGCATCGCGGTCGCCGGCAAGACCTTCCGCTACACCGAGAACGGCCCGGTTGGCCTGGCCGGCGACAAGAAA…	609	Metronidazole_Day7	6.16174	46.18	46.18	8.16e-49
PROKKA_01362	acrR_1	acrR 1 CDS	ATGCCGCCCCGCGCGAAAACAAAGTTGCCCCCCCCGTCCACTGCCCATAGCAGCGCCGATGCGCAGCCCGGCCTCCAGCAAGGAGCCCAGCGAACTCGCGACCGCATCCTGCAGGCCGCCCGCGAACTGGTGCTGGAGGAAGGTGCCAGTCGCTTGACACTGGACGCCGTCGTTGTGCGGGCCGGGTTGAGCAAAGGGGCGTTTCTCTATCACTTCAAGACCAAACGCGATTTGTTCGTGACACTGATCGACGAGATGATCCGGGCGTTCGACGCGGTACAAGCCAATCACGAGCGCAGGTTTGCCGGAGATCCGGACCCCTGGCTGTCGAGCCAGGTGGAAGCGATGCCCGACGACGAGATGCAGAAGATGGGCGCAGCGCTGCTCGCGGCAGCTGCG…	642	Colistin_Day21	6.08778	63.92	63.92	1.52e-66
PROKKA_00084		hypothetical protein CDS	ATGCAACTCGCCACACTTCAGGAACTGAGCTTCGATGAAATCGACCAGGTATCGGGCGCCGGACTCTTCAGCTTCGTCGGCGATGCCATCGTCGATGTGGTCAAGGTGTCCAACGACCTGCTCAACACGTCGGTCATCTCTTCGGTCGGCAAGGTGTTCAACGCCGTCGGCCTGACCCCCATCCATCAACTGGCCGACACCCTCGGCTACGGCGTGTTCAAGGGCGTCGCCGCGGTCGGCGGCCTGCTCGGCGGCGATACCAGCCGTATCGATTACCACTACGACACCGAGTGGACCTGA	300	Colistin_Day21	6.06987	1000	1000	0
PROKKA_00114		Phage holin family (Lysis protein S) CDS	ATGAAAATGCCAGAACGCCCTGAAACTTGGGCTGCGCTGCTTGCGTGGCTGTCTGCGCACTATCCGCAGCTGTACGCCGCCGGCCTGTCCTTTGTGGTCGCGCTGACCCGGGTGATCTACGGCGGTGGAACGCGGCGCCAGGCGCTGCTCGAGGCAACGCTCTGCACTCTGATCACCTTGGGCCTGATTCCTGTCCTTGAGTGGTTTGGCCTTCCGCAGAACATGGCTACTGCTGCCGGGGTGTTCACCGGCTTCCTGGGTGTGAAGAAGATCGCCGAGTTCGCTGATCGGATCGCCGACTGGAAGTTTCCGCGCCGGGGGGCTGGCGAATGA	333	Colistin_Day21	6.06779	107.2	107.2	3.97e-110
PROKKA_00819	arnA	arnA CDS	ATGACCTCGAAAGCCGTCGTCTTCGCCTACCACGACATCGGTTGCACCGGTATCGAAGCCCTGCTCAATGCCGGCTACGAGATCGCCGCCGTCTTCACCCATGCCGACGACCCACGGGAAAACACCTTCTACGCCTCGGTCGCGCGCCTCTGCGCCGAGCGCGGCATTCCGCTGCACGCGCCCGAGGACGTGAACCATCCGCTGTGGCTGGAGCGCATCCGCCAACTGCGCCCGGACTATCTGTTCTCCTTCTACTACCGCCGCCTGCTTGGCGCCGAACTGCTCGCCTGCGCCGCACGCGGCGCCTACAACCTGCACGGTTCGCTGCTGCCGCGCTACCGCGGACGCGCCCCGGCGAACTGGGTGCTGGTCAACGGCGAAACGCAGACCGGGGTGACC…	1989	ColMet_Day21	6.06234	93.87	93.87	1.51e-96
PROKKA_02744	azoR1_1	azoR1 1 CDS	ATGAAACTTTTGCATATCGATTCCAGCATCCTCGGCGACGCCTCCGCTTCCCGCCAACTGAGCGCCGAGCTGGTCCAGGCCTGGCGGCAGAACGAAGACGGGCTTGACGTCACCTACCGCGACCTGGCCGCCGACGCGGTGGCGCACTTCTCCGCCCTGACCCTGGCCGCCGGCAGCACCCCGGCGGAGCTGCGCGATGCCGCGCTGAAGCATGAAGCCGCAGTGGGCGAAGAAGTGCTGGAAGAGTTCCTCGCCGCCGACGTCGTGGTCATCGGCGCGCCGATGTACAACTTCACCATCTCCAGCCAGCTCAAGGCCTGGATCGATCGCATCGCGGTCGCCGGCAAGACCTTCCGCTACACCGAGAACGGCCCGGTTGGCCTGGCCGGCGACAAGAAA…	609	Metronidazole_Day21	6.06099	47.63	47.63	2.31e-50
PROKKA_03224	acrR_2	acrR 2 CDS	ATGCCGCCCCGCGCGAAAACAAAGTTGCCCCCCCCGTCCACTGCCCATAGCAGCGCCGATGCGCAGCCCGGCCTCCAGCAAGGAGCCCAGCGAACTCGCGACCGCATCCTGCAGGCCGCCCGCGAACTGGTGCTGGAGGAAGGTGCCAGTCGCTTGACACTGGACGCCGTCGTTGTGCGGGCCGGGTTGAGCAAAGGGGCGTTTCTCTATCACTTCAAGACCAAACGCGATTTGTTCGTGACACTGATCGACGAGATGATCCGGGCGTTCGACGCGGTACAAGCCAATCACGAGCGCAGGTTTGCCGGAGATCCGGACCCCTGGCTGTCGAGCCAGGTGGAAGCGATGCCCGACGACGAGATGCAGAAGATGGGCGCAGCGCTGCTCGCGGCAGCTGCG…	642	Colistin_Day21	6.04454	63.14	63.14	9.33e-66
PROKKA_04898		hypothetical protein CDS	ATGCTGCGGCGCAGCGCCCGGATGGGCCGGGCTGACGGGGGTACGAAGATGAAAGCGCTGGTCATCGGTGTGGTCCTGGTATTCCTTGGCGGTTGCGCCAGTCACGTGAGCCCCGGCGGCAAGGCCATCGAGTCGCCGATCAAGGAGTATTTCGGCCAGGACCCCATCGAGCGCCGGGCCTTCGGCGAGAGCGAGAACGGCGCCGAGGCCGAGGATTCGCCACTGCGTTTCCGCCTGACGCCCTGA	246	ColMet_Day7	5.99546	45.15	45.15	2.66e-47
PROKKA_04898		hypothetical protein CDS	ATGCTGCGGCGCAGCGCCCGGATGGGCCGGGCTGACGGGGGTACGAAGATGAAAGCGCTGGTCATCGGTGTGGTCCTGGTATTCCTTGGCGGTTGCGCCAGTCACGTGAGCCCCGGCGGCAAGGCCATCGAGTCGCCGATCAAGGAGTATTTCGGCCAGGACCCCATCGAGCGCCGGGCCTTCGGCGAGAGCGAGAACGGCGCCGAGGCCGAGGATTCGCCACTGCGTTTCCGCCTGACGCCCTGA	246	Colistin_Day14	5.97618	43.09	43.09	3.77e-45
PROKKA_04889	speE_3	speE 3 CDS	ATGGATACGCCGATCGAACGCGCCCCGCTGGCTCCCGACCTGAGCCAGGCCCGTTACGCCGTCGACCTCACCGGCCTGGTGCCGGCGGAGGTCGCCGCCGGGCTGCCGCCGCTGCCGCCGAACCACTTCTATTTCTATCCGCCGGACCCGCTGCTGGAAGGCGACGGCGCGATCACCGCGATCGAGGACAGCGACCCCTTCGACCAGTACGTCTACCGCCTGCGCCGGGTGCTCTACCAGGGCCGCACGCGCTGGCAGAACGTGCTGATCGCCGACACCTACAACTACGACCGCGTGTTGATGCTCGACGGCGCGATCCAGAGCGCCGAGAGCGACGAGTCGCTGTACCACGAATTGCTGGTGCAGCCGGCCATGCTCGCCCACGACGAGCCGCGCGAC…	1128	Colistin_Day7	5.95708	56.43	56.43	5.06e-59
PROKKA_00814	ywqF	ywqF CDS	ATGAAGATCAGCGTATTCGGCAGTGGCTATGTAGGACTGGTGCAGGCCGCCGTCCTCGCCGAAGTGGGCCACGATGTACTGTACATGGACATCGACCGGAACAAGGTCGAACGCCTCGCGCAGGGCCTCGCCAGCATCTACGAACCCGGGCTCGACGCCTTGCTGCGCGAAGGCCTGGACAGCGGCCGCCTGCGTTTCAGCAGCGATGCGCGCCTGGCCGTGGAGCACGGCCGGGTGCAGTTCATCGCGGTCGGCACCCCGCCTGGCGAGGACGGCGCGGCCGATCTCGGCGCGGTCTTCGCGGTGGCCGATGCCATCGCCGAGCATCGCCGCAAGCCCGTCATCGTGGTGGAGAAATCGACCGTCCCGGTAGGCACCGGCGACCGCCTGCGCGCGCAC…	1395	ColMet_Day21	5.93937	84.06	84.06	1.36e-86
PROKKA_04889	speE_3	speE 3 CDS	ATGGATACGCCGATCGAACGCGCCCCGCTGGCTCCCGACCTGAGCCAGGCCCGTTACGCCGTCGACCTCACCGGCCTGGTGCCGGCGGAGGTCGCCGCCGGGCTGCCGCCGCTGCCGCCGAACCACTTCTATTTCTATCCGCCGGACCCGCTGCTGGAAGGCGACGGCGCGATCACCGCGATCGAGGACAGCGACCCCTTCGACCAGTACGTCTACCGCCTGCGCCGGGTGCTCTACCAGGGCCGCACGCGCTGGCAGAACGTGCTGATCGCCGACACCTACAACTACGACCGCGTGTTGATGCTCGACGGCGCGATCCAGAGCGCCGAGAGCGACGAGTCGCTGTACCACGAATTGCTGGTGCAGCCGGCCATGCTCGCCCACGACGAGCCGCGCGAC…	1128	Colistin_Day14	5.93696	56.18	56.18	1.92e-58
PROKKA_00820	arnC	arnC CDS	ATGAAGCCCTATCCGATCGACCTGGTCTCGGTGGTGATCCCGGTCTACAACGAGGAAGCCAGCCTGCCCGAACTGCTGCGCCGCACCGAGGCCGCCTGCCTGGAGCTGGGCCGCGCCTTCGAGATCGTGCTGGTCGACGACGGCAGCCGCGACCGCTCCGCGGAACTCTTGCAGGCCGCCGCCGAACGCGACGGCAGCGCCGTGGTGGCGGTGATCCTCAACCGCAACTACGGCCAGCACGCGGCGATCCTCGCCGGCTTCGAACAGTCCCGTGGAGACCTGGTGATCACCCTCGATGCCGACCTGCAGAACCCGCCGGAGGAAATCCCGCGCCTGGTGGAGCGCGCCGCGCAGGGCTACGACGTGGTCGGCAGCATCCGCGCCGAGCGCCAGGACTCG…	1020	Colistin_Day21	5.87822	66.24	66.24	6.94e-69
PROKKA_00098		hypothetical protein CDS	ATGCACAAGCTCGGAGTTTACAGGCGCACACCTTTGGTAGCTGAAGCCATGCGCCGCGGGCTTATCTCGCCCGCCGTGATCGCCCTTGCCTTCCTCGTCGCCGGTCAGCCACTGCTCAACGATGACCACATGATGCGCAGCCGCCGTGGCGGCGAAAGGAAGATCGAAACTCGCCTGACTGCTCGCCGCGATGGCGTGGCCTGGGTGGCGTGA	213	Colistin_Day21	5.85133	1000	1000	0
PROKKA_00114		Phage holin family (Lysis protein S) CDS	ATGAAAATGCCAGAACGCCCTGAAACTTGGGCTGCGCTGCTTGCGTGGCTGTCTGCGCACTATCCGCAGCTGTACGCCGCCGGCCTGTCCTTTGTGGTCGCGCTGACCCGGGTGATCTACGGCGGTGGAACGCGGCGCCAGGCGCTGCTCGAGGCAACGCTCTGCACTCTGATCACCTTGGGCCTGATTCCTGTCCTTGAGTGGTTTGGCCTTCCGCAGAACATGGCTACTGCTGCCGGGGTGTTCACCGGCTTCCTGGGTGTGAAGAAGATCGCCGAGTTCGCTGATCGGATCGCCGACTGGAAGTTTCCGCGCCGGGGGGCTGGCGAATGA	333	ColMet_Day21	5.68024	90.61	90.61	3.15e-93
PROKKA_04067	amiD_1	amiD 1 CDS	ATGCTGACCATCGACTACAACAGCTATCGCACCACTACCCCCTACGGCAAACGCGTGCGCTTCCTGGTGCTGCACTACACCGCGCTCGACTTCGCCGCCTCGGTCAAGGCGCTGACCACCGGCGCCGCCAGCGCCCACTACCTGATCCCGGCGCCGCACGACCCCAGCTACAAGGCCGCCGGCTTCAAGGGCCAGCGCATCTTCAACCTGGTCGCCGAGGAAGACCGCGCCTGGCACGCCGGCGTCAGCGGCTGGGCGCGCCGCGACAACCTCAACGACACTTCCATCGGCATCGAGATCGTCAACCTCGCCCGCGACGACGACGGCGTGTTCACCTTCCCCGACTACGAGCGCTCGCAGATCAACGCACTCAAGCAACTGGCGAAGAACATCCTGCAG…	768	Colistin_Day21	5.67007	50.11	50.11	1.43e-52
PROKKA_00821	arnB	arnB CDS	ATGTCACTGGACTTTCTGCCATTCTCCCGGCCAAGCATCGGCGAGGACGAAATCGCCGCCGTGGAGCAGGTCCTGCGTTCCGGCTGGATCACCACCGGGCCGAAGAACCAGGAGCTCGAACAGCGCTTCGCCGAACGCCTCGGCTGCCGCCACGCGGTGGCGCTATCCTCGGCCACCGGCGCCCTGCACGTCACCCTGCTGGCGCTGGGCATCGGCCCCGGCGACGAAGTGATCACGCCGTCGCTGACCTGGGTCTCCACCGCCAACGTCATCACCCTGCTCGGCGCCACCCCGGTGTTCGTCGACGTCGACCGCGACACCCTGATGTGTTCGGCGCAGGCAGTGGAAGCCGCCATCGGCCCGCGCACCCGCGCCATCGTGCCGGTGCACTACGCCGGC…	1149	Colistin_Day21	5.65934	66.19	66.19	7.89e-69
PROKKA_00817	arnT_1	arnT 1 CDS	ATGAGCCGCCGCCAGACCTGTTCGCTGCTGCTGATCGCCTTCGGCCTGTTCTACCTGGTTCCACTGAGCAACCATGGCCTGTGGATTCCCGACGAGACCCGCTACGCGCAGATCAGCCAGGCGATGCTGCTGGGCGGCGACTGGGTGTCGCCGCACTTCCTCGGCCTGCGCTACTTCGAGAAGCCGGTCGCCGGCTACTGGATGATCGCCCTCGGCCAGGCGGTCTTCGGCGAAAACCTGTTCGGCGTGCGCATCGCCTCGGTCGTCGCCACCGCCCTCAGCGTCCTGCTCGCCTACCTGCTGGCCCGCCGCCTGTGGCGCGACCCGCGCACCAGCCTGGCGTGCGCGCTGCTCTACGCCAGCTTCGGCTTGATCGCCGGGCAGTCCGGCTATGCCAAC…	1650	Colistin_Day21	5.65162	84.01	84.01	9.17e-87
PROKKA_00113		Phage regulatory protein Rha (Phage pRha) CDS	ATGAGTGAGATTGATCTTGATGAGGCCGGCCTGCGTGATCTGGTGATGGTCAATGACGGCCAGGTTGTAACGACCTCGCTGAAGGTGGCTGAGCGTTTCGGAAAGCGGCACGACAACGTGATCAAGGCGATCCGCGGCCTCGATTGCTCGCCAGAATTTCATGCCCTCAATTTTGAGGAGATGATCGTGGATGTCGATATCGGCAAAGGTGCCAGGCGGAAATCTCCAGCGTTCCGCATAACCAGAGATGGCTTTGCGTTCTTGTGCATGGGCTTCACCGGCAAGGAGGCGGCCAAATGGAAAGAGGCTTACATCCGTGCCTTCAACTGGATGGCAGAGCAACTGTTCAAGCGCTCGATGGACTTCGCCACCCTGCGTAACGAGCTGATGGCGGAGTAC…	528	Colistin_Day21	5.6432	277.81	277.81	1.22e-281
PROKKA_06086		hypothetical protein CDS	ATGAAACTTCGTCACCTGCCCCTCATCGCTGCCATCGGCCTGTTCTCCACCGTCACCCTGGCCGCTGGCTATACCGGCCCGGGCGCTACCCCGACCACCACCACGGTGAAGGCCGCGCTGGAAGCTGCCGACGACACCCCGGTGGTCCTTCAGGGCACCATCGTCAAGCGCATCAAGGGCGACATCTACGAGTTCCGCGACGCCACCGGCAGCATGAAGGTCGAGATCGACGACGAAGACTTCCCGCCGATGGAAATCAACGACAAGACCCGGGTCAAGCTGACCGGCGAAGTCGACCGCGACCTGGTCGGCCGCGAGATCGACGTCGAGTTCGTCGAAGTGATCAAGTAA	351	ColMet_Day21	5.5769	69.76	69.76	4.13e-72
PROKKA_05002		hypothetical protein CDS	ATGAAAGCTTCCCTGATCCTCGGCCTCGCCCTCGCCACCCTGACCGCCAACGCCGCCTTCGCCGCCGATGGCTCCAGCCGCACCATCGACCGGCTGCACCAGGACATGTCCAGCGTCGAACTGCGCATCACCGACAACGGCAGCGAGCAGACCATCGACCGCCTGCACAAGGACATGACCAAGGCCGAAGCCCGCCTGGCCGACAACGGCAGCGAGCAGACCGTCGACCGCCTGCACAAGGACATGACCAAGGCCGAAGCCCGCCTGGCCGACAACGGCAGCGAACAGACCGTGGACCGCCTGCATCGCAGCATGAGCCGTTTCGACCTGCGCACCGCCTGA	342	ColMet_Day21	5.57022	108.69	108.69	1.53e-111
PROKKA_03225	ttgC_2	ttgC 2 CDS	ATGTCTCAAATTCTTGAACGCTATCGCCTCATTGCCATGATTTCTCCGCTACTGCTTCTTGCGGCCTGCAGCCATGCCCCGCACTCTGCCGATCCACCTCGCCTGGATGTACCGGCCCATTTCTCAAATGAAGAGGGAGGTGAAGGCATCTTGGACAAATCGTCCCGCCGTACTCTTCCCGTCGATTGGTGGACGGCCTACGGCGATCCGCACCTCAATGCCTTGGTCCGGGCGGCGCTGGAGCGCAATACCGAACTGACGATTGCGCGAGCGCGCGTGGACGAGGCATCGGCCGCCACGCGGCGAGCACGGGCCTCCCTGCTCCCCTCGTTGTCCGCGGGCACGCAGGCAACTCGAGGACGCGACTATTCAGAGAACGTTGCAATCGGCAATGATGGC…	1404	Colistin_Day21	5.56392	170.97	170.97	2.55e-174
PROKKA_04067	amiD_1	amiD 1 CDS	ATGCTGACCATCGACTACAACAGCTATCGCACCACTACCCCCTACGGCAAACGCGTGCGCTTCCTGGTGCTGCACTACACCGCGCTCGACTTCGCCGCCTCGGTCAAGGCGCTGACCACCGGCGCCGCCAGCGCCCACTACCTGATCCCGGCGCCGCACGACCCCAGCTACAAGGCCGCCGGCTTCAAGGGCCAGCGCATCTTCAACCTGGTCGCCGAGGAAGACCGCGCCTGGCACGCCGGCGTCAGCGGCTGGGCGCGCCGCGACAACCTCAACGACACTTCCATCGGCATCGAGATCGTCAACCTCGCCCGCGACGACGACGGCGTGTTCACCTTCCCCGACTACGAGCGCTCGCAGATCAACGCACTCAAGCAACTGGCGAAGAACATCCTGCAG…	768	ColMet_Day21	5.56121	90.53	90.53	3.84e-93
PROKKA_03263		short chain dehydrogenase CDS	ATGAACATGCATGCCGACGGTGAGCAGATCACCGCTATCGATACCCGCGAACGCATCCTGCTGACGGGGGCCACCGGCTTTCTCGGCGGTTCGGTCGCCGCCCAGCTGATCGCCGCCGGGCACGGCGCCAACCTGTCCTTCCTGGTCCGCGCCGAGTCCCGCCAGCAGGGGCTCGAACGCCTGCGCGGCAACCTGCTGATGCATGGCGTCGACGAAGCCGACTGCCTGGCACTGCGGGCGGAGCAGATCCTCTGCGGCGATTTCCTCGACACCTCCTGGCTGGCCCGCGAGACGCCGCGCCTGATGCAGGTGGAGCGGGTGATCAATTGCGCCGCCGTAGCGTCGTTCTCGAAGAACCCGACCATCTGGCCGGTCAACGTCGACGGCACTTTCGCCTTC…	1158	ColMet_Day7	5.5515	66.27	66.27	7.69e-69
PROKKA_04898		hypothetical protein CDS	ATGCTGCGGCGCAGCGCCCGGATGGGCCGGGCTGACGGGGGTACGAAGATGAAAGCGCTGGTCATCGGTGTGGTCCTGGTATTCCTTGGCGGTTGCGCCAGTCACGTGAGCCCCGGCGGCAAGGCCATCGAGTCGCCGATCAAGGAGTATTTCGGCCAGGACCCCATCGAGCGCCGGGCCTTCGGCGAGAGCGAGAACGGCGCCGAGGCCGAGGATTCGCCACTGCGTTTCCGCCTGACGCCCTGA	246	Colistin_Day7	5.55037	46.81	46.81	2.8e-49
PROKKA_00115		Chitinase class I CDS	ATGAAGATCACCGCCGATCAACTCGACCGCGCTACCGGCTGCGGTGCCGCTACTGCCTCGACTTGGGTCGAGCACATCAACGGCGCCATGGCTCGGTTCGAGATCAACACGGCTGAGCGGGTGGCGATGTTCCTGGCTCAGGTCGGGCACGAAAGCCAGAGCCTCAAGCGTCTGGTCGAGAATCTGAACTACTCCGCAGAAGGCCTGCTCAAGACGTGGCCGAAGCGGTTCACGCCGGCAGAGGCAAAGCAGTACGCACGCCAGCCTGAGCGCATCGCGAACCGCGTCTACGCAAACCGGATGGGCAACGGCTCACCGGATACGGGCGATGGGTATCGATACCGGGGACGCGGCCTGATCATGATTACGGGCCACGACAACTACGCCGAAGCCGCCCGC…	618	Colistin_Day21	5.54719	185.63	185.63	3.35e-189
PROKKA_01363	ttgC_1	ttgC 1 CDS	ATGTCTCAAATTCTTGAACGCTATCGCCTCATTGCCATGATTTCTCCGCTACTGCTTCTTGCGGCCTGCAGCCATGCCCCGCACTCTGCCGATCCACCTCGCCTGGATGTACCGGCCCATTTCTCAAATGAAGAGGGAGGTGAAGGCATCTTGGACAAATCGTCCCGCCGTACTCTTCCCGTCGATTGGTGGACGGCCTACGGCGATCCGCACCTCAATGCCTTGGTCCGGGCGGCGCTGGAGCGCAATACCGAACTGACGATTGCGCGAGCGCGCGTGGACGAGGCATCGGCCGCCACGCGAGCACGGGCCTCCCTGCTCCCCTCGTTGTCCGCGGGCACGCAGGCAACTCGAGGACGCGACTATTCAGAGAACGTTGCAATCGGCAATGATGGCCGC…	1401	Colistin_Day21	5.50896	171.34	171.34	9.96e-175
PROKKA_00816	arnE_1	arnE 1 CDS	ATGAGCGCCGCGCTGCTGCTCGCCACCCTGCTCATGACCGGCCTCGGCCAGGTTGCGCAGAAGCTCACCGTGGAGCACTGGCGCCTGGTCGCCGCCGACGGCTGGACGGCGCGCCTGCGCAGTCCGTGGCCGTGGCTGGCGCTGCTCGCCCTCGGGCTCGGCCTGCTCTGCTGGCTGCTGCTCCTGCAACGGGTGGAAGTCGGCAGCGCCTATCCGATGCTGGCGCTGAACTTCGTCCTGGTCACCCTGGCGGCACGCTTCGTCTTCGATGAGCCGGTGGATCGCCGCCACCTCGCCGGCCTGTTGCTGATCGTCGCCGGCGTGGCCCTGCTCGGGAGGAGCGCATGA	348	ColMet_Day21	5.5082	149.77	149.77	3.47e-153
PROKKA_00820	arnC	arnC CDS	ATGAAGCCCTATCCGATCGACCTGGTCTCGGTGGTGATCCCGGTCTACAACGAGGAAGCCAGCCTGCCCGAACTGCTGCGCCGCACCGAGGCCGCCTGCCTGGAGCTGGGCCGCGCCTTCGAGATCGTGCTGGTCGACGACGGCAGCCGCGACCGCTCCGCGGAACTCTTGCAGGCCGCCGCCGAACGCGACGGCAGCGCCGTGGTGGCGGTGATCCTCAACCGCAACTACGGCCAGCACGCGGCGATCCTCGCCGGCTTCGAACAGTCCCGTGGAGACCTGGTGATCACCCTCGATGCCGACCTGCAGAACCCGCCGGAGGAAATCCCGCGCCTGGTGGAGCGCGCCGCGCAGGGCTACGACGTGGTCGGCAGCATCCGCGCCGAGCGCCAGGACTCG…	1020	ColMet_Day21	5.50383	75.15	75.15	1.4e-77
PROKKA_03263		short chain dehydrogenase CDS	ATGAACATGCATGCCGACGGTGAGCAGATCACCGCTATCGATACCCGCGAACGCATCCTGCTGACGGGGGCCACCGGCTTTCTCGGCGGTTCGGTCGCCGCCCAGCTGATCGCCGCCGGGCACGGCGCCAACCTGTCCTTCCTGGTCCGCGCCGAGTCCCGCCAGCAGGGGCTCGAACGCCTGCGCGGCAACCTGCTGATGCATGGCGTCGACGAAGCCGACTGCCTGGCACTGCGGGCGGAGCAGATCCTCTGCGGCGATTTCCTCGACACCTCCTGGCTGGCCCGCGAGACGCCGCGCCTGATGCAGGTGGAGCGGGTGATCAATTGCGCCGCCGTAGCGTCGTTCTCGAAGAACCCGACCATCTGGCCGGTCAACGTCGACGGCACTTTCGCCTTC…	1158	Colistin_Day7	5.49464	76.9	76.9	1.04e-79
PROKKA_00821	arnB	arnB CDS	ATGTCACTGGACTTTCTGCCATTCTCCCGGCCAAGCATCGGCGAGGACGAAATCGCCGCCGTGGAGCAGGTCCTGCGTTCCGGCTGGATCACCACCGGGCCGAAGAACCAGGAGCTCGAACAGCGCTTCGCCGAACGCCTCGGCTGCCGCCACGCGGTGGCGCTATCCTCGGCCACCGGCGCCCTGCACGTCACCCTGCTGGCGCTGGGCATCGGCCCCGGCGACGAAGTGATCACGCCGTCGCTGACCTGGGTCTCCACCGCCAACGTCATCACCCTGCTCGGCGCCACCCCGGTGTTCGTCGACGTCGACCGCGACACCCTGATGTGTTCGGCGCAGGCAGTGGAAGCCGCCATCGGCCCGCGCACCCGCGCCATCGTGCCGGTGCACTACGCCGGC…	1149	ColMet_Day21	5.49267	74.17	74.17	1.4e-76
PROKKA_04888	speH	speH CDS	ATGGCAATTCAACCGTTGCGACTCGATCCGATCACCGTGCTCGGCAAGCAACTGGTCATCGAGCTGTTCGACTGCGTCGACCAGCGCTTCGACGATATCCAGTGGATCGAGGAAAGCATGCTCGAGGCCGCCCGCCAGGCCAACGCCACCATCATCACCTCGGCGTTCCACAAGTTCAGCCCGATCGGCATCTCCGGCGTGGTGGTGATCGCCGAATCGCACCTGGCGATCCATACCTGGCCGGAGTACGGCTATGCCGCGGTCGACGTGTTCACCTGCGGTGACGTGCTCGATGGCGCCCAGGCCGTGCGCGTGCTCAGCGAACGCCTGGGCAGCCGTCGGCACCTGATCTCGAGCATGGACCGCGGCCTCGGCGGCCATCGCCTGGGGCTGCTCAGC…	483	ColMet_Day14	5.46958	32.31	32.31	2.17e-34
PROKKA_00967	hasA	hasA CDS	ATGAGCATTTCGATTTCCTACAGCACCACCTACAGCGGCTGGACCGTAGCGGATTACCTGGCGGACTGGTCGGCCTACTTCGGCGACGTCAACCATCGTCCGGGCCAGGTGGTGGACGGCAGCAATACCGGCGGCTTCAACCCCGGTCCGTTCGACGGCAGCCAGTACGCGCTGAAGAGCACCGCCAGCGACGCGGCCTTCATCGCCGGCGGCGACCTCCACTACACCCTGTTCAGCAACCCCAGCCACACCCTTTGGGGCAAGCTGGACAGCATCGCCCTCGGCGACACCCTGACCGGCGGCGCCTCCAGCGGTGGCTACGCCCTGGACAGCCAGGAGGTGAGCTTCAGCAACCTGGGCCTGGATTCGCCGATCGCCCAGGGCCGCGACGGCACCGTG…	612	ColMet_Day14	5.46189	29.33	29.33	2.54e-31
PROKKA_00115		Chitinase class I CDS	ATGAAGATCACCGCCGATCAACTCGACCGCGCTACCGGCTGCGGTGCCGCTACTGCCTCGACTTGGGTCGAGCACATCAACGGCGCCATGGCTCGGTTCGAGATCAACACGGCTGAGCGGGTGGCGATGTTCCTGGCTCAGGTCGGGCACGAAAGCCAGAGCCTCAAGCGTCTGGTCGAGAATCTGAACTACTCCGCAGAAGGCCTGCTCAAGACGTGGCCGAAGCGGTTCACGCCGGCAGAGGCAAAGCAGTACGCACGCCAGCCTGAGCGCATCGCGAACCGCGTCTACGCAAACCGGATGGGCAACGGCTCACCGGATACGGGCGATGGGTATCGATACCGGGGACGCGGCCTGATCATGATTACGGGCCACGACAACTACGCCGAAGCCGCCCGC…	618	ColMet_Day21	5.45394	104.75	104.75	1.44e-107
PROKKA_00816	arnE_1	arnE 1 CDS	ATGAGCGCCGCGCTGCTGCTCGCCACCCTGCTCATGACCGGCCTCGGCCAGGTTGCGCAGAAGCTCACCGTGGAGCACTGGCGCCTGGTCGCCGCCGACGGCTGGACGGCGCGCCTGCGCAGTCCGTGGCCGTGGCTGGCGCTGCTCGCCCTCGGGCTCGGCCTGCTCTGCTGGCTGCTGCTCCTGCAACGGGTGGAAGTCGGCAGCGCCTATCCGATGCTGGCGCTGAACTTCGTCCTGGTCACCCTGGCGGCACGCTTCGTCTTCGATGAGCCGGTGGATCGCCGCCACCTCGCCGGCCTGTTGCTGATCGTCGCCGGCGTGGCCCTGCTCGGGAGGAGCGCATGA	348	Colistin_Day21	5.4404	72.65	72.65	2.44e-75
PROKKA_03263		short chain dehydrogenase CDS	ATGAACATGCATGCCGACGGTGAGCAGATCACCGCTATCGATACCCGCGAACGCATCCTGCTGACGGGGGCCACCGGCTTTCTCGGCGGTTCGGTCGCCGCCCAGCTGATCGCCGCCGGGCACGGCGCCAACCTGTCCTTCCTGGTCCGCGCCGAGTCCCGCCAGCAGGGGCTCGAACGCCTGCGCGGCAACCTGCTGATGCATGGCGTCGACGAAGCCGACTGCCTGGCACTGCGGGCGGAGCAGATCCTCTGCGGCGATTTCCTCGACACCTCCTGGCTGGCCCGCGAGACGCCGCGCCTGATGCAGGTGGAGCGGGTGATCAATTGCGCCGCCGTAGCGTCGTTCTCGAAGAACCCGACCATCTGGCCGGTCAACGTCGACGGCACTTTCGCCTTC…	1158	Colistin_Day14	5.44026	52.37	52.37	1.4e-54
PROKKA_00796	copZ	copZ CDS	ATGCAAGTCTTCAAGGTTCAGGGCATGACCTGCGGCCACTGCGTACGGGCGATCACCCATGCGGTGCAGGCGAAGGATTCAGCGGCGGACGTCCAAGTGGATCTTGGCGCCGGCGAAGTCCGGGTCGCCAGCCGGCTCGACAGCGCCCAGGTACTCGAGGCGATCCGCGAGGAGGGCTACGGCGCCGAGCTGGCCTGA	198	Colistin_Day21	5.43046	18.31	18.31	4e-20
PROKKA_04890		hypothetical protein CDS	ATGTCCGCCGCTCCCCTGGCCAGCGTACCGCTGGCCGTCAACGGCGCGCCCTGCCTGCTGCACCGGGTACGCTTCCGCTCCGCCGCGGACAGCGGCGGCCTGCCGCTGCTGGCCACCCTGCGCGATCCGCAGCCGGTGCTGGCAGTCCTGGCACAACGTATCGAGCTGAGCGAAGACGCGGAACTGCCGGAGACCGCCGTCGACGACGAGCTGCTGGTGATCTTCGCCAACGCCGGGCTACAGACCGGGCACGCCTGGCGCCAGCGCCTGGAAGCCTGGATGGCCGCCGGCGAGGACGAGCGCCAGCCGACCCTGGAAGCACCCTCGTTCGGCGAGCGAGTGCTGTGGCGCCCCGGCCGCGCGCTGGTCATCGGCAATCCCGAACGCTGCCGGGAGCTG…	861	Colistin_Day21	5.38187	139.95	139.95	3.84e-143
PROKKA_00125		hypothetical protein CDS	ATGAGCGCGCCGGGCCGTTTTGGCCGGCTGATCCAACGGCTCCACGAGCGTGGGCAAGAGCGGTTATCTGATGCCGTGGGCGAGTTCCGCGGCATCGGTCGCCCCCCGATCAAGGGGATACCTCTGCAGGTCGATCGAAACCTCAGTTACGACGGGCCTGATGGGGTTTTCATCACGGACAAGGTTGGGATCAGTTGGCTGGCGAAGGATGTTCCCACGGCATCGCGTGGCGACCTCTTCGTTATCGGGTCGTCGCGCTATCTCGTCGAAAAGCTCATTGCGAACGACGGTTGGTTGCTGACGGCAGCAACGATCGAGGAGGAAGCATGA	330	Colistin_Day21	5.37652	106.17	106.17	4.33e-109
PROKKA_02067	bepF_3	bepF 3 CDS	ATGGAACAGTCATCCCACTTCTCCTGGCGCTACCCCCTCGCACTCGCGGCCGTACTGGTCCTGAGCGCCTGCGGCAAGGCCCCGGAAACCACCCAAGGCATGGCGGCGCCCAAGGTCAGCGTCGCCGAAGTCATCGAACAACCGCTGAACGAGTGGGACGAATTCACCGGCCGCCTGGAGGCCCCGGAGTCGGTGGAGCTGCGCCCGCGGGTATCGGGCTACATCGACCGCGTGGCCTTCCATGAAGGCGCCCTGGTGAAGAAAGGCGACCTGCTGTTCCAGATCGACCCGCGCCCGTTCGAGGCCGAGGTCAAGCGCCTCGAAGCCCAGCTGCAACAGGCCCGCGCGGCCCAGGCGCGGAGCGTCAACGAAGCCCAGCGCGGCGAACGCCTGCGCGCC…	1245	Metronidazole_Day21	5.36925	57.39	57.39	2.29e-60
PROKKA_00819	arnA	arnA CDS	ATGACCTCGAAAGCCGTCGTCTTCGCCTACCACGACATCGGTTGCACCGGTATCGAAGCCCTGCTCAATGCCGGCTACGAGATCGCCGCCGTCTTCACCCATGCCGACGACCCACGGGAAAACACCTTCTACGCCTCGGTCGCGCGCCTCTGCGCCGAGCGCGGCATTCCGCTGCACGCGCCCGAGGACGTGAACCATCCGCTGTGGCTGGAGCGCATCCGCCAACTGCGCCCGGACTATCTGTTCTCCTTCTACTACCGCCGCCTGCTTGGCGCCGAACTGCTCGCCTGCGCCGCACGCGGCGCCTACAACCTGCACGGTTCGCTGCTGCCGCGCTACCGCGGACGCGCCCCGGCGAACTGGGTGCTGGTCAACGGCGAAACGCAGACCGGGGTGACC…	1989	ColMet_Day7	5.36392	52.63	52.63	6.72e-55
PROKKA_00817	arnT_1	arnT 1 CDS	ATGAGCCGCCGCCAGACCTGTTCGCTGCTGCTGATCGCCTTCGGCCTGTTCTACCTGGTTCCACTGAGCAACCATGGCCTGTGGATTCCCGACGAGACCCGCTACGCGCAGATCAGCCAGGCGATGCTGCTGGGCGGCGACTGGGTGTCGCCGCACTTCCTCGGCCTGCGCTACTTCGAGAAGCCGGTCGCCGGCTACTGGATGATCGCCCTCGGCCAGGCGGTCTTCGGCGAAAACCTGTTCGGCGTGCGCATCGCCTCGGTCGTCGCCACCGCCCTCAGCGTCCTGCTCGCCTACCTGCTGGCCCGCCGCCTGTGGCGCGACCCGCGCACCAGCCTGGCGTGCGCGCTGCTCTACGCCAGCTTCGGCTTGATCGCCGGGCAGTCCGGCTATGCCAAC…	1650	ColMet_Day21	5.34088	101.28	101.28	4.62e-104
PROKKA_02351		zinc/cadmium/mercury/lead-transporting ATPase CDS	ATGTTCAGCCTGAATGTTTCGGGTATGGGTTGTGGCAGTTGTGTCAGCAAAATCACGAAGGCCATCCAGACGCTGGATCAGGACGCACGCGTAGAGGTGGATCGGGCAGCCGGCAAGGTCACTGTAGAGAGCACAGAAAGTGCCGAATCGATCCGCGAGCTGATCCAGGAGCTTGGTTATGCGGCCCAGGTCAGCGCTTGA	201	Colistin_Day21	5.3054	20.42	20.42	2.66e-22
PROKKA_00098		hypothetical protein CDS	ATGCACAAGCTCGGAGTTTACAGGCGCACACCTTTGGTAGCTGAAGCCATGCGCCGCGGGCTTATCTCGCCCGCCGTGATCGCCCTTGCCTTCCTCGTCGCCGGTCAGCCACTGCTCAACGATGACCACATGATGCGCAGCCGCCGTGGCGGCGAAAGGAAGATCGAAACTCGCCTGACTGCTCGCCGCGATGGCGTGGCCTGGGTGGCGTGA	213	ColMet_Day21	5.29834	125.03	125.03	3.93e-128
PROKKA_04891	qseB_3	qseB 3 CDS	ATGAGAATACTGCTGGCCGAGGACGACCTGCTGCTCGGCGACGGCATCCGCGCCGGGCTGCGCCTGGAAGGCGATACCGTGGAATGGGTGACCGACGGCGTGGCCGCGGAGAACGCGCTGGTCACCGACGAGTTCGACCTGCTGGTGCTCGACATCGGCCTGCCGCGCCGCAGCGGCCTGGACATCCTGCGCAACCTGCGTCACCAGGGCCTGCTCACCCCGGTGCTGCTGCTCACCGCGCGGGACAAGGTGGCCGACCGGGTCGCCGGGCTCGACAGCGGTGCCGACGACTACCTGACCAAGCCCTTCGATCTCGACGAACTGCAGGCACGGGTGCGCGCCCTGACCCGCCGCACCACCGGTCGCGCCCTGCCGCAACTGGTGCACGGCGAGCTGCGC…	666	Colistin_Day21	5.29202	182.44	182.44	6.31e-186
PROKKA_00126		hypothetical protein CDS	ATGAAGCCGAACGTGCTCACGATCGGCCGCTTGGCCTTGCTGGCGCGCCTGCAAACCATCACGCCAAACCAGGGATACCGGACGGACGCGGGCACTCGCGTGCTCTCTGGGTGGTTTAACGAGCTGGTCAAGGAGCGGCATGAGGGCTTTCCGCTGATTGTCGTCCAGCCGGGCAAGGAGCAGCCGCCGGAGCATCTTGATGCCGCCGTTCGCTTCCATCGCGGCTTCGACGTGGTAGGCGCGGTGCAAGGTGGGTATGACCACTATGAGGAGGCTCTGGAGGACCTACAGCTAGACCTTCTGGCGTGTCTGATGCCTGCCCCCAAGGGTCAGTTCCTGCGCTGGCTGCCCCGAGAGCGCGGCATTACCGGGCTGACGTTGGGGGCGCCTGAGCCGTAC…	471	ColMet_Day21	5.27688	74.34	74.34	9.39e-77
PROKKA_00084		hypothetical protein CDS	ATGCAACTCGCCACACTTCAGGAACTGAGCTTCGATGAAATCGACCAGGTATCGGGCGCCGGACTCTTCAGCTTCGTCGGCGATGCCATCGTCGATGTGGTCAAGGTGTCCAACGACCTGCTCAACACGTCGGTCATCTCTTCGGTCGGCAAGGTGTTCAACGCCGTCGGCCTGACCCCCATCCATCAACTGGCCGACACCCTCGGCTACGGCGTGTTCAAGGGCGTCGCCGCGGTCGGCGGCCTGCTCGGCGGCGATACCAGCCGTATCGATTACCACTACGACACCGAGTGGACCTGA	300	ColMet_Day21	5.27122	69.54	69.54	7.03e-72
PROKKA_00125		hypothetical protein CDS	ATGAGCGCGCCGGGCCGTTTTGGCCGGCTGATCCAACGGCTCCACGAGCGTGGGCAAGAGCGGTTATCTGATGCCGTGGGCGAGTTCCGCGGCATCGGTCGCCCCCCGATCAAGGGGATACCTCTGCAGGTCGATCGAAACCTCAGTTACGACGGGCCTGATGGGGTTTTCATCACGGACAAGGTTGGGATCAGTTGGCTGGCGAAGGATGTTCCCACGGCATCGCGTGGCGACCTCTTCGTTATCGGGTCGTCGCGCTATCTCGTCGAAAAGCTCATTGCGAACGACGGTTGGTTGCTGACGGCAGCAACGATCGAGGAGGAAGCATGA	330	Metronidazole_Day21	5.26463	76.1	76.1	2.09e-79
PROKKA_00126		hypothetical protein CDS	ATGAAGCCGAACGTGCTCACGATCGGCCGCTTGGCCTTGCTGGCGCGCCTGCAAACCATCACGCCAAACCAGGGATACCGGACGGACGCGGGCACTCGCGTGCTCTCTGGGTGGTTTAACGAGCTGGTCAAGGAGCGGCATGAGGGCTTTCCGCTGATTGTCGTCCAGCCGGGCAAGGAGCAGCCGCCGGAGCATCTTGATGCCGCCGTTCGCTTCCATCGCGGCTTCGACGTGGTAGGCGCGGTGCAAGGTGGGTATGACCACTATGAGGAGGCTCTGGAGGACCTACAGCTAGACCTTCTGGCGTGTCTGATGCCTGCCCCCAAGGGTCAGTTCCTGCGCTGGCTGCCCCGAGAGCGCGGCATTACCGGGCTGACGTTGGGGGCGCCTGAGCCGTAC…	471	Colistin_Day21	5.24806	95.5	95.5	2.26e-98
PROKKA_00125		hypothetical protein CDS	ATGAGCGCGCCGGGCCGTTTTGGCCGGCTGATCCAACGGCTCCACGAGCGTGGGCAAGAGCGGTTATCTGATGCCGTGGGCGAGTTCCGCGGCATCGGTCGCCCCCCGATCAAGGGGATACCTCTGCAGGTCGATCGAAACCTCAGTTACGACGGGCCTGATGGGGTTTTCATCACGGACAAGGTTGGGATCAGTTGGCTGGCGAAGGATGTTCCCACGGCATCGCGTGGCGACCTCTTCGTTATCGGGTCGTCGCGCTATCTCGTCGAAAAGCTCATTGCGAACGACGGTTGGTTGCTGACGGCAGCAACGATCGAGGAGGAAGCATGA	330	ColMet_Day21	5.19861	92.83	92.83	1.72e-95
PROKKA_00708		hypothetical protein CDS	ATGAGGCGCGCCGAGATGCTGTTGCTGAAGAGCCTGGCGGAAACACTGATGGCCGACCGGGACAACCGCCACGACGACTTGCAGGCGACCATGCGGCTGGCGCACCTGAGTTCGCCGGAGATGATCCTGTACATGGTCAACCGGGTGCTCGAGCTCGAAGAGAGCATCGAGCGGATCGCCGCGGTTCTCCAGAAACTCTCTGCGGACGAGCCGATGCCCCTAGAGGAAACGCCGCCCGAACCAGCCTTCGAACCGGCCCTGCAGTCCCGCGCCACCGAGAGCGCGGAAACCTAG	294	Medium_Day21	5.14973	1000	1000	0
PROKKA_00114		Phage holin family (Lysis protein S) CDS	ATGAAAATGCCAGAACGCCCTGAAACTTGGGCTGCGCTGCTTGCGTGGCTGTCTGCGCACTATCCGCAGCTGTACGCCGCCGGCCTGTCCTTTGTGGTCGCGCTGACCCGGGTGATCTACGGCGGTGGAACGCGGCGCCAGGCGCTGCTCGAGGCAACGCTCTGCACTCTGATCACCTTGGGCCTGATTCCTGTCCTTGAGTGGTTTGGCCTTCCGCAGAACATGGCTACTGCTGCCGGGGTGTTCACCGGCTTCCTGGGTGTGAAGAAGATCGCCGAGTTCGCTGATCGGATCGCCGACTGGAAGTTTCCGCGCCGGGGGGCTGGCGAATGA	333	Metronidazole_Day21	5.12724	67.9	67.9	5.14e-71
PROKKA_06394		Phage tail tube protein FII CDS	ATGATTCCGCAAACCCTGACCAATACCAACCTGTTCATCGACGGCGTGAGCTTCGCCGGTGACGTGCCATCCCTGACCCTGCCCAAGCTGGCTGTGAAGACCGAGCAATACCGTGCCGGCGGCATGGATGCGCCGGTATCCATCGACATGGGCCTGGAGGCGATGGAGGCCAAGTTCTCCACTAACGGTGCCCGCCGAGAAGCACTGAATTTCTTCGGCCTGGCCGACCAGAGCGCTTTCAATGGCGTGTTCCGCGGCTCCTTCAAGGGCCAGAAGGGCGCCAGCGTGCCAGTGGTGGCTACCCTGCGCGGCCTGCTCAAGGAGGTCGACCCGGGCGACTGGAAGGCCGGCGAGAAAGCCGAGTTCAAGTACGCCGTTGCGGTCAGCTACTACAAGCTG…	504	Colistin_Day21	5.1196	70.96	70.96	1.22e-73
PROKKA_04686	acrB_3	acrB 3 CDS	ATGTCCGAATTCTTCATCAAGCGGCCGAACTTCGCCTGGGTGGTGGCCCTGTTCATCTCCCTGGCCGGCCTGCTGGTCATTTCCAAATTGCCGGTAGCGCAGTACCCCAATGTCGCGCCGCCACAGATCACCATCACCGCCACCTATCCCGGCGCCTCGGCGAAAGTGCTGGTGGACTCCGTCACCAGCGTGCTCGAGGAGTCGCTGAACGGCGCCAAGGGCCTGCTCTACTTCGAGTCGACCAACAACTCCAACGGCAGCGCCGAGATCGTCGTCACCTTCGAGCCGGGCACCGATCCGGACCTGGCCCAGGTGGACGTGCAGAACCGCCTGAAGAAAGCCGAGGCGCGCATGCCGCAGGCGGTGCTGACCCAGGGCCTGCAGGTCGAGCAGACCAGC…	3132	Colistin_Day21	5.09151	38.66	38.66	5.99e-41
PROKKA_01737		hypothetical protein CDS	ATGAAGATTCTTATCGCTGTATTCGCCGCCCTGGCCCTGTCCGCCTGTGCCTCGCCTCCCGCTTCGAACGCCCCGGCGCTGGCCGCCAGCACCAGCAAGGCTCCCTACGATTACGCGATGTGCGTCTTGCCCAAGTGGCAACGCCAGGCGCCGGGCGTGGCGCTGGTGGAGGAAGGCCGCGGCTATCGCCTGGCGGACGCTGGGCAGTGGCTGGAGGTGCAGCCGGCGAGGGGTGGCAGCCTGGTGCGAATCCATGACCAGCAGCCCTGGGTCACCCGCGGGGCCTTCATCGATGCGGCCAGGACCTGTTCCTGA	315	ColMet_Day21	5.07524	41.28	41.28	3.29e-43
PROKKA_00113		Phage regulatory protein Rha (Phage pRha) CDS	ATGAGTGAGATTGATCTTGATGAGGCCGGCCTGCGTGATCTGGTGATGGTCAATGACGGCCAGGTTGTAACGACCTCGCTGAAGGTGGCTGAGCGTTTCGGAAAGCGGCACGACAACGTGATCAAGGCGATCCGCGGCCTCGATTGCTCGCCAGAATTTCATGCCCTCAATTTTGAGGAGATGATCGTGGATGTCGATATCGGCAAAGGTGCCAGGCGGAAATCTCCAGCGTTCCGCATAACCAGAGATGGCTTTGCGTTCTTGTGCATGGGCTTCACCGGCAAGGAGGCGGCCAAATGGAAAGAGGCTTACATCCGTGCCTTCAACTGGATGGCAGAGCAACTGTTCAAGCGCTCGATGGACTTCGCCACCCTGCGTAACGAGCTGATGGCGGAGTAC…	528	ColMet_Day21	5.04327	113.43	113.43	2.12e-116
PROKKA_00126		hypothetical protein CDS	ATGAAGCCGAACGTGCTCACGATCGGCCGCTTGGCCTTGCTGGCGCGCCTGCAAACCATCACGCCAAACCAGGGATACCGGACGGACGCGGGCACTCGCGTGCTCTCTGGGTGGTTTAACGAGCTGGTCAAGGAGCGGCATGAGGGCTTTCCGCTGATTGTCGTCCAGCCGGGCAAGGAGCAGCCGCCGGAGCATCTTGATGCCGCCGTTCGCTTCCATCGCGGCTTCGACGTGGTAGGCGCGGTGCAAGGTGGGTATGACCACTATGAGGAGGCTCTGGAGGACCTACAGCTAGACCTTCTGGCGTGTCTGATGCCTGCCCCCAAGGGTCAGTTCCTGCGCTGGCTGCCCCGAGAGCGCGGCATTACCGGGCTGACGTTGGGGGCGCCTGAGCCGTAC…	471	Metronidazole_Day21	5.04104	73.3	73.3	1.49e-76
PROKKA_00116		hypothetical protein CDS	ATGCTCGGGTTCACGACGAAAGCCGAAGCTCGAAAGATCGGCGTCTCGCACCATGGGAGCTATTACGGCATTCCGATGTGGCTGGGGGATGTCGATAGCGATTGCCCGCTGGCGTTCGCCAAGTGGGCGCCGCTTGAACTTGTCGTCTCCCTGTTCTCGGTCATCGAGGGCATCGTCAACTCGATGCTCGATCAAGAGCCGACGTTCATGTTCAAGGTTGGTCGGAGGATCGATCCGTGA	240	Colistin_Day21	4.98136	109.19	109.19	3.99e-112
PROKKA_00118		hypothetical protein CDS	ATGATCAGTATCAAGCCGGAAGGGTTCCGGCAGCAGCTCGCCGACCTGACTGAGCTTGAGCAGAGGCAGATTCCTTACGCGACAGCCACTGCGCTTACGCGGACCGCGCAAGGCCTGACGGATCGATTGCGCGATGAGATGCGTGTCGTGTTCGACCGCCCGACCCCGTACACCCTGAACAGCCTGCGCATGGTGCCAGCCAGGAAAGACCGGCTGGAAGCGCGGGTTTGGTTCAAGGACGAAGCGGACGGTGCGCAGCCTGCATCGGTGTGGATTGCCCCTGAGGTCTACGGTGGCCCGCGTCGGAACAAGCCGGCCGAACTTCAGCTCAGGGCCAAGGGGATACTGCCAGAAGGCAAGTACGTGGTGCCCGGCGCCGGCGCGGACCTGGATCGCTAC…	744	Colistin_Day21	4.97952	196.23	196.23	7.49e-200
PROKKA_04712		hypothetical protein CDS	ATGAAACGCCCGCTGATCCTCGCCATCGCCCTTGCTACCCTGACCGCCAATGCCGCCTTCGCCGCACCGCGGGTCGAATCCATCGCCCTGCGCGGTGCCCAACAACTGATCGCCTCCGACGGTTCCGACCGTACCCTCGAGCGCCTGCGCAAGACCCAGGCGCCGCGCGTCCAGGAAGAACGCCGGGTCGCCGAAAGCGGCAGCGAGCAGACCATCGATCGCTTGCACCGCGACATGACCAGCCGCGAGGCGCGCCTGGCCGAGAACGGCAGCGAACAGACCGTCGACCGTCTGCACAAGGACATGGGGCGCGTCGATCTGCGCCTGGCCGACAACGGTAGCGAGCGCACCGTCGACCGCCTGCATCGGGAGATGCGGCGCCCCGCCTGA	390	ColMet_Day7	4.97711	24.64	24.64	2.44e-26
PROKKA_00118		hypothetical protein CDS	ATGATCAGTATCAAGCCGGAAGGGTTCCGGCAGCAGCTCGCCGACCTGACTGAGCTTGAGCAGAGGCAGATTCCTTACGCGACAGCCACTGCGCTTACGCGGACCGCGCAAGGCCTGACGGATCGATTGCGCGATGAGATGCGTGTCGTGTTCGACCGCCCGACCCCGTACACCCTGAACAGCCTGCGCATGGTGCCAGCCAGGAAAGACCGGCTGGAAGCGCGGGTTTGGTTCAAGGACGAAGCGGACGGTGCGCAGCCTGCATCGGTGTGGATTGCCCCTGAGGTCTACGGTGGCCCGCGTCGGAACAAGCCGGCCGAACTTCAGCTCAGGGCCAAGGGGATACTGCCAGAAGGCAAGTACGTGGTGCCCGGCGCCGGCGCGGACCTGGATCGCTAC…	744	ColMet_Day21	4.95619	101.09	101.09	7.29e-104
PROKKA_00818	arnD	arnD CDS	GTGATCCAGGCCGGCCTGCGCATCGACGTCGACACCTTCCGCGGCACCCGCGACGGGGTGCCGCGGCTGCTCGAGCTGCTCGACGAAGCCGGGCTGAAGGCGACCTTCTTCTTCAGCGTCGGCCCGGACAACATGGGCCGCCACCTCTGGCGCCTGGCGCGCCCGGCGTTCCTCTGGAAGATGCTCCGCTCGCGCGCCGCCAGCCTGTATGGCTGGGACATCCTGCTGGCCGGCACCGCCTGGCCGGGCAAGCCGATCGGCCGCGAACTCGGCCCGCTGATGCGGCGGACCCAGGCCGCCGGCCACGAGGTCGGCCTGCACGCCTGGGACCACCATGCCTGGCAGACCCACGCCGGCGTCTGGAGCGTGCAGCAGCTCGGCGAGCAGATCCGCCGCGGC…	888	Colistin_Day21	4.95101	28.13	28.13	3.33e-30
PROKKA_00097		hypothetical protein CDS	ATGGCCTGGGACAGAAACGACCCGCTCAACATCCTGGCGCTACAGCTCGACGGTGAACTGCGCGCCGCAGCCGACTTCTGCCATGGCTACAACGGGCCGGCACAGCGCGCTTTCGCCCGGCACATCCAGGGCCTGGGCAAGACGCTCGACGAGCTTACCGTGGCAGACCTGAAGGCAGCGGCCGCATCTGCGGACGCAGAACTGAACGACCTGCAACAGAGAGGGCTGATCTGA	234	Colistin_Day21	4.94718	145.69	145.69	5.75e-149
PROKKA_04685	oprM_5	oprM 5 CDS	ATGCGCAAACCTGCTTTCGGCGTATCGGCGCTGCTGATCGCCCTGACCCTCGGCGCCTGCTCCATGGCGCCGACCTACGAACGTCCCGCCGCGCCGGTGGCCGACAGCTGGAGCGGCGCCGCCGCCCAGCGCCAGGGCGCGGCGATCGACACGCTGGATTGGAAGAGTTTCATCGTCGATGCCGAACTACGCCGCCTGGTGGACATGGCCCTGGATAACAACCGCTCGCTGCGCCAGACCCTCCTGGATATCGAGGCGGCCCGCGCGCAGTACCGAATCCAGCGCGCCGACCGGGTTCCGGGCCTGAATGCCGCTGCCACCGGCAACCGCCAGCGGCAGCCGGCCGACCTGTCCGCCGGCAATCGCTCGGAAGTGGCCAGCAGCTACCAGGTCGGGCTG…	1440	Colistin_Day21	4.94497	67.7	67.7	2.37e-70
PROKKA_00122		Phage portal protein, lambda family CDS	ATGAACCTGATCGATCGTCTACTGAAACCCTGGGCCCCCGACCTGGTGGCTCGGCGCCTGGCCGCCCGCGAGGCAATCCAGGCGTATGAGGCTGCCAGGCCAGGGCGAACCCACAAGGCCAAGCGTCAACCGCTGGGCGCCGACACCTCGCTACAGAAGTCTGCGGTCTCCATGCGAGAGCAGTGCCGGAAACTGGACGAAGATCACGATCTGGTTACCGGCTTGCTCGATCGCCTAGAGGAGAGGGTGGTGGGCGGTAGTGGCATCGGCGTGGAACCGCTGCCGCTGCGCCTGGATGGCTCGGTGCATGCCGAGTTGGCCATGGAAATCCGCAGTGCGTGGGCCGAGTGGTCACTCTCGCCGGAGACCTCTGGTGAGCTGACGCGGCCCCAGGTAGAG…	1647	ColMet_Day21	4.92439	86.79	86.79	2.35e-89
PROKKA_00122		Phage portal protein, lambda family CDS	ATGAACCTGATCGATCGTCTACTGAAACCCTGGGCCCCCGACCTGGTGGCTCGGCGCCTGGCCGCCCGCGAGGCAATCCAGGCGTATGAGGCTGCCAGGCCAGGGCGAACCCACAAGGCCAAGCGTCAACCGCTGGGCGCCGACACCTCGCTACAGAAGTCTGCGGTCTCCATGCGAGAGCAGTGCCGGAAACTGGACGAAGATCACGATCTGGTTACCGGCTTGCTCGATCGCCTAGAGGAGAGGGTGGTGGGCGGTAGTGGCATCGGCGTGGAACCGCTGCCGCTGCGCCTGGATGGCTCGGTGCATGCCGAGTTGGCCATGGAAATCCGCAGTGCGTGGGCCGAGTGGTCACTCTCGCCGGAGACCTCTGGTGAGCTGACGCGGCCCCAGGTAGAG…	1647	Colistin_Day21	4.91212	72.05	72.05	9.9e-75
PROKKA_04685	oprM_5	oprM 5 CDS	ATGCGCAAACCTGCTTTCGGCGTATCGGCGCTGCTGATCGCCCTGACCCTCGGCGCCTGCTCCATGGCGCCGACCTACGAACGTCCCGCCGCGCCGGTGGCCGACAGCTGGAGCGGCGCCGCCGCCCAGCGCCAGGGCGCGGCGATCGACACGCTGGATTGGAAGAGTTTCATCGTCGATGCCGAACTACGCCGCCTGGTGGACATGGCCCTGGATAACAACCGCTCGCTGCGCCAGACCCTCCTGGATATCGAGGCGGCCCGCGCGCAGTACCGAATCCAGCGCGCCGACCGGGTTCCGGGCCTGAATGCCGCTGCCACCGGCAACCGCCAGCGGCAGCCGGCCGACCTGTCCGCCGGCAATCGCTCGGAAGTGGCCAGCAGCTACCAGGTCGGGCTG…	1440	ColMet_Day21	4.90141	67.62	67.62	6.15e-70
PROKKA_00818	arnD	arnD CDS	GTGATCCAGGCCGGCCTGCGCATCGACGTCGACACCTTCCGCGGCACCCGCGACGGGGTGCCGCGGCTGCTCGAGCTGCTCGACGAAGCCGGGCTGAAGGCGACCTTCTTCTTCAGCGTCGGCCCGGACAACATGGGCCGCCACCTCTGGCGCCTGGCGCGCCCGGCGTTCCTCTGGAAGATGCTCCGCTCGCGCGCCGCCAGCCTGTATGGCTGGGACATCCTGCTGGCCGGCACCGCCTGGCCGGGCAAGCCGATCGGCCGCGAACTCGGCCCGCTGATGCGGCGGACCCAGGCCGCCGGCCACGAGGTCGGCCTGCACGCCTGGGACCACCATGCCTGGCAGACCCACGCCGGCGTCTGGAGCGTGCAGCAGCTCGGCGAGCAGATCCGCCGCGGC…	888	ColMet_Day21	4.89123	43.88	43.88	7.25e-46
PROKKA_04686	acrB_3	acrB 3 CDS	ATGTCCGAATTCTTCATCAAGCGGCCGAACTTCGCCTGGGTGGTGGCCCTGTTCATCTCCCTGGCCGGCCTGCTGGTCATTTCCAAATTGCCGGTAGCGCAGTACCCCAATGTCGCGCCGCCACAGATCACCATCACCGCCACCTATCCCGGCGCCTCGGCGAAAGTGCTGGTGGACTCCGTCACCAGCGTGCTCGAGGAGTCGCTGAACGGCGCCAAGGGCCTGCTCTACTTCGAGTCGACCAACAACTCCAACGGCAGCGCCGAGATCGTCGTCACCTTCGAGCCGGGCACCGATCCGGACCTGGCCCAGGTGGACGTGCAGAACCGCCTGAAGAAAGCCGAGGCGCGCATGCCGCAGGCGGTGCTGACCCAGGGCCTGCAGGTCGAGCAGACCAGC…	3132	ColMet_Day21	4.87427	48.55	48.55	1.29e-50
PROKKA_00116		hypothetical protein CDS	ATGCTCGGGTTCACGACGAAAGCCGAAGCTCGAAAGATCGGCGTCTCGCACCATGGGAGCTATTACGGCATTCCGATGTGGCTGGGGGATGTCGATAGCGATTGCCCGCTGGCGTTCGCCAAGTGGGCGCCGCTTGAACTTGTCGTCTCCCTGTTCTCGGTCATCGAGGGCATCGTCAACTCGATGCTCGATCAAGAGCCGACGTTCATGTTCAAGGTTGGTCGGAGGATCGATCCGTGA	240	ColMet_Day21	4.85346	75.19	75.19	1.26e-77
PROKKA_00992	phnD_2	phnD 2 CDS	ATGTTGAAACGCTTCAGTCGTGTGCTCGCGGCTTCCGCCCTGCTCGCCGGCTCCCTTGCCGGGATGGCGCACGCCGACCAGCCGGTGATCAATTTCGGGATCATCTCCACCGAGTCGTCGCAGAACCTCAAGAGCATCTGGGAGCCCTTCCTCAAGGACATGAGCCAGCAGACCGGCTACCAGGTGAAGGCCTTCTTCGCCCCCGACTACGCCGGGATCATCCAGGGCATGCGTTTCGACAAGGTCGACATCGCCTGGTACGGCAACAAGGCCGCCATGGAAGCGGTGGATCGCGCCCACGGCGAGATCTTCGCCCAGACCGTCGCCGCCAGCGGCGCGCCGGGCTACTGGAGCCTGCTGATCGCCAACAAGGACAGCAAGATCGACAGCGTCGAGGAC…	1005	Medium_Day7	4.85135	58.41	58.41	1.84e-60
PROKKA_06399		Phage late control gene D protein (GPD) CDS	GTGCAACCGAGTTTCCGTATCGTTGCCGACGGCACCGACGTCACCCAGCGGCTGAATGACCGCCTGCTCAAGCTGACCTTGCTGGACAAGCCGGGCATGGAGTCCGACAGCCTGACCTTGAGGCTCGACGATCGCGATGGACAGTTGGCCTTACCCAGGCGCGGTGCGGTGCTGGAGGTTCATCTCGGCTATGCCGGCGAGCCACTGATGCGCATGGGACGCTTTACCGTGGACACCTTGCAGTGGGCTGGTCCGCCGGACTGCCTGACCGTCACTGCCAAGGCTGGCGACATGCGCGGCAGTGGCAAGACGATACGCAGCGGCGGCTGGGAGGGCACTACCCTGGCTCAGGTCTGCCGCGATGTTGGCGCACGCAACGGCTGGCGCGTGGAGTGTCCG…	990	Colistin_Day21	4.84717	54.22	54.22	9.28e-57
PROKKA_04581		hypothetical protein CDS	ATGAAATCGATCTACAACACCCCAGGCTTCAGCGAGGAGTTGTTGCTGGTTTGCGCCTCGCTGCGCGAGGTCGGACTGGACAATCTGGCTGACCAGTTCCGCGATGCAGTGTTCGACCGATCCGTCGTCGACCAGGCCATCATCGCACTGCGTGAGCGGGTGAAGACCCCTTCGCCGGAGCATGCGGCCGACAACGAGCCATGGCTGTACTGCGACTGGCAGGCCAGGCAAACAGCTTACCGGCTCCTCCAGCGCCTTGAGCGCGCAACACGCTGA	276	Medium_Day21	4.84561	267.07	267.07	2.1e-270
PROKKA_06408		Phage minor tail protein L CDS	ATGACCATCACAGCCGATGACCAGGCCCTCGAGCCTGGGGCGCTGGTGCGCCTGTTCGACCTGGATTGCACCGGGTTCGGCGGCGAGATGCTGCGCTTCCACGGCCACCTGCAGCAGGGGCCGATCCACTGGCAGGGCAACGCCTACCAAGCTTGGCCGCTGGAGGCGCGCGGCTTCGAGCAGCGCGGCGACGGCCGGGCCAGTTCGCCGACCCTTAGCGTGGGCAACATCGACGGCAGCATCAGCGCGCTCTGCCTGTTCTTCGATGGCCTGGTAGGCGCGCGCCTGACCGTGCGCGAGACCTATGCGCACTACCTGGATGCGGCCAACTTCGCCGAAGGCAACCCGCAGGCCGACCCCTCCCAGGAGCGCCTGAACATCTGGTTCCTCGAGCAGAAG…	696	Colistin_Day21	4.84176	36.19	36.19	2.01e-38
PROKKA_00820	arnC	arnC CDS	ATGAAGCCCTATCCGATCGACCTGGTCTCGGTGGTGATCCCGGTCTACAACGAGGAAGCCAGCCTGCCCGAACTGCTGCGCCGCACCGAGGCCGCCTGCCTGGAGCTGGGCCGCGCCTTCGAGATCGTGCTGGTCGACGACGGCAGCCGCGACCGCTCCGCGGAACTCTTGCAGGCCGCCGCCGAACGCGACGGCAGCGCCGTGGTGGCGGTGATCCTCAACCGCAACTACGGCCAGCACGCGGCGATCCTCGCCGGCTTCGAACAGTCCCGTGGAGACCTGGTGATCACCCTCGATGCCGACCTGCAGAACCCGCCGGAGGAAATCCCGCGCCTGGTGGAGCGCGCCGCGCAGGGCTACGACGTGGTCGGCAGCATCCGCGCCGAGCGCCAGGACTCG…	1020	ColMet_Day7	4.82972	38.02	38.02	4.66e-40
PROKKA_06406		Lambda phage tail tape-measure protein (Tape meas lam C) CDS	ATGGCCACGAATACCGACGGCAGCCTGACGCTCGACCTGGTCCTTCGCAGCGAAGGGTACAGGGCCGGGATGGACAAGGTTGGCAGGATCAACGATCAGAAAATGCGTGCCATGGAGGCGCGCGCGGAAAAGGCTGGCAAGGCTATCGGCAAAAGCCTGGACAGTTCGGCACTGATTGCCAGCAGCGTGCTGGACCAGGCGCTGGACATGCTGGGCAGGACCAGTCGCCAGGCGGGTCAGGCCAAGAAGCCTGTGCAGAGCGCTCAGGACAAGGTACTGGCCGAGTGGAAGACCCGGCAGAAGGAGCTGGGGGAAGCCTGGAAGAGCTATCGCGAACCACTCCAGGATCTGTCCAAGCTCAACGAAGCACTACTGAAGAACTCTTCCGACAAGCTCGAC…	1839	Colistin_Day21	4.80927	52.05	52.05	1.47e-54
PROKKA_00128		hypothetical protein CDS	ATGGCTATCGAGAAAGAGACGTATGTGATCGGCGGACCCTTCAAGATCCGCGAGTCCGGCGCTACCACCCCCTTCCAGTTCGCTGGCCTGGTGTCCACTATCCAGCAGACCATCGAGACCAACGAGATCACTTTGCCGGATACCACCACCCCGCAGGGCGGTGAGTACGATGCCGTTTCGCGCATCACTTCGGTCGGTTTGTCGATCAACTTCCGCGAGCTCAAGACCAGCATCCTGGCTGCCTTGGTGTGGGGGGACGCCACCAATGTTCCTTCTGCCACCCACACCGACGAAGCGCACACCGCCGTTCCAGGAGGCACGATCGCGCTCGACTTCATGCCGCTGGAGATCACCAGCGTGAAGAGTGATGACGGCACCACGACCTACGAAGAGTTCGAC…	753	ColMet_Day21	4.80557	65.48	65.48	9.14e-68
PROKKA_00819	arnA	arnA CDS	ATGACCTCGAAAGCCGTCGTCTTCGCCTACCACGACATCGGTTGCACCGGTATCGAAGCCCTGCTCAATGCCGGCTACGAGATCGCCGCCGTCTTCACCCATGCCGACGACCCACGGGAAAACACCTTCTACGCCTCGGTCGCGCGCCTCTGCGCCGAGCGCGGCATTCCGCTGCACGCGCCCGAGGACGTGAACCATCCGCTGTGGCTGGAGCGCATCCGCCAACTGCGCCCGGACTATCTGTTCTCCTTCTACTACCGCCGCCTGCTTGGCGCCGAACTGCTCGCCTGCGCCGCACGCGGCGCCTACAACCTGCACGGTTCGCTGCTGCCGCGCTACCGCGGACGCGCCCCGGCGAACTGGGTGCTGGTCAACGGCGAAACGCAGACCGGGGTGACC…	1989	Colistin_Day14	4.80479	35.88	35.88	9.16e-38
PROKKA_00814	ywqF	ywqF CDS	ATGAAGATCAGCGTATTCGGCAGTGGCTATGTAGGACTGGTGCAGGCCGCCGTCCTCGCCGAAGTGGGCCACGATGTACTGTACATGGACATCGACCGGAACAAGGTCGAACGCCTCGCGCAGGGCCTCGCCAGCATCTACGAACCCGGGCTCGACGCCTTGCTGCGCGAAGGCCTGGACAGCGGCCGCCTGCGTTTCAGCAGCGATGCGCGCCTGGCCGTGGAGCACGGCCGGGTGCAGTTCATCGCGGTCGGCACCCCGCCTGGCGAGGACGGCGCGGCCGATCTCGGCGCGGTCTTCGCGGTGGCCGATGCCATCGCCGAGCATCGCCGCAAGCCCGTCATCGTGGTGGAGAAATCGACCGTCCCGGTAGGCACCGGCGACCGCCTGCGCGCGCAC…	1395	ColMet_Day7	4.79484	38.96	38.96	5.21e-41
PROKKA_06396		hypothetical protein CDS	ATGAGTAAAGACATGGACCTGGTGGTCTCCATCGGCGGCATCGCCGACCCCTCCTTGGGCAAGGCATTCGAGACCGTCAAGGCACGGCTCGACAGTCTCCAGGAACGTTCCCGCCAGGCGTCCAGCCTGAGAGATGTGCTGGGAGACGCCATACGCCTGGAGCGAGAACTCGCCGATATGCGCAAGGTCGGGGACCGCGGCGTTGCTGAGCATGCCCGGCAGCTTGGCGAACGCCAGGAGCAACTGAAGCGACTCGGCATCGAGGCCAGGGTCGCGGGCGATGCCTACGCTCGACTGGGCGAGATGCAGCGTGGCCTGGATATGCAGGTCCGCGGCCTGCAACGGCTGGAGCAGGCCAGCCAGGCAATGCCATTGGCTAGCGCATTTTCCGGACTGGTC…	2238	ColMet_Day21	4.78779	54.12	54.12	2.84e-56
PROKKA_00115		Chitinase class I CDS	ATGAAGATCACCGCCGATCAACTCGACCGCGCTACCGGCTGCGGTGCCGCTACTGCCTCGACTTGGGTCGAGCACATCAACGGCGCCATGGCTCGGTTCGAGATCAACACGGCTGAGCGGGTGGCGATGTTCCTGGCTCAGGTCGGGCACGAAAGCCAGAGCCTCAAGCGTCTGGTCGAGAATCTGAACTACTCCGCAGAAGGCCTGCTCAAGACGTGGCCGAAGCGGTTCACGCCGGCAGAGGCAAAGCAGTACGCACGCCAGCCTGAGCGCATCGCGAACCGCGTCTACGCAAACCGGATGGGCAACGGCTCACCGGATACGGGCGATGGGTATCGATACCGGGGACGCGGCCTGATCATGATTACGGGCCACGACAACTACGCCGAAGCCGCCCGC…	618	Metronidazole_Day21	4.78484	53.94	53.94	7.74e-57
PROKKA_02067	bepF_3	bepF 3 CDS	ATGGAACAGTCATCCCACTTCTCCTGGCGCTACCCCCTCGCACTCGCGGCCGTACTGGTCCTGAGCGCCTGCGGCAAGGCCCCGGAAACCACCCAAGGCATGGCGGCGCCCAAGGTCAGCGTCGCCGAAGTCATCGAACAACCGCTGAACGAGTGGGACGAATTCACCGGCCGCCTGGAGGCCCCGGAGTCGGTGGAGCTGCGCCCGCGGGTATCGGGCTACATCGACCGCGTGGCCTTCCATGAAGGCGCCCTGGTGAAGAAAGGCGACCTGCTGTTCCAGATCGACCCGCGCCCGTTCGAGGCCGAGGTCAAGCGCCTCGAAGCCCAGCTGCAACAGGCCCGCGCGGCCCAGGCGCGGAGCGTCAACGAAGCCCAGCGCGGCGAACGCCTGCGCGCC…	1245	ColMet_Day7	4.7647	29.16	29.16	5.44e-31
PROKKA_05002		hypothetical protein CDS	ATGAAAGCTTCCCTGATCCTCGGCCTCGCCCTCGCCACCCTGACCGCCAACGCCGCCTTCGCCGCCGATGGCTCCAGCCGCACCATCGACCGGCTGCACCAGGACATGTCCAGCGTCGAACTGCGCATCACCGACAACGGCAGCGAGCAGACCATCGACCGCCTGCACAAGGACATGACCAAGGCCGAAGCCCGCCTGGCCGACAACGGCAGCGAGCAGACCGTCGACCGCCTGCACAAGGACATGACCAAGGCCGAAGCCCGCCTGGCCGACAACGGCAGCGAACAGACCGTGGACCGCCTGCATCGCAGCATGAGCCGTTTCGACCTGCGCACCGCCTGA	342	ColMet_Day7	4.76269	30.4	30.4	2.84e-32
PROKKA_06408		Phage minor tail protein L CDS	ATGACCATCACAGCCGATGACCAGGCCCTCGAGCCTGGGGCGCTGGTGCGCCTGTTCGACCTGGATTGCACCGGGTTCGGCGGCGAGATGCTGCGCTTCCACGGCCACCTGCAGCAGGGGCCGATCCACTGGCAGGGCAACGCCTACCAAGCTTGGCCGCTGGAGGCGCGCGGCTTCGAGCAGCGCGGCGACGGCCGGGCCAGTTCGCCGACCCTTAGCGTGGGCAACATCGACGGCAGCATCAGCGCGCTCTGCCTGTTCTTCGATGGCCTGGTAGGCGCGCGCCTGACCGTGCGCGAGACCTATGCGCACTACCTGGATGCGGCCAACTTCGCCGAAGGCAACCCGCAGGCCGACCCCTCCCAGGAGCGCCTGAACATCTGGTTCCTCGAGCAGAAG…	696	ColMet_Day21	4.75939	65.36	65.36	1.21e-67
PROKKA_00128		hypothetical protein CDS	ATGGCTATCGAGAAAGAGACGTATGTGATCGGCGGACCCTTCAAGATCCGCGAGTCCGGCGCTACCACCCCCTTCCAGTTCGCTGGCCTGGTGTCCACTATCCAGCAGACCATCGAGACCAACGAGATCACTTTGCCGGATACCACCACCCCGCAGGGCGGTGAGTACGATGCCGTTTCGCGCATCACTTCGGTCGGTTTGTCGATCAACTTCCGCGAGCTCAAGACCAGCATCCTGGCTGCCTTGGTGTGGGGGGACGCCACCAATGTTCCTTCTGCCACCCACACCGACGAAGCGCACACCGCCGTTCCAGGAGGCACGATCGCGCTCGACTTCATGCCGCTGGAGATCACCAGCGTGAAGAGTGATGACGGCACCACGACCTACGAAGAGTTCGAC…	753	Colistin_Day21	4.74683	129.33	129.33	2.04e-132
PROKKA_04892	qseC_3	qseC 3 CDS	ATGCCGCGTACCGCCGTCCCCTCCGTCCGCCGGCGCCTGCTGATCAACCTGCTGGTCGGCTTCGTGCTGTGCTGGCTGAGCGTGGCGGCGCTGACCTACCACCTCTCGCTGAAGCAGGTGAACCGCCTGTTCGACGACGACATGGTGGACTTCGGCGAAGCCGCCCTGCGCCTGCTCGACCTTGCCACCGAAGACCAGGCCAGCGAGGACGGCTCGATCACCGAGATCATCGAACGCAGCCGCGAGGCGATCCAGGGCCTGCCCCTGCTGCGCCGCGAAAGCGCCCTCGGCTACGCCCTGTGGCGCGACGGCCAGCCGCTGCTGTCGAGCCTCAACCTGCCGCCGGAGATCACGGCCCAGGGCCCCGGCTTCAGCACCGTGGAAGCCCAGGGCACCCAC…	1434	Colistin_Day21	4.73736	111.03	111.03	5.62e-114
PROKKA_00815	arnF	arnF CDS	ATGAACGCGCTACGCGGCTGGCTGGCGGCCCTGGGCAGCGTGCTGCTGGCCAGCGCCGCCCAGCTCGGCATGCGCTGGGGCATGAGCCGCCTGCCGCTGCCGGAAGCCTGGGCCGGGCAAACGCCGGAGCGCGCCGCGCTGCTCGCGGTAGCCCTGGCGGTGGCGGCCTACGCCGCCTCCCTGCTGTGCTGGCTGGCCGCCCTGCGCCACCTGCCGCTGGGCCGCGCCTACAGCCTGTTGAGCGCCAGCTACGCGCTGGTCTACCTGCTGGCGGCGAGCCTGCCGGCGTTCGATGAAACCTTCAGTACCAGCAAGACCCTGGGCGTAGGCCTGGTGGTGCTCGGCGTGTTGACCGTCAACGCCCGCCGCACCGCTGCCGCGCCCGCGCATCATCCGTCG…	414	Colistin_Day21	4.73042	82.63	82.63	2.27e-85
PROKKA_06396		hypothetical protein CDS	ATGAGTAAAGACATGGACCTGGTGGTCTCCATCGGCGGCATCGCCGACCCCTCCTTGGGCAAGGCATTCGAGACCGTCAAGGCACGGCTCGACAGTCTCCAGGAACGTTCCCGCCAGGCGTCCAGCCTGAGAGATGTGCTGGGAGACGCCATACGCCTGGAGCGAGAACTCGCCGATATGCGCAAGGTCGGGGACCGCGGCGTTGCTGAGCATGCCCGGCAGCTTGGCGAACGCCAGGAGCAACTGAAGCGACTCGGCATCGAGGCCAGGGTCGCGGGCGATGCCTACGCTCGACTGGGCGAGATGCAGCGTGGCCTGGATATGCAGGTCCGCGGCCTGCAACGGCTGGAGCAGGCCAGCCAGGCAATGCCATTGGCTAGCGCATTTTCCGGACTGGTC…	2238	Colistin_Day21	4.72996	51.5	51.5	5.47e-54
PROKKA_06399		Phage late control gene D protein (GPD) CDS	GTGCAACCGAGTTTCCGTATCGTTGCCGACGGCACCGACGTCACCCAGCGGCTGAATGACCGCCTGCTCAAGCTGACCTTGCTGGACAAGCCGGGCATGGAGTCCGACAGCCTGACCTTGAGGCTCGACGATCGCGATGGACAGTTGGCCTTACCCAGGCGCGGTGCGGTGCTGGAGGTTCATCTCGGCTATGCCGGCGAGCCACTGATGCGCATGGGACGCTTTACCGTGGACACCTTGCAGTGGGCTGGTCCGCCGGACTGCCTGACCGTCACTGCCAAGGCTGGCGACATGCGCGGCAGTGGCAAGACGATACGCAGCGGCGGCTGGGAGGGCACTACCCTGGCTCAGGTCTGCCGCGATGTTGGCGCACGCAACGGCTGGCGCGTGGAGTGTCCG…	990	ColMet_Day21	4.72362	74.16	74.16	1.42e-76
PROKKA_00117		hypothetical protein CDS	ATGAAGAAAACCAATTGCGCCGCGATGCTATCGGCACTGGTGCTCGCGTCGTGTACGTCAAAGCCCGCTGCCCCGCAGACGGAATGCACCCGGCTCCCGGAGCCTCCGGCAGCGCTGATGCAGGAAGAGCCGTCCTTGCTGCCGCTGATGGACAAGTTGTTTCTGATCTCCGAGCCGGAGTCGAGCGACGCGAACTGA	198	ColMet_Day21	4.71903	63.38	63.38	1.22e-65
PROKKA_06394		Phage tail tube protein FII CDS	ATGATTCCGCAAACCCTGACCAATACCAACCTGTTCATCGACGGCGTGAGCTTCGCCGGTGACGTGCCATCCCTGACCCTGCCCAAGCTGGCTGTGAAGACCGAGCAATACCGTGCCGGCGGCATGGATGCGCCGGTATCCATCGACATGGGCCTGGAGGCGATGGAGGCCAAGTTCTCCACTAACGGTGCCCGCCGAGAAGCACTGAATTTCTTCGGCCTGGCCGACCAGAGCGCTTTCAATGGCGTGTTCCGCGGCTCCTTCAAGGGCCAGAAGGGCGCCAGCGTGCCAGTGGTGGCTACCCTGCGCGGCCTGCTCAAGGAGGTCGACCCGGGCGACTGGAAGGCCGGCGAGAAAGCCGAGTTCAAGTACGCCGTTGCGGTCAGCTACTACAAGCTG…	504	ColMet_Day21	4.71238	92.59	92.59	3.09e-95
PROKKA_06401		hypothetical protein CDS	ATGAGCCGGCTCGCTCTGCTCCTGCCGGCCGTGTTGCTGGTCCTGCTGGCCGGCGCCTTGCTCGGCGGCGGCCTGGTTGCCCGCCACTATCGTCCGCAACTGGAGGAGGCCCTGGGCCAACTCACTGCCAGCCGCGTCGCCAGCGGCCAGCTCGAGGCTTTGCTCGATGAGCAGCAGCGAGCGCTGGCGGCGGTGCGGGCGAGCGCCGAGAGGCGCGCGAAGGACGTCGAGCAGGCAATCGGCGAGGCCAGGGCGCAGGCCGCGGAGCAGTATGCCGCGGCCGTGCGTCTGCTCCAGGAACCCGACATTGGCGTGGACTGCCAGGCGGCAGGTGCGGCGATCGACCGGGAGCTGGGACTATGA	363	ColMet_Day21	4.71099	67.43	67.43	9.62e-70
PROKKA_06389		Baseplate J-like protein CDS	GTGATCATCGATCTTTCCCAGTTGCCGGAGCCAGAGGTTATCGAAAACCTCGATTTCGAGACGATTTACCAAGAGCTGTTGGGCGACTTCCGCGAAGCCATGGCTGGCGAATGGACAGCGGAGGTGGAGTCCGATCCGGTTCTCAAGCTTCTGCAACTGGCGGCCTATCGAGAACTGCTGCTGCGGGCGCGGATCAACGATGCGGCGCGGGCGGTGATGCTGGCATACGCCAGCGGTGCCGATCTCGACCAGATCGGTGCCGGCTTCAATGTGCAGCGTTTGCTGATCAGGCCCGCTCAGCCAGAGGCGGTACCGCCGGTGGAGGCGCAGTACGAGAGCGACAAGTCGCTGCGCAATCGCATCCAGCTCGCGTTCGAGCAGCTATCCGTCGCAGGACCG…	888	Colistin_Day21	4.71061	51.75	51.75	2.96e-54
PROKKA_02744	azoR1_1	azoR1 1 CDS	ATGAAACTTTTGCATATCGATTCCAGCATCCTCGGCGACGCCTCCGCTTCCCGCCAACTGAGCGCCGAGCTGGTCCAGGCCTGGCGGCAGAACGAAGACGGGCTTGACGTCACCTACCGCGACCTGGCCGCCGACGCGGTGGCGCACTTCTCCGCCCTGACCCTGGCCGCCGGCAGCACCCCGGCGGAGCTGCGCGATGCCGCGCTGAAGCATGAAGCCGCAGTGGGCGAAGAAGTGCTGGAAGAGTTCCTCGCCGCCGACGTCGTGGTCATCGGCGCGCCGATGTACAACTTCACCATCTCCAGCCAGCTCAAGGCCTGGATCGATCGCATCGCGGTCGCCGGCAAGACCTTCCGCTACACCGAGAACGGCCCGGTTGGCCTGGCCGGCGACAAGAAA…	609	Metronidazole_Day14	4.70556	18.8	18.8	1.25e-20
PROKKA_00123	clpP_1	clpP 1 CDS	ATGGGCAGCCATCAAACCCTGATCCATAAAATCCTGATGCTGCCGATGGCGGCGGCGTTGACTGAGGCCAACGCCCCGCATGAGTCCTGGTACAGCATTAAGGCTGCCGGTCGCGGCGTCGCCGAGGTGCTGTTGTACGACGAGATCGGCGTCTGGGGCATCACCGCGCTGCAGTTCGCTCGAGACCTCAAGGCAATGGGCGACCTGAACAAGATCAACCTGCACATCCACTCCCCGGGCGGCGATGTCTTCGAGGGGACGGCGATCTATAACCTGCTGCGCAACCACCCGGCCAGCGTCGACGTGTACATCGATGGCTTGGCGGCCTCGATGGCCTCGGTCATCGCCATGGCCGGCGACACCATCTACATGCCCGAGAACGCCATGATGATGGTGCAT…	2082	Colistin_Day21	4.68827	105.04	105.04	6.02e-108
PROKKA_00097		hypothetical protein CDS	ATGGCCTGGGACAGAAACGACCCGCTCAACATCCTGGCGCTACAGCTCGACGGTGAACTGCGCGCCGCAGCCGACTTCTGCCATGGCTACAACGGGCCGGCACAGCGCGCTTTCGCCCGGCACATCCAGGGCCTGGGCAAGACGCTCGACGAGCTTACCGTGGCAGACCTGAAGGCAGCGGCCGCATCTGCGGACGCAGAACTGAACGACCTGCAACAGAGAGGGCTGATCTGA	234	ColMet_Day21	4.6843	100.8	100.8	1.45e-103
PROKKA_01364	hcaR_2	hcaR 2 CDS	ATGGAAATTCGACACCTGCGCTACTTTCTGGCGGTGGCAGAGGAGCTGCACTTTGCCCGAGCCGCAGAGCGCCTCCACATAGAGACATCGCCGCTGTCGCGCGCCATCAAGGAACTTGAGGAAGAGTTGGGCGTAGCGCTATTTGCGAGAACCACTCGGAGCACCCGCTTGACTCGTGCGGGCAGGCTCTTCTTTGAGAGCGTGCCGCGTGTCTTCGCAGCTTTGCAGCAGGCGCGCGACAGTGTGAACGCCGCAGCCAATGGCTTTCATTGCCAGCTCCGTATTGCATTGTCTGATGGAATCACGCCATCGCGCCTGCCTGCGTTGTTGGCGCTCTGCCGGCAGGAAGAGCCGGAAGTGGAAGTTCGCTTCTTCGAGGTGCCTTTGGCACAGCAAATC…	906	Colistin_Day21	4.67086	183.62	183.62	3.81e-187
PROKKA_00123	clpP_1	clpP 1 CDS	ATGGGCAGCCATCAAACCCTGATCCATAAAATCCTGATGCTGCCGATGGCGGCGGCGTTGACTGAGGCCAACGCCCCGCATGAGTCCTGGTACAGCATTAAGGCTGCCGGTCGCGGCGTCGCCGAGGTGCTGTTGTACGACGAGATCGGCGTCTGGGGCATCACCGCGCTGCAGTTCGCTCGAGACCTCAAGGCAATGGGCGACCTGAACAAGATCAACCTGCACATCCACTCCCCGGGCGGCGATGTCTTCGAGGGGACGGCGATCTATAACCTGCTGCGCAACCACCCGGCCAGCGTCGACGTGTACATCGATGGCTTGGCGGCCTCGATGGCCTCGGTCATCGCCATGGCCGGCGACACCATCTACATGCCCGAGAACGCCATGATGATGGTGCAT…	2082	ColMet_Day21	4.66384	96.56	96.56	2.76e-99
PROKKA_00082		hypothetical protein CDS	ATGAAAGAACTCAATGACATTGAAGTCACCTGCGTTTCGGGTGGAACTCTTTCCGGCATGATCGTAGGCGCCGTCGACGGCGCCGCGACGGGCATGGCAATCGGCGGGAAATGGGGCGGTGCCGGCGGCTTCGGCTTCGGCGCTCTTTCCCAGTTGGTCGGCCTGGTCGTGCCAACCGCGATGGGCGCTATTGCCGGGGGCACGGTCGGTCTCTTCACCAATGCAGAGACGGCTGTCGGTTACTTGGGCCAATACCGGGAAAACTTCGGTCCCGGTGATGTAGGCCGCACCACCATCTAA	300	Colistin_Day21	4.66008	79.63	79.63	2.36e-82
PROKKA_03226	hcaR_3	hcaR 3 CDS	ATGGAAATTCGACACCTGCGCTACTTTCTGGCGGTGGCAGAGGAGCTGCACTTTGCCCGAGCCGCAGAGCGCCTCCACATAGAGACATCGCCGCTGTCGCGCGCCATCAAGGAACTTGAGGAAGAGTTGGGCGTAGCGCTATTTGCGAGAACCACTCGGAGCACCCGCTTGACTCGTGCGGGCAGGCTCTTCTTTGAGAGCGTGCCGCGTGTCTTCGCAGCTTTGCAGCAGGCGCGCGACAGTGTGAACGCCGCAGCCAATGGCTTTCATTGCCAGCTCCGTATTGCATTGTCTGATGGAATCACGCCATCGCGCCTGCCTGCGTTGTTGGCGCTCTGCCGGCAGGAAGAGCCGGAAGTGGAAGTTCGCTTCTTCGAGGTGCCTTTGGCACAGCAAATC…	906	Colistin_Day21	4.65805	179.55	179.55	5.77e-183
PROKKA_03822		Double zinc ribbon CDS	ATGGGGTTCTTCGAACGGTTGTTGATGGGTGGGCGTCATCATGGACAGGGCGGTGGTCATCACGGCGGCGGTCATCACCGCGGTCAGGGCGGCTATCCGCCGGCGCCAGTCGCGGCGGGAATGGCCTGTCCCGCCTGCCGCACCGCGAATGCGGCGACGGCACGATTCTGCCAGGGCTGCGGCGGCGCCCTGGCGCCGCTGCGCTGTATCGCCTGCAACGCCGATCTCGCGGCGGGCGCGAAGTTCTGCGGCGCCTGCGGTGCGCCGCAGCAGTAG	276	Colistin_Day21	4.65249	60.99	60.99	1.37e-63
PROKKA_00821	arnB	arnB CDS	ATGTCACTGGACTTTCTGCCATTCTCCCGGCCAAGCATCGGCGAGGACGAAATCGCCGCCGTGGAGCAGGTCCTGCGTTCCGGCTGGATCACCACCGGGCCGAAGAACCAGGAGCTCGAACAGCGCTTCGCCGAACGCCTCGGCTGCCGCCACGCGGTGGCGCTATCCTCGGCCACCGGCGCCCTGCACGTCACCCTGCTGGCGCTGGGCATCGGCCCCGGCGACGAAGTGATCACGCCGTCGCTGACCTGGGTCTCCACCGCCAACGTCATCACCCTGCTCGGCGCCACCCCGGTGTTCGTCGACGTCGACCGCGACACCCTGATGTGTTCGGCGCAGGCAGTGGAAGCCGCCATCGGCCCGCGCACCCGCGCCATCGTGCCGGTGCACTACGCCGGC…	1149	ColMet_Day7	4.65151	32.71	32.71	1.23e-34
PROKKA_01814		NADH dehydrogenase-like protein/MT1860 CDS	ATGAAACAACGTATCCTGATCGTCGGTGCCGGATTCGCCGGCATGTGGAGCGCGCTGAGCGCAGTCCGCCAGCTCGACCGCCAGGGCCGCGACGACGTCGAGGTCGCGGTGCTCGCGCCGCAGCCCGAGCTGCGCATCCGCCCGCGTTTCTACGAGCCTGACGTGCAGCGCATGGCGGCGCCGCTGGGCGAATTGTTCGCCGCGGTCGGCGTGCGTTTCGTGCAGGGCAGCGCGCAGCGCATCGACGTGGCCGGCAAGTGGGTGGAGTACCGCGATGCCGAGGGCACGCTGGCGCAACTGGACTACGACCGCCTGGTGCTGGCGGCCGGCAGCGGCGTGTGGCGTCCGGCGAGTGTCGTCGGCATCGACGCTGCCTTCGATGTCGACCAGTTGGAAGAC…	1206	ColMet_Day21	4.64356	102.34	102.34	3.88e-105
PROKKA_04890		hypothetical protein CDS	ATGTCCGCCGCTCCCCTGGCCAGCGTACCGCTGGCCGTCAACGGCGCGCCCTGCCTGCTGCACCGGGTACGCTTCCGCTCCGCCGCGGACAGCGGCGGCCTGCCGCTGCTGGCCACCCTGCGCGATCCGCAGCCGGTGCTGGCAGTCCTGGCACAACGTATCGAGCTGAGCGAAGACGCGGAACTGCCGGAGACCGCCGTCGACGACGAGCTGCTGGTGATCTTCGCCAACGCCGGGCTACAGACCGGGCACGCCTGGCGCCAGCGCCTGGAAGCCTGGATGGCCGCCGGCGAGGACGAGCGCCAGCCGACCCTGGAAGCACCCTCGTTCGGCGAGCGAGTGCTGTGGCGCCCCGGCCGCGCGCTGGTCATCGGCAATCCCGAACGCTGCCGGGAGCTG…	861	ColMet_Day7	4.63752	34.29	34.29	2.99e-36
PROKKA_01362	acrR_1	acrR 1 CDS	ATGCCGCCCCGCGCGAAAACAAAGTTGCCCCCCCCGTCCACTGCCCATAGCAGCGCCGATGCGCAGCCCGGCCTCCAGCAAGGAGCCCAGCGAACTCGCGACCGCATCCTGCAGGCCGCCCGCGAACTGGTGCTGGAGGAAGGTGCCAGTCGCTTGACACTGGACGCCGTCGTTGTGCGGGCCGGGTTGAGCAAAGGGGCGTTTCTCTATCACTTCAAGACCAAACGCGATTTGTTCGTGACACTGATCGACGAGATGATCCGGGCGTTCGACGCGGTACAAGCCAATCACGAGCGCAGGTTTGCCGGAGATCCGGACCCCTGGCTGTCGAGCCAGGTGGAAGCGATGCCCGACGACGAGATGCAGAAGATGGGCGCAGCGCTGCTCGCGGCAGCTGCG…	642	ColMet_Day21	4.62937	109.56	109.56	1.91e-112
PROKKA_01361	mdtE_1	mdtE 1 CDS	ATGAGTCGCGTCCGTAGCGGTGTCATGACCGCGTGCGCACCGCGCTCCTTGGCGGTTGCTTGCACACTATCCATTTCGACTCTGCTCTCAGGGTGCGGAAACTCGCAATCCACCGTATCCGAGCCTCCGCGCGCAGTGAAGCTCGCCGCCGCGCAGTCGGATCTCCCGCATAGCTCTCGCATCGAATTGACTGGCTCGGCGCGAGCAACCGAGCGCAGCATCCTAGGATTTGAAACAGGAGGACGGATCGCCAAGTTGAACGTCGACGTGGGTGAACGGTTCTCCCGCGGCCAAGTCCTGGCAGAACTTGATGCGCAACCTGACCGGCTTCGCGTGACACAAGCGCAAGCATCCCTGGCGGCCGCCGAAGCCGGCCTGATGGATCGACGTGTACAGACA…	1167	Colistin_Day21	4.62829	64.24	64.24	7.22e-67
PROKKA_00708		hypothetical protein CDS	ATGAGGCGCGCCGAGATGCTGTTGCTGAAGAGCCTGGCGGAAACACTGATGGCCGACCGGGACAACCGCCACGACGACTTGCAGGCGACCATGCGGCTGGCGCACCTGAGTTCGCCGGAGATGATCCTGTACATGGTCAACCGGGTGCTCGAGCTCGAAGAGAGCATCGAGCGGATCGCCGCGGTTCTCCAGAAACTCTCTGCGGACGAGCCGATGCCCCTAGAGGAAACGCCGCCCGAACCAGCCTTCGAACCGGCCCTGCAGTCCCGCGCCACCGAGAGCGCGGAAACCTAG	294	Colistin_Day21	4.62493	115.03	115.03	5.34e-118
PROKKA_01814		NADH dehydrogenase-like protein/MT1860 CDS	ATGAAACAACGTATCCTGATCGTCGGTGCCGGATTCGCCGGCATGTGGAGCGCGCTGAGCGCAGTCCGCCAGCTCGACCGCCAGGGCCGCGACGACGTCGAGGTCGCGGTGCTCGCGCCGCAGCCCGAGCTGCGCATCCGCCCGCGTTTCTACGAGCCTGACGTGCAGCGCATGGCGGCGCCGCTGGGCGAATTGTTCGCCGCGGTCGGCGTGCGTTTCGTGCAGGGCAGCGCGCAGCGCATCGACGTGGCCGGCAAGTGGGTGGAGTACCGCGATGCCGAGGGCACGCTGGCGCAACTGGACTACGACCGCCTGGTGCTGGCGGCCGGCAGCGGCGTGTGGCGTCCGGCGAGTGTCGTCGGCATCGACGCTGCCTTCGATGTCGACCAGTTGGAAGAC…	1206	Colistin_Day21	4.62359	37	37	2.94e-39
PROKKA_00119		Phage DNA packaging protein Nu1 CDS	ATGAGCAAAAACGAAACAACCAAACAGCGCGGATGGTTGAACAAGTCCGAGATGGCCGCGAGCCTCGGGATTTCTCCGCAAGCCTTTGATAAATGGGGCGTTCAACCAATCGAGCGAATAGGTCGAGAGGCCTTCTACACGGTGGCGGATGTGGTCGAAAACCGCATCCAGCACGCCGCTCGGAAACAACAACCTGAGGGGGAGCTACCGGAAGGTCTCGATCCCTACGCTGAAGCCAAGCTGACACAGGAGCGACTCCGGCTCACCAAGGCCCAGGCCTACGCCCAAGAGCAGAAGAACCAGATCCAGGACAAGCTCCTGGTCCCGGTCCCGTTCGCCACTTTCGCCTTGGCGAAGATCGCCGCCAAGATTGGCTCGGCGCTGGAGACCGTCTGCAAA…	546	ColMet_Day21	4.6193	80.84	80.84	2.4e-83
PROKKA_00121		hypothetical protein CDS	ATGGCTCTGACAGCGCAGCAGATGCTCGACAAATACCTGGAGGCCGAGGCCGCCGTGCTGGAAGGGCGGACGGTGATCTTCAACGGACGCACCCACACCATGGAGGATATCGAGAAGATCCGCGCCGGACGCCGGGAGTGGGAGCGCCGCGCGGCGGCAGATCGGGACCGCGCCGCCGGTCGCCGTCCAGGCCCGGCGCTGGCGGAGTTCTGCTGA	216	ColMet_Day21	4.6159	89.13	89.13	9.8e-92
PROKKA_03224	acrR_2	acrR 2 CDS	ATGCCGCCCCGCGCGAAAACAAAGTTGCCCCCCCCGTCCACTGCCCATAGCAGCGCCGATGCGCAGCCCGGCCTCCAGCAAGGAGCCCAGCGAACTCGCGACCGCATCCTGCAGGCCGCCCGCGAACTGGTGCTGGAGGAAGGTGCCAGTCGCTTGACACTGGACGCCGTCGTTGTGCGGGCCGGGTTGAGCAAAGGGGCGTTTCTCTATCACTTCAAGACCAAACGCGATTTGTTCGTGACACTGATCGACGAGATGATCCGGGCGTTCGACGCGGTACAAGCCAATCACGAGCGCAGGTTTGCCGGAGATCCGGACCCCTGGCTGTCGAGCCAGGTGGAAGCGATGCCCGACGACGAGATGCAGAAGATGGGCGCAGCGCTGCTCGCGGCAGCTGCG…	642	ColMet_Day21	4.60047	112.14	112.14	4.61e-115
PROKKA_06406		Lambda phage tail tape-measure protein (Tape meas lam C) CDS	ATGGCCACGAATACCGACGGCAGCCTGACGCTCGACCTGGTCCTTCGCAGCGAAGGGTACAGGGCCGGGATGGACAAGGTTGGCAGGATCAACGATCAGAAAATGCGTGCCATGGAGGCGCGCGCGGAAAAGGCTGGCAAGGCTATCGGCAAAAGCCTGGACAGTTCGGCACTGATTGCCAGCAGCGTGCTGGACCAGGCGCTGGACATGCTGGGCAGGACCAGTCGCCAGGCGGGTCAGGCCAAGAAGCCTGTGCAGAGCGCTCAGGACAAGGTACTGGCCGAGTGGAAGACCCGGCAGAAGGAGCTGGGGGAAGCCTGGAAGAGCTATCGCGAACCACTCCAGGATCTGTCCAAGCTCAACGAAGCACTACTGAAGAACTCTTCCGACAAGCTCGAC…	1839	ColMet_Day21	4.59614	68.17	68.17	1.69e-70
PROKKA_00122		Phage portal protein, lambda family CDS	ATGAACCTGATCGATCGTCTACTGAAACCCTGGGCCCCCGACCTGGTGGCTCGGCGCCTGGCCGCCCGCGAGGCAATCCAGGCGTATGAGGCTGCCAGGCCAGGGCGAACCCACAAGGCCAAGCGTCAACCGCTGGGCGCCGACACCTCGCTACAGAAGTCTGCGGTCTCCATGCGAGAGCAGTGCCGGAAACTGGACGAAGATCACGATCTGGTTACCGGCTTGCTCGATCGCCTAGAGGAGAGGGTGGTGGGCGGTAGTGGCATCGGCGTGGAACCGCTGCCGCTGCGCCTGGATGGCTCGGTGCATGCCGAGTTGGCCATGGAAATCCGCAGTGCGTGGGCCGAGTGGTCACTCTCGCCGGAGACCTCTGGTGAGCTGACGCGGCCCCAGGTAGAG…	1647	Metronidazole_Day21	4.59601	51.36	51.36	3.54e-54
PROKKA_04580		hypothetical protein CDS	ATGATCAACATACCCGGCCAGTTGGCCATTCGAACCATCAACGGTCGCAATGGCGAGTTCAACGTGGGAAAGCTCTCGACCTCGATCGGGGAGTTCGTCATCAAGGACGCTCTCCTGGACCAGCACATCGAAGGCAAGTACCGCGGTGATTTCGCCATCACCGAGATCCGTCCCTCCTACTACACCACCGGCGGCCGGCTGGTCGTCGAGATCCGCGCAAAGCTGGACAGCATGACGCTGGACGACGTGGACAACCTCAGCGACGAGGAGGCAGAGCGTCTCTCTGGCAATGAGGTGGATCCGCTCGACGAAGTGCCCGCGATCCAGCAGCCCACAGTAGCCCCGGCGGTACCGCCGAAGTCGCCCCAGAAACCGAAGCCTCTGCGCCCCGCTGCAACA…	633	Medium_Day21	4.596	259.18	259.18	1.84e-262
PROKKA_04582		hypothetical protein CDS	ATGGGATGGCTTTTCTCACATCAGACGAAGGAAGACCTGCTGCGTGAGCTGCTGGCCCCAACCAGTACTTTCGCAGGCAGCACCAAGGTGCTGGCACACGCAGTCTCCGGCAATGAACTTTGGACTGTCGTAAAACGAACCTTCCACCTTGCCGGATTCTATTTCGGCAAGCCGGCCGGTCACTCGATCACCATGATCGAGCTGCACTTGCTGGACTGCTCGGCCGGGCAATGGGGCTACAAGACCATTCCAGAAAGTGCCGGCCCGTTCTACTACGGCTGTCCGCTGGAGTTCCTGGACCTGGCTCACGATGAGGTCAACCAGGAGTGGCGTGAACGTCTGACGCACGAACACCAAGCCTGA	363	Medium_Day21	4.59378	222.91	222.91	4.38e-226
PROKKA_06393		Phage tail sheath protein CDS	ATGAGTTTCTTCCACGGCGTTACGGTAACCAACGTCGATATCGGTGCGCGCACCATCGCGCTGCCGGCCAGCTCCGTCATCGGCCTCTGCGATGTGTTCACGCCGGGGGCGCAGGCAAGCGCCAAGCCCAACGTTCCGGTGCTGCTCACCAGCAAGAAGGACGCCGCCGCGGCGTTCGGCATCGGCTCGTCTATCTACCTGGCCTGCGAGGCCATCTATAACCGTGCCCAGGCCGTGATCGTGGCGGTGGGCGTGGAAGCCGCGGAGACTCCCGAGGCCCAGGCCAGCGCCGTCATAGGTGGTGTCAGCGCCGCCGGCGAGCGCACCGGACTTCAGGCTCTGCTAGACGGCAAGAGCCGCTTCAATGCTCAGCCGCGTCTACTAGTTGCGCCGGGTCAT…	1161	Colistin_Day21	4.59123	48.03	48.03	1.84e-50
PROKKA_00814	ywqF	ywqF CDS	ATGAAGATCAGCGTATTCGGCAGTGGCTATGTAGGACTGGTGCAGGCCGCCGTCCTCGCCGAAGTGGGCCACGATGTACTGTACATGGACATCGACCGGAACAAGGTCGAACGCCTCGCGCAGGGCCTCGCCAGCATCTACGAACCCGGGCTCGACGCCTTGCTGCGCGAAGGCCTGGACAGCGGCCGCCTGCGTTTCAGCAGCGATGCGCGCCTGGCCGTGGAGCACGGCCGGGTGCAGTTCATCGCGGTCGGCACCCCGCCTGGCGAGGACGGCGCGGCCGATCTCGGCGCGGTCTTCGCGGTGGCCGATGCCATCGCCGAGCATCGCCGCAAGCCCGTCATCGTGGTGGAGAAATCGACCGTCCCGGTAGGCACCGGCGACCGCCTGCGCGCGCAC…	1395	Colistin_Day14	4.57595	30.38	30.38	4e-32
PROKKA_00123	clpP_1	clpP 1 CDS	ATGGGCAGCCATCAAACCCTGATCCATAAAATCCTGATGCTGCCGATGGCGGCGGCGTTGACTGAGGCCAACGCCCCGCATGAGTCCTGGTACAGCATTAAGGCTGCCGGTCGCGGCGTCGCCGAGGTGCTGTTGTACGACGAGATCGGCGTCTGGGGCATCACCGCGCTGCAGTTCGCTCGAGACCTCAAGGCAATGGGCGACCTGAACAAGATCAACCTGCACATCCACTCCCCGGGCGGCGATGTCTTCGAGGGGACGGCGATCTATAACCTGCTGCGCAACCACCCGGCCAGCGTCGACGTGTACATCGATGGCTTGGCGGCCTCGATGGCCTCGGTCATCGCCATGGCCGGCGACACCATCTACATGCCCGAGAACGCCATGATGATGGTGCAT…	2082	Metronidazole_Day21	4.57429	88.55	88.55	4.88e-92
PROKKA_00119		Phage DNA packaging protein Nu1 CDS	ATGAGCAAAAACGAAACAACCAAACAGCGCGGATGGTTGAACAAGTCCGAGATGGCCGCGAGCCTCGGGATTTCTCCGCAAGCCTTTGATAAATGGGGCGTTCAACCAATCGAGCGAATAGGTCGAGAGGCCTTCTACACGGTGGCGGATGTGGTCGAAAACCGCATCCAGCACGCCGCTCGGAAACAACAACCTGAGGGGGAGCTACCGGAAGGTCTCGATCCCTACGCTGAAGCCAAGCTGACACAGGAGCGACTCCGGCTCACCAAGGCCCAGGCCTACGCCCAAGAGCAGAAGAACCAGATCCAGGACAAGCTCCTGGTCCCGGTCCCGTTCGCCACTTTCGCCTTGGCGAAGATCGCCGCCAAGATTGGCTCGGCGCTGGAGACCGTCTGCAAA…	546	Colistin_Day21	4.56962	89.77	89.77	1.38e-92
PROKKA_00120		Phage terminase large subunit (GpA) CDS	ATGAGTACCTTGCAACCCTGGATCAGTGATCTGCGCACTGCGGTCAAGCTGGGTTTGCAGGGAATGTTCAAAGAGCCGCCGATGACGGCGGTGGAGTGGGCCGACAAGCATTTCTACATGTCGGCCGAGTCCTCTTACAACGAGGGCCGCTGGAAGACTGCACCCTTCCAGATCGCGATCCTGAACGCGATGGGCAACGACCTGATTCGAGTGGTCAACTTCGTGAAGTCGGCCCGGATCGGTTATACGAAGCTGTTGCTGGCCAACATCGGCTACAAGATCCAGCACAAGCGCCGCAACGTGATGATGTGGAGTCCGACCGACCCGGACGCCGAGGACATCAGCAAGAGCCACGTCAATGGCCTGATCCGCGACGTGCCGGTCATGCTGGAACTGGCG…	1965	Colistin_Day21	4.56686	80.36	80.36	4.38e-83
PROKKA_03027	gpr_1	gpr 1 CDS	ATGCAGCATGTCCGTCTTGGCAATAGCGGCCTGAAAGTCTCCCGACTCTGCCTGGGGTGCATGACCTATGGCGATCCGGCGTGGCGTCCGTGGGTGCTGGACGAGGAACGGGCGCGTCCGTTCATTCGCGAGGCGCTGGAAGCCGGGATCGACTTCTTCGACAGTGCCGATATCTATTCCACCGGCGAGAGCGAGCGGATCCTCGGGCGCGCGCTCAGGGACTTCGCGCAGCGCGAGGACCTGGTAATCGCCACCAAGGCGTTCTTTCCCATGAGCGACAGGCCCAACGCCTGCGGCTTGTCGCGCAAGCACCTGCTTGCCAGCGTGGATGCCTCGCTGCGGCGGTTGGGTACGGACTACCTGGATCTCTTCGTGATCCATCGCTTCGATCCGGAAACC…	972	Medium_Day21	4.54001	44.37	44.37	2.5e-46
PROKKA_04687	acrA	acrA CDS	ATGGTGTTGCCGGTGGAGGTCCTGACGGTGCAGGCCGAGCCCCTGGCGCTGAGTTCGGAACTGCCTGGGCGGATCGAACCGGTGCGGGTCGCCGAGGTGCGCGCGCGGGTGGCCGGCATCGTCGTGCGGAAGCGCTTCGAGGAGGGCGCCGACGTCAAGGCTGGCGACCTGCTGTTCCAGATCGATCCGGCACCGCTGAAGGCTGCGGTGTCGCGCGCCGAGGGTGAGCTGGCGCGGAACCGCGCGGTGCTGTTCGAGGCGCAGGCGCGGGTGCGTCGCTACGAGCCGCTGGTGAAGATCCAGGCGGTCAGCCAGCAGGACTTCGATACCGCCACCGCCGACCTGCGCAGCGCCGAGGCGGCGACCCGCTCGGCCCAGGCCGACCTGGAGACCGCGCGC…	1065	ColMet_Day14	4.53112	33.03	33.03	3.94e-35
PROKKA_00120		Phage terminase large subunit (GpA) CDS	ATGAGTACCTTGCAACCCTGGATCAGTGATCTGCGCACTGCGGTCAAGCTGGGTTTGCAGGGAATGTTCAAAGAGCCGCCGATGACGGCGGTGGAGTGGGCCGACAAGCATTTCTACATGTCGGCCGAGTCCTCTTACAACGAGGGCCGCTGGAAGACTGCACCCTTCCAGATCGCGATCCTGAACGCGATGGGCAACGACCTGATTCGAGTGGTCAACTTCGTGAAGTCGGCCCGGATCGGTTATACGAAGCTGTTGCTGGCCAACATCGGCTACAAGATCCAGCACAAGCGCCGCAACGTGATGATGTGGAGTCCGACCGACCCGGACGCCGAGGACATCAGCAAGAGCCACGTCAATGGCCTGATCCGCGACGTGCCGGTCATGCTGGAACTGGCG…	1965	ColMet_Day21	4.52958	70.83	70.83	3.51e-73
PROKKA_00117		hypothetical protein CDS	ATGAAGAAAACCAATTGCGCCGCGATGCTATCGGCACTGGTGCTCGCGTCGTGTACGTCAAAGCCCGCTGCCCCGCAGACGGAATGCACCCGGCTCCCGGAGCCTCCGGCAGCGCTGATGCAGGAAGAGCCGTCCTTGCTGCCGCTGATGGACAAGTTGTTTCTGATCTCCGAGCCGGAGTCGAGCGACGCGAACTGA	198	Colistin_Day21	4.5254	53.01	53.01	1.57e-55
PROKKA_04891	qseB_3	qseB 3 CDS	ATGAGAATACTGCTGGCCGAGGACGACCTGCTGCTCGGCGACGGCATCCGCGCCGGGCTGCGCCTGGAAGGCGATACCGTGGAATGGGTGACCGACGGCGTGGCCGCGGAGAACGCGCTGGTCACCGACGAGTTCGACCTGCTGGTGCTCGACATCGGCCTGCCGCGCCGCAGCGGCCTGGACATCCTGCGCAACCTGCGTCACCAGGGCCTGCTCACCCCGGTGCTGCTGCTCACCGCGCGGGACAAGGTGGCCGACCGGGTCGCCGGGCTCGACAGCGGTGCCGACGACTACCTGACCAAGCCCTTCGATCTCGACGAACTGCAGGCACGGGTGCGCGCCCTGACCCGCCGCACCACCGGTCGCGCCCTGCCGCAACTGGTGCACGGCGAGCTGCGC…	666	ColMet_Day7	4.5246	32.48	32.48	2.15e-34
PROKKA_00128		hypothetical protein CDS	ATGGCTATCGAGAAAGAGACGTATGTGATCGGCGGACCCTTCAAGATCCGCGAGTCCGGCGCTACCACCCCCTTCCAGTTCGCTGGCCTGGTGTCCACTATCCAGCAGACCATCGAGACCAACGAGATCACTTTGCCGGATACCACCACCCCGCAGGGCGGTGAGTACGATGCCGTTTCGCGCATCACTTCGGTCGGTTTGTCGATCAACTTCCGCGAGCTCAAGACCAGCATCCTGGCTGCCTTGGTGTGGGGGGACGCCACCAATGTTCCTTCTGCCACCCACACCGACGAAGCGCACACCGCCGTTCCAGGAGGCACGATCGCGCTCGACTTCATGCCGCTGGAGATCACCAGCGTGAAGAGTGATGACGGCACCACGACCTACGAAGAGTTCGAC…	753	Metronidazole_Day21	4.51353	119.91	119.91	7.58e-124
PROKKA_04889	speE_3	speE 3 CDS	ATGGATACGCCGATCGAACGCGCCCCGCTGGCTCCCGACCTGAGCCAGGCCCGTTACGCCGTCGACCTCACCGGCCTGGTGCCGGCGGAGGTCGCCGCCGGGCTGCCGCCGCTGCCGCCGAACCACTTCTATTTCTATCCGCCGGACCCGCTGCTGGAAGGCGACGGCGCGATCACCGCGATCGAGGACAGCGACCCCTTCGACCAGTACGTCTACCGCCTGCGCCGGGTGCTCTACCAGGGCCGCACGCGCTGGCAGAACGTGCTGATCGCCGACACCTACAACTACGACCGCGTGTTGATGCTCGACGGCGCGATCCAGAGCGCCGAGAGCGACGAGTCGCTGTACCACGAATTGCTGGTGCAGCCGGCCATGCTCGCCCACGACGAGCCGCGCGAC…	1128	ColMet_Day14	4.50143	27.22	27.22	3.93e-29
PROKKA_06389		Baseplate J-like protein CDS	GTGATCATCGATCTTTCCCAGTTGCCGGAGCCAGAGGTTATCGAAAACCTCGATTTCGAGACGATTTACCAAGAGCTGTTGGGCGACTTCCGCGAAGCCATGGCTGGCGAATGGACAGCGGAGGTGGAGTCCGATCCGGTTCTCAAGCTTCTGCAACTGGCGGCCTATCGAGAACTGCTGCTGCGGGCGCGGATCAACGATGCGGCGCGGGCGGTGATGCTGGCATACGCCAGCGGTGCCGATCTCGACCAGATCGGTGCCGGCTTCAATGTGCAGCGTTTGCTGATCAGGCCCGCTCAGCCAGAGGCGGTACCGCCGGTGGAGGCGCAGTACGAGAGCGACAAGTCGCTGCGCAATCGCATCCAGCTCGCGTTCGAGCAGCTATCCGTCGCAGGACCG…	888	ColMet_Day21	4.50048	71.61	71.61	5.67e-74
PROKKA_04890		hypothetical protein CDS	ATGTCCGCCGCTCCCCTGGCCAGCGTACCGCTGGCCGTCAACGGCGCGCCCTGCCTGCTGCACCGGGTACGCTTCCGCTCCGCCGCGGACAGCGGCGGCCTGCCGCTGCTGGCCACCCTGCGCGATCCGCAGCCGGTGCTGGCAGTCCTGGCACAACGTATCGAGCTGAGCGAAGACGCGGAACTGCCGGAGACCGCCGTCGACGACGAGCTGCTGGTGATCTTCGCCAACGCCGGGCTACAGACCGGGCACGCCTGGCGCCAGCGCCTGGAAGCCTGGATGGCCGCCGGCGAGGACGAGCGCCAGCCGACCCTGGAAGCACCCTCGTTCGGCGAGCGAGTGCTGTGGCGCCCCGGCCGCGCGCTGGTCATCGGCAATCCCGAACGCTGCCGGGAGCTG…	861	ColMet_Day21	4.47854	101.37	101.37	3.76e-104
PROKKA_00819	arnA	arnA CDS	ATGACCTCGAAAGCCGTCGTCTTCGCCTACCACGACATCGGTTGCACCGGTATCGAAGCCCTGCTCAATGCCGGCTACGAGATCGCCGCCGTCTTCACCCATGCCGACGACCCACGGGAAAACACCTTCTACGCCTCGGTCGCGCGCCTCTGCGCCGAGCGCGGCATTCCGCTGCACGCGCCCGAGGACGTGAACCATCCGCTGTGGCTGGAGCGCATCCGCCAACTGCGCCCGGACTATCTGTTCTCCTTCTACTACCGCCGCCTGCTTGGCGCCGAACTGCTCGCCTGCGCCGCACGCGGCGCCTACAACCTGCACGGTTCGCTGCTGCCGCGCTACCGCGGACGCGCCCCGGCGAACTGGGTGCTGGTCAACGGCGAAACGCAGACCGGGGTGACC…	1989	Colistin_Day7	4.47124	25.87	25.87	6.83e-28
PROKKA_04687	acrA	acrA CDS	ATGGTGTTGCCGGTGGAGGTCCTGACGGTGCAGGCCGAGCCCCTGGCGCTGAGTTCGGAACTGCCTGGGCGGATCGAACCGGTGCGGGTCGCCGAGGTGCGCGCGCGGGTGGCCGGCATCGTCGTGCGGAAGCGCTTCGAGGAGGGCGCCGACGTCAAGGCTGGCGACCTGCTGTTCCAGATCGATCCGGCACCGCTGAAGGCTGCGGTGTCGCGCGCCGAGGGTGAGCTGGCGCGGAACCGCGCGGTGCTGTTCGAGGCGCAGGCGCGGGTGCGTCGCTACGAGCCGCTGGTGAAGATCCAGGCGGTCAGCCAGCAGGACTTCGATACCGCCACCGCCGACCTGCGCAGCGCCGAGGCGGCGACCCGCTCGGCCCAGGCCGACCTGGAGACCGCGCGC…	1065	Colistin_Day14	4.46685	26.77	26.77	1.99e-28
PROKKA_00817	arnT_1	arnT 1 CDS	ATGAGCCGCCGCCAGACCTGTTCGCTGCTGCTGATCGCCTTCGGCCTGTTCTACCTGGTTCCACTGAGCAACCATGGCCTGTGGATTCCCGACGAGACCCGCTACGCGCAGATCAGCCAGGCGATGCTGCTGGGCGGCGACTGGGTGTCGCCGCACTTCCTCGGCCTGCGCTACTTCGAGAAGCCGGTCGCCGGCTACTGGATGATCGCCCTCGGCCAGGCGGTCTTCGGCGAAAACCTGTTCGGCGTGCGCATCGCCTCGGTCGTCGCCACCGCCCTCAGCGTCCTGCTCGCCTACCTGCTGGCCCGCCGCCTGTGGCGCGACCCGCGCACCAGCCTGGCGTGCGCGCTGCTCTACGCCAGCTTCGGCTTGATCGCCGGGCAGTCCGGCTATGCCAAC…	1650	ColMet_Day7	4.46504	29.95	29.95	8.42e-32
PROKKA_03821		nucleoside diphosphate kinase regulator CDS	ATGGACAAGAAACAGCTGTTGCGCCTGATCACGGAAAAGCTCGCCGCGGACCTGGAAATCGCCGTCCGCGCCGCGCAGACCGCCCATGAGACGGCAACCCACGAAGAGAACGTCGCCGAGAACAAGTACGACACCCTCGGCCTGGAAGCGGCCTACCTGGCCGCCGGGCAGTCGCGCCGGGTCGAGGAGATCCGCCAGGCGCTGGGCCTGTACCGCAACCTGGTGCTGCGCGATTTCGACGAGGAACAGGGCATCCAGCTCACCGCGCTGGTCACCCTGCTGAACGCCGACGGCAGCCGGCGAACAGTGTTCCTCGGCCCTGAGGCGGCCGGGCTGAAGATCGATTGCGAAGGTCGCGAGGTGTTGGTCATCACGCCTCGCTCGCCACTGGGCCAGAGC…	477	Colistin_Day21	4.4645	119.93	119.93	6.07e-123
PROKKA_00113		Phage regulatory protein Rha (Phage pRha) CDS	ATGAGTGAGATTGATCTTGATGAGGCCGGCCTGCGTGATCTGGTGATGGTCAATGACGGCCAGGTTGTAACGACCTCGCTGAAGGTGGCTGAGCGTTTCGGAAAGCGGCACGACAACGTGATCAAGGCGATCCGCGGCCTCGATTGCTCGCCAGAATTTCATGCCCTCAATTTTGAGGAGATGATCGTGGATGTCGATATCGGCAAAGGTGCCAGGCGGAAATCTCCAGCGTTCCGCATAACCAGAGATGGCTTTGCGTTCTTGTGCATGGGCTTCACCGGCAAGGAGGCGGCCAAATGGAAAGAGGCTTACATCCGTGCCTTCAACTGGATGGCAGAGCAACTGTTCAAGCGCTCGATGGACTTCGCCACCCTGCGTAACGAGCTGATGGCGGAGTAC…	528	Metronidazole_Day21	4.4606	72.73	72.73	6.16e-76
PROKKA_04342	feoC	feoC CDS	ATGGCGACACTCATGCAGATCCGCGCCGCCCTGGAAGACGGCCAGGTGCGTGGGCTGAAACAGCTCAGCCGCCAGGTGGACGCGCCGCCGGCGCTGGTGGAGGCGATCCTGGAGCGGCTGATCGCGCTCGGCAAGGTCGAGCGGGTGGCTGCGCAAAGCTCGGGCGGTTGCGGCGGCGGTTGCAAGGGCTGCGCCCAGCGCGATCCGTGCGCGGAGCCGGAGCCGTATTTCCGCCTGCGCTAG	243	Medium_Day21	4.45429	127.38	127.38	4.26e-130
PROKKA_00708		hypothetical protein CDS	ATGAGGCGCGCCGAGATGCTGTTGCTGAAGAGCCTGGCGGAAACACTGATGGCCGACCGGGACAACCGCCACGACGACTTGCAGGCGACCATGCGGCTGGCGCACCTGAGTTCGCCGGAGATGATCCTGTACATGGTCAACCGGGTGCTCGAGCTCGAAGAGAGCATCGAGCGGATCGCCGCGGTTCTCCAGAAACTCTCTGCGGACGAGCCGATGCCCCTAGAGGAAACGCCGCCCGAACCAGCCTTCGAACCGGCCCTGCAGTCCCGCGCCACCGAGAGCGCGGAAACCTAG	294	ColMet_Day21	4.4536	35.95	35.95	8.98e-38
PROKKA_00095		SPFH domain / Band 7 family protein CDS	ATGAAGCGGATTCCCGCTGCTGCAATGCTGTGCCTGCTCGCCGTCCTGGCGGGCTGTTCGAAGGTGCCTGCCGGCAACGTCGGCGTGATCGTCAATCTCTACGGCTCCGAGAAGGGTGTGGAGACGCGTGAGGTCGGAACTGGGCGCTACTGGGTAGGCGTGAACGAGGAGCTCTACCTGTTCCCCACCTTCACGCAGACCGAGACCTGGGGCGGCGAGGAAGCGATCAGCTTCCAGACCGTTGAGGGCATGAAGGTCGGCGGCGCCGTCGGCATCACCTACTCGGTATCTCCCGATAAGGTGACGACGCTGTTCCAGAAGTACCGGGCGGGTATCGAGGAAATCACGAACAAGTTCCTGCGGAACATGGTGCGCGATGCCTTCAACGATGTTGCCTCG…	837	ColMet_Day21	4.43673	58.18	58.18	2.33e-60
PROKKA_00095		SPFH domain / Band 7 family protein CDS	ATGAAGCGGATTCCCGCTGCTGCAATGCTGTGCCTGCTCGCCGTCCTGGCGGGCTGTTCGAAGGTGCCTGCCGGCAACGTCGGCGTGATCGTCAATCTCTACGGCTCCGAGAAGGGTGTGGAGACGCGTGAGGTCGGAACTGGGCGCTACTGGGTAGGCGTGAACGAGGAGCTCTACCTGTTCCCCACCTTCACGCAGACCGAGACCTGGGGCGGCGAGGAAGCGATCAGCTTCCAGACCGTTGAGGGCATGAAGGTCGGCGGCGCCGTCGGCATCACCTACTCGGTATCTCCCGATAAGGTGACGACGCTGTTCCAGAAGTACCGGGCGGGTATCGAGGAAATCACGAACAAGTTCCTGCGGAACATGGTGCGCGATGCCTTCAACGATGTTGCCTCG…	837	Colistin_Day21	4.42713	207.57	207.57	2.55e-211
PROKKA_00121		hypothetical protein CDS	ATGGCTCTGACAGCGCAGCAGATGCTCGACAAATACCTGGAGGCCGAGGCCGCCGTGCTGGAAGGGCGGACGGTGATCTTCAACGGACGCACCCACACCATGGAGGATATCGAGAAGATCCGCGCCGGACGCCGGGAGTGGGAGCGCCGCGCGGCGGCAGATCGGGACCGCGCCGCCGGTCGCCGTCCAGGCCCGGCGCTGGCGGAGTTCTGCTGA	216	Colistin_Day21	4.41819	54.1	54.1	1.23e-56
PROKKA_00098		hypothetical protein CDS	ATGCACAAGCTCGGAGTTTACAGGCGCACACCTTTGGTAGCTGAAGCCATGCGCCGCGGGCTTATCTCGCCCGCCGTGATCGCCCTTGCCTTCCTCGTCGCCGGTCAGCCACTGCTCAACGATGACCACATGATGCGCAGCCGCCGTGGCGGCGAAAGGAAGATCGAAACTCGCCTGACTGCTCGCCGCGATGGCGTGGCCTGGGTGGCGTGA	213	Metronidazole_Day21	4.41799	107.6	107.6	2.33e-111
PROKKA_00380	copA_1	copA 1 CDS	ATGAACAGCGCCACGCTAACCGAGCTCGATCTGCCGGTCAGCGGCATGACTTGCGCGTCCTGCGCCGGCCGTGTCGAACGAGCCCTGAAGAAAGTGCCCGGGGTCGCGGCCGCCTCGGTCAACCTGGCCAGCGAGCAGGCCCGCGTGCAGGCCCCGGCGGACAGCCTGCCGGCCCTGGTGGCGGCGGTCGAGCAGGCCGGCTACCAGGTTCCGGCGCGCAGCCTGGAACTGTCCATCGAGGGCATGACCTGCGCCAGTTGCGTCGGCCGGGTCGAGCGGGCGCTGAAGAAGGTGCCCGGCGTACGCGAGGTCAGCGTCAACCTGGCCAGCGAGCGCGCCCACCTCGAGCTGCTCGGCGCCGTGGACAGCCAGGCCTTGCTGCAGGCGGTGGAACAGGCC…	2379	Colistin_Day21	4.41442	12.2	12.2	8.71e-14
PROKKA_04583		hypothetical protein CDS	ATGAACCCGCTGTTCACCAACCTCACCCAGGAAACCCTCGCTTACCTCGAGGACCAACTGTCCAACAACGACGTCGCCGGCGACGACGAGCTCATCGACCTGTTCATCGAGGAGCTGTCGCTGACCTTGGAGCAGGCGGAAGCGGCTGTCGCGCTACGCGATCAGTACCTCTGCCAGGTCTTCCTGGTCGGCCAAGGGCCGCTGCACCGTCCTGAAGCCGATGGGCTCAGCTTCGACCCTCACACCAAGAGCGTTCGGTGA	261	Medium_Day21	4.40294	1000	1000	0
PROKKA_00118		hypothetical protein CDS	ATGATCAGTATCAAGCCGGAAGGGTTCCGGCAGCAGCTCGCCGACCTGACTGAGCTTGAGCAGAGGCAGATTCCTTACGCGACAGCCACTGCGCTTACGCGGACCGCGCAAGGCCTGACGGATCGATTGCGCGATGAGATGCGTGTCGTGTTCGACCGCCCGACCCCGTACACCCTGAACAGCCTGCGCATGGTGCCAGCCAGGAAAGACCGGCTGGAAGCGCGGGTTTGGTTCAAGGACGAAGCGGACGGTGCGCAGCCTGCATCGGTGTGGATTGCCCCTGAGGTCTACGGTGGCCCGCGTCGGAACAAGCCGGCCGAACTTCAGCTCAGGGCCAAGGGGATACTGCCAGAAGGCAAGTACGTGGTGCCCGGCGCCGGCGCGGACCTGGATCGCTAC…	744	Metronidazole_Day21	4.38019	69.81	69.81	5.52e-73
PROKKA_04891	qseB_3	qseB 3 CDS	ATGAGAATACTGCTGGCCGAGGACGACCTGCTGCTCGGCGACGGCATCCGCGCCGGGCTGCGCCTGGAAGGCGATACCGTGGAATGGGTGACCGACGGCGTGGCCGCGGAGAACGCGCTGGTCACCGACGAGTTCGACCTGCTGGTGCTCGACATCGGCCTGCCGCGCCGCAGCGGCCTGGACATCCTGCGCAACCTGCGTCACCAGGGCCTGCTCACCCCGGTGCTGCTGCTCACCGCGCGGGACAAGGTGGCCGACCGGGTCGCCGGGCTCGACAGCGGTGCCGACGACTACCTGACCAAGCCCTTCGATCTCGACGAACTGCAGGCACGGGTGCGCGCCCTGACCCGCCGCACCACCGGTCGCGCCCTGCCGCAACTGGTGCACGGCGAGCTGCGC…	666	ColMet_Day21	4.37972	59.86	59.86	4.55e-62
PROKKA_00820	arnC	arnC CDS	ATGAAGCCCTATCCGATCGACCTGGTCTCGGTGGTGATCCCGGTCTACAACGAGGAAGCCAGCCTGCCCGAACTGCTGCGCCGCACCGAGGCCGCCTGCCTGGAGCTGGGCCGCGCCTTCGAGATCGTGCTGGTCGACGACGGCAGCCGCGACCGCTCCGCGGAACTCTTGCAGGCCGCCGCCGAACGCGACGGCAGCGCCGTGGTGGCGGTGATCCTCAACCGCAACTACGGCCAGCACGCGGCGATCCTCGCCGGCTTCGAACAGTCCCGTGGAGACCTGGTGATCACCCTCGATGCCGACCTGCAGAACCCGCCGGAGGAAATCCCGCGCCTGGTGGAGCGCGCCGCGCAGGGCTACGACGTGGTCGGCAGCATCCGCGCCGAGCGCCAGGACTCG…	1020	Colistin_Day14	4.37879	29.65	29.65	2.22e-31
PROKKA_04341	nemA_3	nemA 3 CDS	ATGGCTACTCTGTTCGATCCCATCGTGCTCGGCGACCTCGAGCTGCCCAACCGCATCGTCATGGCGCCGCTGACCCGCTGCCGCGCCGATGAAGGACGCGTGCCCAACGCCCTGATGGCCGAGTACTACGCCCAGCGCGCCGATGCCGGCCTGATCCTCAGCGAGGCCACCGCGGTCACGCCGATGGGCGTGGGCTACCCCGACACCCCCGGCATCTGGTCCGATGACCAGGTCCGTGGCTGGAGCAACGTGACCAAGGCGGTGCACGCCGCCGGCGGACGCATCTTCCTGCAACTCTGGCACGTCGGGCGGATTTCCGATCCGCTCTACCTGAATGGCGAGCTGCCGGTGGCGCCGAGCGCCATCGCCGCCGAGGGGCACGTCAGCCTGGTGCGCCCG…	1053	Medium_Day21	4.35774	143.83	143.83	1.34e-146
PROKKA_06403		hypothetical protein CDS	ATGTCCATCCTGACTCAAGGTACCCAGATCTACGCCCTGGTTCCGCCGGTATCCGGTACCGGTGCCGCTACCGTCCTGGAGATCGAAGGCGTGACTTCGTTCAACCCGGGCGGCAATCCGGCCGACCAGATCGAAGACCCGTGCCTGAGCGACACTTCGCGCAAGTACAAGAAAGGCCTGCGCACCCCTGGCCAGGCGACCCTCGGCATCAACGCCGATCCACGCCTGGCCAGTCACGTTCGGTTGTTCCAACTGTCCGAGAAAGATGGCGAGACGAGCGTCAAGTGGGCCATCGGCTGGTCCGACGGAATCGACGTAAAGCCGACCGTCAGCACCGAAGGCGACGATTTCGTGCTGCCGCCGGCGCGCACCTGGTTCACCTTCGAAGGCTACGTCAGC…	495	Colistin_Day21	4.35568	30.48	30.48	1.3e-32
PROKKA_00116		hypothetical protein CDS	ATGCTCGGGTTCACGACGAAAGCCGAAGCTCGAAAGATCGGCGTCTCGCACCATGGGAGCTATTACGGCATTCCGATGTGGCTGGGGGATGTCGATAGCGATTGCCCGCTGGCGTTCGCCAAGTGGGCGCCGCTTGAACTTGTCGTCTCCCTGTTCTCGGTCATCGAGGGCATCGTCAACTCGATGCTCGATCAAGAGCCGACGTTCATGTTCAAGGTTGGTCGGAGGATCGATCCGTGA	240	Metronidazole_Day21	4.35076	54.22	54.22	3.71e-57
PROKKA_06395		hypothetical protein CDS	ATGACCCAAGAGAATCGACTGCCGGGCTGGCTGACGCTGGATGCCGACGCCGCCCTCGTTCGTCTCTCGCGTCCGGCACAGTGCAACGGGGTCAGCGTCGACACGCTGACCCTGCGTGCACCCACCGTGCGTGATATCCGCCTGGCCGGCAAGGTGGCCGGCGACGATGCCGAGGAGCGCGAACTGCAACTGTTCGCCTCGCTGGCACAGGTCAGCCGCCAGGACCTGGAGGGGCTGAAGCTGAGCGACTACCAGCGGCTGCAAGGCGCCTACTTTCGCCTGGTGCAAGACGACACGGACGACACCTTCGCGTATGCGTCAACTGGCGAGGCGCCTGGCCATTGA	345	Colistin_Day21	4.34561	42.23	42.23	1.42e-44
PROKKA_03660		hypothetical protein CDS	ATGAAAGCACTCAAGACTCTCTTCATCGCCACCGCCCTGCTGGGTTCCGCCGCCGGCGTCCAGGCCGCCGACAACTTCGTCGGCCTGACCTGGGGCGAGACCAGCAACAACATCCAGAAATCCAAGTCGCTGAACCGCAACCTGAACAGCCCGAACCTCGACAAGGTGATCGACAACACCGGCACCTGGGGCATCCGCGCCGGCCAGCAGTTCGAGCAGGGCCGCTACTACGCGACCTACGAGAACATCTCCGACACCAGCAGCGGCAACAAGCTGCGCCAGCAGAACCTGCTCGGCAGCTACGACGCCTTCCTGCCGATCGGCGACAACAACACCAAGCTGTTCGGCGGTGCCACCCTCGGCCTGGTCAAGCTGGAACAGGACGGCAAGGGCTTCAAG…	603	Colistin_Day21	4.33398	61.86	61.86	1.79e-64
PROKKA_06393		Phage tail sheath protein CDS	ATGAGTTTCTTCCACGGCGTTACGGTAACCAACGTCGATATCGGTGCGCGCACCATCGCGCTGCCGGCCAGCTCCGTCATCGGCCTCTGCGATGTGTTCACGCCGGGGGCGCAGGCAAGCGCCAAGCCCAACGTTCCGGTGCTGCTCACCAGCAAGAAGGACGCCGCCGCGGCGTTCGGCATCGGCTCGTCTATCTACCTGGCCTGCGAGGCCATCTATAACCGTGCCCAGGCCGTGATCGTGGCGGTGGGCGTGGAAGCCGCGGAGACTCCCGAGGCCCAGGCCAGCGCCGTCATAGGTGGTGTCAGCGCCGCCGGCGAGCGCACCGGACTTCAGGCTCTGCTAGACGGCAAGAGCCGCTTCAATGCTCAGCCGCGTCTACTAGTTGCGCCGGGTCAT…	1161	ColMet_Day21	4.33361	59.32	59.32	1.59e-61
PROKKA_06400		Chitinase class I CDS	ATGAAACTGACCGAGCAGCAATTGCTGCGCATTTTTCCCAACGCCCGCCTCGTCGCGGGCGTTTTCGTTGTGGCGTTGCAACGGGCCATGGACGAGAGGGAGATCGACACACCGGCGCGGTGTGCCGCGTTTCTCGCCCAGGTCGGCCACGAAAGCAGCCAGTTGACCCGGCTGGTGGAGAACCTCAATTACAGCGCCCAAGGCTTGGCGGCGACCTGGCCGGGTCGCTATCTCGGCCCCGACGGGCAGCCCAACGCGTTGGCCTTGCGGCTGGCGCGCAATCCGCAGGCGATTGCCGACAACACCTACGCCACGCGCAACGGCAATGGCGACGAAGCGTCCGGCGATGGCTGGCGCTTCCGTGGGCGTGGCTTGCTACAGATCACCGGGCGTGCCAAC…	630	ColMet_Day21	4.32238	37.83	37.83	1.1e-39
PROKKA_06385		hypothetical protein CDS	ATGGGCAACGAACCGCAGACACTGACGGAAATGCCGCTCTGGGTACTGATCCTGCTCGCCGCGCTGGGCGGCGTCAGCGGCGAGATGTGGCGTGCCGACAAGGCCGGTCTCGGCGGCTGGGCCTTGTTGCGGCGCCTGGCGCTGCGCTCCGGCGCGTCGATCGTCTGCGGCGTGGCGGTGATGCTGCTGGCGTTGGCTTGCGGCGCCGCGCTGCTGTTCGCCGCGGCGCTGGGCAGCCTGACCGCCGCGGCCGGCGCGGAGATCGCCGTCGGTCTCTACGAACGCTGGGCCGCCCGGCGCCTGGGGGTTTGCGAGCTGCCCGAGGAACAGTCGGACGACCGTGGCCCGCATTGA	354	Colistin_Day21	4.3118	28.52	28.52	1.29e-30
PROKKA_04712		hypothetical protein CDS	ATGAAACGCCCGCTGATCCTCGCCATCGCCCTTGCTACCCTGACCGCCAATGCCGCCTTCGCCGCACCGCGGGTCGAATCCATCGCCCTGCGCGGTGCCCAACAACTGATCGCCTCCGACGGTTCCGACCGTACCCTCGAGCGCCTGCGCAAGACCCAGGCGCCGCGCGTCCAGGAAGAACGCCGGGTCGCCGAAAGCGGCAGCGAGCAGACCATCGATCGCTTGCACCGCGACATGACCAGCCGCGAGGCGCGCCTGGCCGAGAACGGCAGCGAACAGACCGTCGACCGTCTGCACAAGGACATGGGGCGCGTCGATCTGCGCCTGGCCGACAACGGTAGCGAGCGCACCGTCGACCGCCTGCATCGGGAGATGCGGCGCCCCGCCTGA	390	Metronidazole_Day21	4.30816	26.79	26.79	5.41e-29
PROKKA_05002		hypothetical protein CDS	ATGAAAGCTTCCCTGATCCTCGGCCTCGCCCTCGCCACCCTGACCGCCAACGCCGCCTTCGCCGCCGATGGCTCCAGCCGCACCATCGACCGGCTGCACCAGGACATGTCCAGCGTCGAACTGCGCATCACCGACAACGGCAGCGAGCAGACCATCGACCGCCTGCACAAGGACATGACCAAGGCCGAAGCCCGCCTGGCCGACAACGGCAGCGAGCAGACCGTCGACCGCCTGCACAAGGACATGACCAAGGCCGAAGCCCGCCTGGCCGACAACGGCAGCGAACAGACCGTGGACCGCCTGCATCGCAGCATGAGCCGTTTCGACCTGCGCACCGCCTGA	342	Colistin_Day21	4.29071	21.42	21.42	2.46e-23
PROKKA_06401		hypothetical protein CDS	ATGAGCCGGCTCGCTCTGCTCCTGCCGGCCGTGTTGCTGGTCCTGCTGGCCGGCGCCTTGCTCGGCGGCGGCCTGGTTGCCCGCCACTATCGTCCGCAACTGGAGGAGGCCCTGGGCCAACTCACTGCCAGCCGCGTCGCCAGCGGCCAGCTCGAGGCTTTGCTCGATGAGCAGCAGCGAGCGCTGGCGGCGGTGCGGGCGAGCGCCGAGAGGCGCGCGAAGGACGTCGAGCAGGCAATCGGCGAGGCCAGGGCGCAGGCCGCGGAGCAGTATGCCGCGGCCGTGCGTCTGCTCCAGGAACCCGACATTGGCGTGGACTGCCAGGCGGCAGGTGCGGCGATCGACCGGGAGCTGGGACTATGA	363	Colistin_Day21	4.28928	18.6	18.6	2e-20
PROKKA_00124		hypothetical protein CDS	ATGGCGAAGAACTATGTGGAGGACGGCAACGTCCTGACTCTCATTGCGCCCGCTGGCGGCGTTCAGTCCGGCGTACCTGCGGTGATCGGAGACCTGGTGGTGGTGCCGCTGGTAGATGCCGCCGCGGGCGAGCCGTTCGCCGGAAAAACTGGCGGCGTCTGGAGCCTGCCTGCTGCCGCTGGCCTGACCCAGGGTGCCAAGTGCAGCGTGCTCGATGGGGAGCTGGTAGCTGCTGCCACTGCCGACTCGGTGGCGTTCGGCAAGATCACCGAGCCCACCGTTGACGGCTTCGCGTCGGCGATGCTGATCCAACAATGA	318	Metronidazole_Day21	4.2587	58.72	58.72	1.02e-61
PROKKA_03937		hypothetical protein CDS	ATGTCCAGTGCAACCGTGCGCCTGGATCACGCCGCCCTGCGCGAAACGTTGCGGCAGTTGTTCGGCCTGCCCGCCGGCAGCGTCATCGATGCCGATCAACTGCTGGCCCCGCCGGCCATCCCCTTCATGACCTTGCGCCTGGAGTCCTCGAGCCTGCTTGGCAAGGTGCGGCGGGAGTTTTCCGCCAGTGGCGAGCAGGAGTCCCTGCTGGCCAGTTGCGAGAGCATCTTTCGCCTGACCTGGCATGGTCCCGAGGCGCACCAGTACCTGCAGGATGCCCGCTGCCTGCTGCAGTCAGGCAATGCCGGCGAGCGCCTGCGCGTGCTGAAGGCCAGCCTGCTGCGCCTGACACCCATCGAAAACCTGTCCGTCGTGCAGGATGGCCAGGCGCTGGGGCAG…	546	Colistin_Day21	4.24997	51.79	51.79	2.68e-54
PROKKA_03225	ttgC_2	ttgC 2 CDS	ATGTCTCAAATTCTTGAACGCTATCGCCTCATTGCCATGATTTCTCCGCTACTGCTTCTTGCGGCCTGCAGCCATGCCCCGCACTCTGCCGATCCACCTCGCCTGGATGTACCGGCCCATTTCTCAAATGAAGAGGGAGGTGAAGGCATCTTGGACAAATCGTCCCGCCGTACTCTTCCCGTCGATTGGTGGACGGCCTACGGCGATCCGCACCTCAATGCCTTGGTCCGGGCGGCGCTGGAGCGCAATACCGAACTGACGATTGCGCGAGCGCGCGTGGACGAGGCATCGGCCGCCACGCGGCGAGCACGGGCCTCCCTGCTCCCCTCGTTGTCCGCGGGCACGCAGGCAACTCGAGGACGCGACTATTCAGAGAACGTTGCAATCGGCAATGATGGC…	1404	Medium_Day21	4.24022	199.93	199.93	5.81e-203
PROKKA_06410		Bacteriophage lambda tail assembly protein I CDS	ATGAATGACACCCTGAGTCAGGGCCTCACCACCATCCGTCTATACGGGGTTCTGGGCAAGCGCTTCGGCCGCATGCACGGCCGGTTATTGGAAAGCGGCACGGTACGCGAGGCGATGAGCGCCCTGAAGCACACCATGGAGGGATTCGAGACGTTCATGCGCGAGGCGGAATCGAAAGGGCTGACCTTCGCCGTGTTCCGTGGGCGTACCAACCTGTCCGGCGAGCAACTGGACATGCGCGGACGCGAGGATATCCGCATCGTGCCGTTGGTGATCGGGAGCAAGCAGTCCGGATTGTTTCAGACGGTATTAGGAGCTGCACTCATTGCCGTAGGTGTCTTCGCAACGAGTCTTACGCTCGGGACAAGCACGTTTCTGATCTCTGCCGGCGCCAGCATG…	603	Colistin_Day21	4.22674	40.31	40.31	1.25e-42
PROKKA_00817	arnT_1	arnT 1 CDS	ATGAGCCGCCGCCAGACCTGTTCGCTGCTGCTGATCGCCTTCGGCCTGTTCTACCTGGTTCCACTGAGCAACCATGGCCTGTGGATTCCCGACGAGACCCGCTACGCGCAGATCAGCCAGGCGATGCTGCTGGGCGGCGACTGGGTGTCGCCGCACTTCCTCGGCCTGCGCTACTTCGAGAAGCCGGTCGCCGGCTACTGGATGATCGCCCTCGGCCAGGCGGTCTTCGGCGAAAACCTGTTCGGCGTGCGCATCGCCTCGGTCGTCGCCACCGCCCTCAGCGTCCTGCTCGCCTACCTGCTGGCCCGCCGCCTGTGGCGCGACCCGCGCACCAGCCTGGCGTGCGCGCTGCTCTACGCCAGCTTCGGCTTGATCGCCGGGCAGTCCGGCTATGCCAAC…	1650	Colistin_Day14	4.22417	25.24	25.24	7.42e-27
PROKKA_04142		hypothetical protein CDS	ATGGTCATGCGATTGATCGGGCTGCTGCCGGCGGCCTTCCTGGGGAGCGGTTGCAGCGGGGGGCCGGGCGCCTGCGTCGAACTGGACTTCGACCAGGGTTACTACGGCTACCATCGCGGTGGCCCGCCCCATTGTCCTCCAGGCCAGGCCAAGAAAGGCTGGTGCTGA	168	Colistin_Day21	4.22209	125.36	125.36	2.11e-128
PROKKA_04963	pleD_3	pleD 3 CDS	ATGATGACCGAGCACGATGACCCGACCCTGGACCGCCTGAAGCACCACTTCGCCCAGCGAGTGATCAACCAGGCGCGCCAGGTTCTGGAGGTCTGGCAACGCCTGACCCGCGCGGAGTGGAACAGCGACGGCATGGAAGAACTGGCCGACGCCACCCTGCGCCTGCAGCGCTACGCCGAACGCTTCGAGCAAGCCGAGCATGCCCAGCTGGCCGGTGCCATCGACCGTACCCTGGACGTCGTCGAGGCCAACCGCGGCCGGCTTTCCAGCGAGTCGATCAGCGAACTCAACCAGTTGATGCAGCGCCTGTCGCGCACCGGCCTGCGGCATGGCGACCAGCTCGAGCACACCGTCCTGCCGCCATTGCGCAAACCGGTCTACCTGGCACTGAAGGACCGC…	1629	Medium_Day21	4.20906	116.05	116.05	1.12e-118
PROKKA_06397		Phage P2 GpU CDS	ATGGCATATCTGGAACAATTGCAGGCCGGCCTGAGGTACCTGGGTCGCGCCGGCGAGTCCGGACGCAAGAGTCTGGACAAGGTGGTCGCTCCGGTGAACGGCGCGATCAGCGAGATCCGCGGCGCAGCCGCGGAGCTGGAGAACCTGCCCGGCGTATCGCCGGAAATGGCTGCCCGGCTGCAGCGTGCCATGCGCGGCATCGGCCAGGCGCAGGGCAAGGTGAACCGCGTGGTCTCCACCTATGACCGGGCGAGCCGGGCGTTGCTTGGTATCGACGAACGCCTGGATGCGCTGAAGGTGCAGGTGAACAGTGCCGCGCAGGCGGTCGGCAAGGTCGCTGGCGACATCAGTCCGACGCTGGCGGGGGTGCTGCCGTCGTGGCTGCTGGCACCCTCGGCG…	873	Colistin_Day21	4.20625	40.65	40.65	5.76e-43
PROKKA_06400		Chitinase class I CDS	ATGAAACTGACCGAGCAGCAATTGCTGCGCATTTTTCCCAACGCCCGCCTCGTCGCGGGCGTTTTCGTTGTGGCGTTGCAACGGGCCATGGACGAGAGGGAGATCGACACACCGGCGCGGTGTGCCGCGTTTCTCGCCCAGGTCGGCCACGAAAGCAGCCAGTTGACCCGGCTGGTGGAGAACCTCAATTACAGCGCCCAAGGCTTGGCGGCGACCTGGCCGGGTCGCTATCTCGGCCCCGACGGGCAGCCCAACGCGTTGGCCTTGCGGCTGGCGCGCAATCCGCAGGCGATTGCCGACAACACCTACGCCACGCGCAACGGCAATGGCGACGAAGCGTCCGGCGATGGCTGGCGCTTCCGTGGGCGTGGCTTGCTACAGATCACCGGGCGTGCCAAC…	630	Colistin_Day21	4.20409	26.31	26.31	2.35e-28
PROKKA_03660		hypothetical protein CDS	ATGAAAGCACTCAAGACTCTCTTCATCGCCACCGCCCTGCTGGGTTCCGCCGCCGGCGTCCAGGCCGCCGACAACTTCGTCGGCCTGACCTGGGGCGAGACCAGCAACAACATCCAGAAATCCAAGTCGCTGAACCGCAACCTGAACAGCCCGAACCTCGACAAGGTGATCGACAACACCGGCACCTGGGGCATCCGCGCCGGCCAGCAGTTCGAGCAGGGCCGCTACTACGCGACCTACGAGAACATCTCCGACACCAGCAGCGGCAACAAGCTGCGCCAGCAGAACCTGCTCGGCAGCTACGACGCCTTCCTGCCGATCGGCGACAACAACACCAAGCTGTTCGGCGGTGCCACCCTCGGCCTGGTCAAGCTGGAACAGGACGGCAAGGGCTTCAAG…	603	Medium_Day21	4.19551	1000	1000	0
PROKKA_00124		hypothetical protein CDS	ATGGCGAAGAACTATGTGGAGGACGGCAACGTCCTGACTCTCATTGCGCCCGCTGGCGGCGTTCAGTCCGGCGTACCTGCGGTGATCGGAGACCTGGTGGTGGTGCCGCTGGTAGATGCCGCCGCGGGCGAGCCGTTCGCCGGAAAAACTGGCGGCGTCTGGAGCCTGCCTGCTGCCGCTGGCCTGACCCAGGGTGCCAAGTGCAGCGTGCTCGATGGGGAGCTGGTAGCTGCTGCCACTGCCGACTCGGTGGCGTTCGGCAAGATCACCGAGCCCACCGTTGACGGCTTCGCGTCGGCGATGCTGATCCAACAATGA	318	ColMet_Day21	4.19461	68.28	68.28	1.29e-70
PROKKA_03937		hypothetical protein CDS	ATGTCCAGTGCAACCGTGCGCCTGGATCACGCCGCCCTGCGCGAAACGTTGCGGCAGTTGTTCGGCCTGCCCGCCGGCAGCGTCATCGATGCCGATCAACTGCTGGCCCCGCCGGCCATCCCCTTCATGACCTTGCGCCTGGAGTCCTCGAGCCTGCTTGGCAAGGTGCGGCGGGAGTTTTCCGCCAGTGGCGAGCAGGAGTCCCTGCTGGCCAGTTGCGAGAGCATCTTTCGCCTGACCTGGCATGGTCCCGAGGCGCACCAGTACCTGCAGGATGCCCGCTGCCTGCTGCAGTCAGGCAATGCCGGCGAGCGCCTGCGCGTGCTGAAGGCCAGCCTGCTGCGCCTGACACCCATCGAAAACCTGTCCGTCGTGCAGGATGGCCAGGCGCTGGGGCAG…	546	ColMet_Day21	4.19214	52.23	52.23	2.38e-54
PROKKA_01737		hypothetical protein CDS	ATGAAGATTCTTATCGCTGTATTCGCCGCCCTGGCCCTGTCCGCCTGTGCCTCGCCTCCCGCTTCGAACGCCCCGGCGCTGGCCGCCAGCACCAGCAAGGCTCCCTACGATTACGCGATGTGCGTCTTGCCCAAGTGGCAACGCCAGGCGCCGGGCGTGGCGCTGGTGGAGGAAGGCCGCGGCTATCGCCTGGCGGACGCTGGGCAGTGGCTGGAGGTGCAGCCGGCGAGGGGTGGCAGCCTGGTGCGAATCCATGACCAGCAGCCCTGGGTCACCCGCGGGGCCTTCATCGATGCGGCCAGGACCTGTTCCTGA	315	Colistin_Day21	4.19026	29.89	29.89	5.22e-32
PROKKA_00815	arnF	arnF CDS	ATGAACGCGCTACGCGGCTGGCTGGCGGCCCTGGGCAGCGTGCTGCTGGCCAGCGCCGCCCAGCTCGGCATGCGCTGGGGCATGAGCCGCCTGCCGCTGCCGGAAGCCTGGGCCGGGCAAACGCCGGAGCGCGCCGCGCTGCTCGCGGTAGCCCTGGCGGTGGCGGCCTACGCCGCCTCCCTGCTGTGCTGGCTGGCCGCCCTGCGCCACCTGCCGCTGGGCCGCGCCTACAGCCTGTTGAGCGCCAGCTACGCGCTGGTCTACCTGCTGGCGGCGAGCCTGCCGGCGTTCGATGAAACCTTCAGTACCAGCAAGACCCTGGGCGTAGGCCTGGTGGTGCTCGGCGTGTTGACCGTCAACGCCCGCCGCACCGCTGCCGCGCCCGCGCATCATCCGTCG…	414	ColMet_Day21	4.18594	104.06	104.06	7.24e-107
PROKKA_01363	ttgC_1	ttgC 1 CDS	ATGTCTCAAATTCTTGAACGCTATCGCCTCATTGCCATGATTTCTCCGCTACTGCTTCTTGCGGCCTGCAGCCATGCCCCGCACTCTGCCGATCCACCTCGCCTGGATGTACCGGCCCATTTCTCAAATGAAGAGGGAGGTGAAGGCATCTTGGACAAATCGTCCCGCCGTACTCTTCCCGTCGATTGGTGGACGGCCTACGGCGATCCGCACCTCAATGCCTTGGTCCGGGCGGCGCTGGAGCGCAATACCGAACTGACGATTGCGCGAGCGCGCGTGGACGAGGCATCGGCCGCCACGCGAGCACGGGCCTCCCTGCTCCCCTCGTTGTCCGCGGGCACGCAGGCAACTCGAGGACGCGACTATTCAGAGAACGTTGCAATCGGCAATGATGGCCGC…	1401	Medium_Day21	4.18555	195.85	195.85	7.45e-199
PROKKA_06395		hypothetical protein CDS	ATGACCCAAGAGAATCGACTGCCGGGCTGGCTGACGCTGGATGCCGACGCCGCCCTCGTTCGTCTCTCGCGTCCGGCACAGTGCAACGGGGTCAGCGTCGACACGCTGACCCTGCGTGCACCCACCGTGCGTGATATCCGCCTGGCCGGCAAGGTGGCCGGCGACGATGCCGAGGAGCGCGAACTGCAACTGTTCGCCTCGCTGGCACAGGTCAGCCGCCAGGACCTGGAGGGGCTGAAGCTGAGCGACTACCAGCGGCTGCAAGGCGCCTACTTTCGCCTGGTGCAAGACGACACGGACGACACCTTCGCGTATGCGTCAACTGGCGAGGCGCCTGGCCATTGA	345	ColMet_Day21	4.18457	46.36	46.36	2.16e-48
PROKKA_04341	nemA_3	nemA 3 CDS	ATGGCTACTCTGTTCGATCCCATCGTGCTCGGCGACCTCGAGCTGCCCAACCGCATCGTCATGGCGCCGCTGACCCGCTGCCGCGCCGATGAAGGACGCGTGCCCAACGCCCTGATGGCCGAGTACTACGCCCAGCGCGCCGATGCCGGCCTGATCCTCAGCGAGGCCACCGCGGTCACGCCGATGGGCGTGGGCTACCCCGACACCCCCGGCATCTGGTCCGATGACCAGGTCCGTGGCTGGAGCAACGTGACCAAGGCGGTGCACGCCGCCGGCGGACGCATCTTCCTGCAACTCTGGCACGTCGGGCGGATTTCCGATCCGCTCTACCTGAATGGCGAGCTGCCGGTGGCGCCGAGCGCCATCGCCGCCGAGGGGCACGTCAGCCTGGTGCGCCCG…	1053	Colistin_Day21	4.18096	111.41	111.41	2.26e-114
PROKKA_04898		hypothetical protein CDS	ATGCTGCGGCGCAGCGCCCGGATGGGCCGGGCTGACGGGGGTACGAAGATGAAAGCGCTGGTCATCGGTGTGGTCCTGGTATTCCTTGGCGGTTGCGCCAGTCACGTGAGCCCCGGCGGCAAGGCCATCGAGTCGCCGATCAAGGAGTATTTCGGCCAGGACCCCATCGAGCGCCGGGCCTTCGGCGAGAGCGAGAACGGCGCCGAGGCCGAGGATTCGCCACTGCGTTTCCGCCTGACGCCCTGA	246	ColMet_Day14	4.17996	44.85	44.85	3.19e-47
PROKKA_00127		hypothetical protein CDS	ATGAAGAGCGATCCCCAGGTGCCGGCCTCGGTCGACGCCGCGCCGCCGGCTGCGCTGAACAAAGCCGTCGAGGTCACCCTGGTCAAGGTGCATTGGCACCAGGGCAAGGAGAAGGCGGCCGGCGAAAAGATCAACGTCAGCCCTGACCAGGTTGAATTCCTGCGCCGCGAAGGCGTGATCAAGAAGGAGGCCTGA	195	Metronidazole_Day21	4.17775	41.03	41.03	1.31e-43
PROKKA_06407		Phage minor tail protein CDS	ATGGCTGATCTGGAACGCTTTACCTGGGACATCTCGATCGATTCCGCCGGCCAGGCGAACCAACTGGTACGCCAGGTGCAGTACGGCGGCGGCTACAGCCAGGCGCTCGGTGACGGGCTGAACAACCTCAGCGAGACCTGGCAGGTTTCGCGTACCGGCGATCTCGCGCTGATCGGCCCGATCCGCGATTTCCTCAAGCGCCACGGCGGCTACCGCTCGTTCCTCTGGACCTTGCCCACTGGCGAACCCGTACGGGTGCGCGCCCAGGGCTGGCAATTGCGGCCGCGCGGCAACGGCGTGTTCACCCTGAACACCACCTTCCAGCAAGTCTTCAATCCGTGA	342	Colistin_Day21	4.17577	35.33	35.33	1.5e-37
PROKKA_00818	arnD	arnD CDS	GTGATCCAGGCCGGCCTGCGCATCGACGTCGACACCTTCCGCGGCACCCGCGACGGGGTGCCGCGGCTGCTCGAGCTGCTCGACGAAGCCGGGCTGAAGGCGACCTTCTTCTTCAGCGTCGGCCCGGACAACATGGGCCGCCACCTCTGGCGCCTGGCGCGCCCGGCGTTCCTCTGGAAGATGCTCCGCTCGCGCGCCGCCAGCCTGTATGGCTGGGACATCCTGCTGGCCGGCACCGCCTGGCCGGGCAAGCCGATCGGCCGCGAACTCGGCCCGCTGATGCGGCGGACCCAGGCCGCCGGCCACGAGGTCGGCCTGCACGCCTGGGACCACCATGCCTGGCAGACCCACGCCGGCGTCTGGAGCGTGCAGCAGCTCGGCGAGCAGATCCGCCGCGGC…	888	ColMet_Day7	4.16609	19.35	19.35	6.85e-21
PROKKA_00814	ywqF	ywqF CDS	ATGAAGATCAGCGTATTCGGCAGTGGCTATGTAGGACTGGTGCAGGCCGCCGTCCTCGCCGAAGTGGGCCACGATGTACTGTACATGGACATCGACCGGAACAAGGTCGAACGCCTCGCGCAGGGCCTCGCCAGCATCTACGAACCCGGGCTCGACGCCTTGCTGCGCGAAGGCCTGGACAGCGGCCGCCTGCGTTTCAGCAGCGATGCGCGCCTGGCCGTGGAGCACGGCCGGGTGCAGTTCATCGCGGTCGGCACCCCGCCTGGCGAGGACGGCGCGGCCGATCTCGGCGCGGTCTTCGCGGTGGCCGATGCCATCGCCGAGCATCGCCGCAAGCCCGTCATCGTGGTGGAGAAATCGACCGTCCCGGTAGGCACCGGCGACCGCCTGCGCGCGCAC…	1395	Colistin_Day7	4.1649	21.59	21.59	1.92e-23
PROKKA_00121		hypothetical protein CDS	ATGGCTCTGACAGCGCAGCAGATGCTCGACAAATACCTGGAGGCCGAGGCCGCCGTGCTGGAAGGGCGGACGGTGATCTTCAACGGACGCACCCACACCATGGAGGATATCGAGAAGATCCGCGCCGGACGCCGGGAGTGGGAGCGCCGCGCGGCGGCAGATCGGGACCGCGCCGCCGGTCGCCGTCCAGGCCCGGCGCTGGCGGAGTTCTGCTGA	216	Metronidazole_Day21	4.16202	29.95	29.95	2.91e-32
PROKKA_00130		hypothetical protein CDS	ATGGCTGACGTAAAGATCCGGCTGACTGCTGACCTAGATGATGCGCTGCGCGAGGTGTCAGGTTTCCGCAAGGAATACGCCGAACTGGTCAGGCAGGTCGCGCAACCTCTTAGGCGTTTAAACGATTTCACTGCTCTCGAAAGCACCCTTGAGGACACGCAACGCCAGGCGCGCTCGGCGCGCGAGCAGATCCGCACGCTCGGCAACGAACTGGCATCGACGATCAGGCCGAGCCGCGAATTGCAGCAGGCTTACCGGGACTCCATTTCGGACTTGCGCAGCCTGGAGCGGGCAGAGACGGTCCAGATAGCTCGGCTTTCCGCGATGCGGCGGGAGTTGAAGCAGGCGGGGCTGGATACGAGGAGCCTGACATCCGAACGGCAGCGGCTCCAGCGGGAG…	2484	ColMet_Day21	4.1556	62.75	62.75	5.31e-65
PROKKA_00120		Phage terminase large subunit (GpA) CDS	ATGAGTACCTTGCAACCCTGGATCAGTGATCTGCGCACTGCGGTCAAGCTGGGTTTGCAGGGAATGTTCAAAGAGCCGCCGATGACGGCGGTGGAGTGGGCCGACAAGCATTTCTACATGTCGGCCGAGTCCTCTTACAACGAGGGCCGCTGGAAGACTGCACCCTTCCAGATCGCGATCCTGAACGCGATGGGCAACGACCTGATTCGAGTGGTCAACTTCGTGAAGTCGGCCCGGATCGGTTATACGAAGCTGTTGCTGGCCAACATCGGCTACAAGATCCAGCACAAGCGCCGCAACGTGATGATGTGGAGTCCGACCGACCCGGACGCCGAGGACATCAGCAAGAGCCACGTCAATGGCCTGATCCGCGACGTGCCGGTCATGCTGGAACTGGCG…	1965	Metronidazole_Day21	4.14719	43.85	43.85	1.65e-46
PROKKA_00130		hypothetical protein CDS	ATGGCTGACGTAAAGATCCGGCTGACTGCTGACCTAGATGATGCGCTGCGCGAGGTGTCAGGTTTCCGCAAGGAATACGCCGAACTGGTCAGGCAGGTCGCGCAACCTCTTAGGCGTTTAAACGATTTCACTGCTCTCGAAAGCACCCTTGAGGACACGCAACGCCAGGCGCGCTCGGCGCGCGAGCAGATCCGCACGCTCGGCAACGAACTGGCATCGACGATCAGGCCGAGCCGCGAATTGCAGCAGGCTTACCGGGACTCCATTTCGGACTTGCGCAGCCTGGAGCGGGCAGAGACGGTCCAGATAGCTCGGCTTTCCGCGATGCGGCGGGAGTTGAAGCAGGCGGGGCTGGATACGAGGAGCCTGACATCCGAACGGCAGCGGCTCCAGCGGGAG…	2484	Metronidazole_Day21	4.13084	45.48	45.48	3.44e-48
PROKKA_00127		hypothetical protein CDS	ATGAAGAGCGATCCCCAGGTGCCGGCCTCGGTCGACGCCGCGCCGCCGGCTGCGCTGAACAAAGCCGTCGAGGTCACCCTGGTCAAGGTGCATTGGCACCAGGGCAAGGAGAAGGCGGCCGGCGAAAAGATCAACGTCAGCCCTGACCAGGTTGAATTCCTGCGCCGCGAAGGCGTGATCAAGAAGGAGGCCTGA	195	ColMet_Day21	4.12567	79.06	79.06	1.52e-81
PROKKA_03670		hypothetical protein CDS	ATGAAAAATCAGGTGAATGCCCTGGCGGTTCTAAGTGTGGGTGAAATCGAACAAGTTTCTGGCGCCGGGACTTTCCTGGGCGATGCCATCATCAATGGCGTCTACGCGGCCAACTCCTTCCTGAACTCGCCGCTGTTCTCCAGCATCGGCAACGCGGCCAGCGCCATCGGCCTCAACCGTACCCACGAGCTGGTCGACCTGCTGGCCTTCCAGGTGCCTTCGGTGGCGGCGATCACCGTCGGCAAGATTCTCGGCGGGACCGACAACCACAATGTTCCGTTGCATTACAACAAGGAAAGCGGCGAAGGGCTTTACAGCTGA	321	ColMet_Day21	4.1189	22.88	22.88	1.99e-24
PROKKA_06397		Phage P2 GpU CDS	ATGGCATATCTGGAACAATTGCAGGCCGGCCTGAGGTACCTGGGTCGCGCCGGCGAGTCCGGACGCAAGAGTCTGGACAAGGTGGTCGCTCCGGTGAACGGCGCGATCAGCGAGATCCGCGGCGCAGCCGCGGAGCTGGAGAACCTGCCCGGCGTATCGCCGGAAATGGCTGCCCGGCTGCAGCGTGCCATGCGCGGCATCGGCCAGGCGCAGGGCAAGGTGAACCGCGTGGTCTCCACCTATGACCGGGCGAGCCGGGCGTTGCTTGGTATCGACGAACGCCTGGATGCGCTGAAGGTGCAGGTGAACAGTGCCGCGCAGGCGGTCGGCAAGGTCGCTGGCGACATCAGTCCGACGCTGGCGGGGGTGCTGCCGTCGTGGCTGCTGGCACCCTCGGCG…	873	ColMet_Day21	4.11733	38.84	38.84	9.94e-41
PROKKA_02065	ttgI_2	ttgI 2 CDS	ATGATTCACGCGCAGTCGATCCGGAGCGGGCTCGCGCCCGCCCTGGGTCTGTTCAGTCTGCTGGCGCTCAGCGCCTGCACGGTGGGTCCGGACTACCGGACCCCCGACACCGCGGCGGCGAAGATCGACGCCACGGCGAGCAAGCCCTACGACCGCAGTCGCTTCGAAAGCCTGTGGTGGAAACAGTTCGACGATCCGACTCTGAACCAACTGGTCGAGCAGTCGCTGAGCGGCAACCGCGACCTACGCGTGGCCTTCGCCCGCCTGCGCGCCGCCCGCGCCCTGCGCGACGACGTGGCCAACGATCGCTTCCCGGTGGTCACCAGCCGCGCCAGCGCCGACATCGGCAAGGGCCAGCAACCGGGAGTGACCGAGGACCGGGTCAACAGCGAGCGCTAC…	1419	Metronidazole_Day21	4.11375	31.49	31.49	7.54e-34
PROKKA_00821	arnB	arnB CDS	ATGTCACTGGACTTTCTGCCATTCTCCCGGCCAAGCATCGGCGAGGACGAAATCGCCGCCGTGGAGCAGGTCCTGCGTTCCGGCTGGATCACCACCGGGCCGAAGAACCAGGAGCTCGAACAGCGCTTCGCCGAACGCCTCGGCTGCCGCCACGCGGTGGCGCTATCCTCGGCCACCGGCGCCCTGCACGTCACCCTGCTGGCGCTGGGCATCGGCCCCGGCGACGAAGTGATCACGCCGTCGCTGACCTGGGTCTCCACCGCCAACGTCATCACCCTGCTCGGCGCCACCCCGGTGTTCGTCGACGTCGACCGCGACACCCTGATGTGTTCGGCGCAGGCAGTGGAAGCCGCCATCGGCCCGCGCACCCGCGCCATCGTGCCGGTGCACTACGCCGGC…	1149	Colistin_Day14	4.11329	28.48	28.48	3.5e-30
PROKKA_04892	qseC_3	qseC 3 CDS	ATGCCGCGTACCGCCGTCCCCTCCGTCCGCCGGCGCCTGCTGATCAACCTGCTGGTCGGCTTCGTGCTGTGCTGGCTGAGCGTGGCGGCGCTGACCTACCACCTCTCGCTGAAGCAGGTGAACCGCCTGTTCGACGACGACATGGTGGACTTCGGCGAAGCCGCCCTGCGCCTGCTCGACCTTGCCACCGAAGACCAGGCCAGCGAGGACGGCTCGATCACCGAGATCATCGAACGCAGCCGCGAGGCGATCCAGGGCCTGCCCCTGCTGCGCCGCGAAAGCGCCCTCGGCTACGCCCTGTGGCGCGACGGCCAGCCGCTGCTGTCGAGCCTCAACCTGCCGCCGGAGATCACGGCCCAGGGCCCCGGCTTCAGCACCGTGGAAGCCCAGGGCACCCAC…	1434	ColMet_Day21	4.11326	85.88	85.88	2.01e-88
PROKKA_00127		hypothetical protein CDS	ATGAAGAGCGATCCCCAGGTGCCGGCCTCGGTCGACGCCGCGCCGCCGGCTGCGCTGAACAAAGCCGTCGAGGTCACCCTGGTCAAGGTGCATTGGCACCAGGGCAAGGAGAAGGCGGCCGGCGAAAAGATCAACGTCAGCCCTGACCAGGTTGAATTCCTGCGCCGCGAAGGCGTGATCAAGAAGGAGGCCTGA	195	Colistin_Day21	4.11102	41.67	41.67	5.27e-44
PROKKA_00967	hasA	hasA CDS	ATGAGCATTTCGATTTCCTACAGCACCACCTACAGCGGCTGGACCGTAGCGGATTACCTGGCGGACTGGTCGGCCTACTTCGGCGACGTCAACCATCGTCCGGGCCAGGTGGTGGACGGCAGCAATACCGGCGGCTTCAACCCCGGTCCGTTCGACGGCAGCCAGTACGCGCTGAAGAGCACCGCCAGCGACGCGGCCTTCATCGCCGGCGGCGACCTCCACTACACCCTGTTCAGCAACCCCAGCCACACCCTTTGGGGCAAGCTGGACAGCATCGCCCTCGGCGACACCCTGACCGGCGGCGCCTCCAGCGGTGGCTACGCCCTGGACAGCCAGGAGGTGAGCTTCAGCAACCTGGGCCTGGATTCGCCGATCGCCCAGGGCCGCGACGGCACCGTG…	612	Metronidazole_Day21	4.10846	9.09	9.09	1.1e-10
PROKKA_06383		hypothetical protein CDS	ATGGCTGACCTTGCCGATCACGCCAACGAACTGGTCCTGGCTCGCCTCGACGGCCTCCTGGCGGCGCGCCCGGCGCTGGCCATCCGCGAGTCCGCGGAAGACTGCGAGGACTGCGGCGAGCCCATTCCCCAGGCGCGCCGCCGGGCGGCACCGGGTTGCAGTCGCTGCATCGACTGCCAGGACCGCCACGAGCGCCGTTGA	201	Colistin_Day21	4.10723	29.24	29.24	2.41e-31
PROKKA_06411		hypothetical protein CDS	ATGAACAAGACCATCACGGGCCACAAGGGTGGCAGCAAGAAGCCGCGCCAGCCGGTGGAGATGCCGGACTCGGTGCGCTCGATCGCGCGGGCGAAGATTCTCCTGGCACTGGGCGAAGGCGAGTTCGACGGTGGCGTCGACGGCCGTTCGATCTACCTGGACGATACGCCGTTGCTGGCGGCGGACGGCTCGGTGAACTTCCCCGGAGTGACCTGGGAGTTCCGTCCGGGCTCGGTGGACCAGGAACACATTGCCGGTGTGCCCGCCGTGGAAAACGAACTGGCGGTCGGCGTCGAACTCAAGAGTGACGCGCCCTGGGTCCGCGCGGTGAACAACACCCAGCTCTCGGCGGTGCGCCTGCGCCTGTCCTGGCCGGCCATCCAGCGCCAGCAGGAAAAC…	3654	Colistin_Day21	4.09999	37.91	37.91	3.48e-40
PROKKA_06385		hypothetical protein CDS	ATGGGCAACGAACCGCAGACACTGACGGAAATGCCGCTCTGGGTACTGATCCTGCTCGCCGCGCTGGGCGGCGTCAGCGGCGAGATGTGGCGTGCCGACAAGGCCGGTCTCGGCGGCTGGGCCTTGTTGCGGCGCCTGGCGCTGCGCTCCGGCGCGTCGATCGTCTGCGGCGTGGCGGTGATGCTGCTGGCGTTGGCTTGCGGCGCCGCGCTGCTGTTCGCCGCGGCGCTGGGCAGCCTGACCGCCGCGGCCGGCGCGGAGATCGCCGTCGGTCTCTACGAACGCTGGGCCGCCCGGCGCCTGGGGGTTTGCGAGCTGCCCGAGGAACAGTCGGACGACCGTGGCCCGCATTGA	354	ColMet_Day21	4.08254	39.53	39.53	1.99e-41
PROKKA_02434		hypothetical protein CDS	ATGTCCAGGCGCTTGCTTTTCGTGGCCACCCTGGTCGCGACCCTTTCCCTTGCCGCTCATGCCGACGAACCCCTGCCATCGGTCGAGCAGGTGATGAACGAGCACAAGGAAAAGATCAGGAACCAGCTGGAAACCATCAACTACAAGCGCAAACGGATGGTCGAGGCAAACATGGCGCTGGACGGTACCGAAGCCGAGACGTTCTGGCCGATCTATTCACGCTACCGAGGCGAGACGGACAGCCTGCACAAGGAGACATTCCAGCTCCTGCTCGAATATGCCCGCGCCTATGGTTCCGGCAGCATTACCGACGCGGAAGCTTCGAGGATGGTCGACCTCTATCGGGGATTGCAGGAGAAACAGCTGGCCGTGCTGCACCGGTACGTGCAGGAAGTGGCC…	504	Colistin_Day21	4.073	103.75	103.75	1.2e-106
PROKKA_00119		Phage DNA packaging protein Nu1 CDS	ATGAGCAAAAACGAAACAACCAAACAGCGCGGATGGTTGAACAAGTCCGAGATGGCCGCGAGCCTCGGGATTTCTCCGCAAGCCTTTGATAAATGGGGCGTTCAACCAATCGAGCGAATAGGTCGAGAGGCCTTCTACACGGTGGCGGATGTGGTCGAAAACCGCATCCAGCACGCCGCTCGGAAACAACAACCTGAGGGGGAGCTACCGGAAGGTCTCGATCCCTACGCTGAAGCCAAGCTGACACAGGAGCGACTCCGGCTCACCAAGGCCCAGGCCTACGCCCAAGAGCAGAAGAACCAGATCCAGGACAAGCTCCTGGTCCCGGTCCCGTTCGCCACTTTCGCCTTGGCGAAGATCGCCGCCAAGATTGGCTCGGCGCTGGAGACCGTCTGCAAA…	546	Metronidazole_Day21	4.06148	51.64	51.64	1.84e-54
PROKKA_04585		hypothetical protein CDS	ATGGCCCTCATGTTCCCGCGCTTGGCGCGCAACTTTGCACGCAACGGCTACTTCCCTACCGATGAGGTCACCCTCGAACGCGCTCTGCAAGCCCTCGCTCCCGCCCCGTCGGGCAGGATGAGGATCTGTGATCCCTGCGCCGGTGAGGGGGTTGCCCTGGCTGAGGCAGCACACATCCTCGGCCGCGACAAGGTCCAAGCCCTCGCTGTCGAGTACGACCGCGAGCGCGCCGACCATGCTCGAGGCTTGCTTGAGCGAGTGCTGCACAGTGACCTTTTCGACACCATGATCAGCAGGCAGTCGTTCGGACTGCTCTGGCTCAACCCGCCTTATGGCGACCTGGTGGCGGACCACTCCGGTGCGTCGCAGTACCAGGGCAGCGGCCGCAGGCGTCTGGAG…	1446	Medium_Day21	4.05669	133.39	133.39	3.86e-136
PROKKA_03225	ttgC_2	ttgC 2 CDS	ATGTCTCAAATTCTTGAACGCTATCGCCTCATTGCCATGATTTCTCCGCTACTGCTTCTTGCGGCCTGCAGCCATGCCCCGCACTCTGCCGATCCACCTCGCCTGGATGTACCGGCCCATTTCTCAAATGAAGAGGGAGGTGAAGGCATCTTGGACAAATCGTCCCGCCGTACTCTTCCCGTCGATTGGTGGACGGCCTACGGCGATCCGCACCTCAATGCCTTGGTCCGGGCGGCGCTGGAGCGCAATACCGAACTGACGATTGCGCGAGCGCGCGTGGACGAGGCATCGGCCGCCACGCGGCGAGCACGGGCCTCCCTGCTCCCCTCGTTGTCCGCGGGCACGCAGGCAACTCGAGGACGCGACTATTCAGAGAACGTTGCAATCGGCAATGATGGC…	1404	ColMet_Day21	4.05382	66.08	66.08	2.26e-68
PROKKA_00130		hypothetical protein CDS	ATGGCTGACGTAAAGATCCGGCTGACTGCTGACCTAGATGATGCGCTGCGCGAGGTGTCAGGTTTCCGCAAGGAATACGCCGAACTGGTCAGGCAGGTCGCGCAACCTCTTAGGCGTTTAAACGATTTCACTGCTCTCGAAAGCACCCTTGAGGACACGCAACGCCAGGCGCGCTCGGCGCGCGAGCAGATCCGCACGCTCGGCAACGAACTGGCATCGACGATCAGGCCGAGCCGCGAATTGCAGCAGGCTTACCGGGACTCCATTTCGGACTTGCGCAGCCTGGAGCGGGCAGAGACGGTCCAGATAGCTCGGCTTTCCGCGATGCGGCGGGAGTTGAAGCAGGCGGGGCTGGATACGAGGAGCCTGACATCCGAACGGCAGCGGCTCCAGCGGGAG…	2484	Colistin_Day21	4.04567	50.78	50.78	2.88e-53
PROKKA_00819	arnA	arnA CDS	ATGACCTCGAAAGCCGTCGTCTTCGCCTACCACGACATCGGTTGCACCGGTATCGAAGCCCTGCTCAATGCCGGCTACGAGATCGCCGCCGTCTTCACCCATGCCGACGACCCACGGGAAAACACCTTCTACGCCTCGGTCGCGCGCCTCTGCGCCGAGCGCGGCATTCCGCTGCACGCGCCCGAGGACGTGAACCATCCGCTGTGGCTGGAGCGCATCCGCCAACTGCGCCCGGACTATCTGTTCTCCTTCTACTACCGCCGCCTGCTTGGCGCCGAACTGCTCGCCTGCGCCGCACGCGGCGCCTACAACCTGCACGGTTCGCTGCTGCCGCGCTACCGCGGACGCGCCCCGGCGAACTGGGTGCTGGTCAACGGCGAAACGCAGACCGGGGTGACC…	1989	ColMet_Day14	4.04161	25.45	25.45	2.68e-27
PROKKA_06407		Phage minor tail protein CDS	ATGGCTGATCTGGAACGCTTTACCTGGGACATCTCGATCGATTCCGCCGGCCAGGCGAACCAACTGGTACGCCAGGTGCAGTACGGCGGCGGCTACAGCCAGGCGCTCGGTGACGGGCTGAACAACCTCAGCGAGACCTGGCAGGTTTCGCGTACCGGCGATCTCGCGCTGATCGGCCCGATCCGCGATTTCCTCAAGCGCCACGGCGGCTACCGCTCGTTCCTCTGGACCTTGCCCACTGGCGAACCCGTACGGGTGCGCGCCCAGGGCTGGCAATTGCGGCCGCGCGGCAACGGCGTGTTCACCCTGAACACCACCTTCCAGCAAGTCTTCAATCCGTGA	342	ColMet_Day21	4.03968	58.18	58.18	2.28e-60
PROKKA_00084		hypothetical protein CDS	ATGCAACTCGCCACACTTCAGGAACTGAGCTTCGATGAAATCGACCAGGTATCGGGCGCCGGACTCTTCAGCTTCGTCGGCGATGCCATCGTCGATGTGGTCAAGGTGTCCAACGACCTGCTCAACACGTCGGTCATCTCTTCGGTCGGCAAGGTGTTCAACGCCGTCGGCCTGACCCCCATCCATCAACTGGCCGACACCCTCGGCTACGGCGTGTTCAAGGGCGTCGCCGCGGTCGGCGGCCTGCTCGGCGGCGATACCAGCCGTATCGATTACCACTACGACACCGAGTGGACCTGA	300	Medium_Day21	4.02815	120.82	120.82	1.71e-123
PROKKA_06411		hypothetical protein CDS	ATGAACAAGACCATCACGGGCCACAAGGGTGGCAGCAAGAAGCCGCGCCAGCCGGTGGAGATGCCGGACTCGGTGCGCTCGATCGCGCGGGCGAAGATTCTCCTGGCACTGGGCGAAGGCGAGTTCGACGGTGGCGTCGACGGCCGTTCGATCTACCTGGACGATACGCCGTTGCTGGCGGCGGACGGCTCGGTGAACTTCCCCGGAGTGACCTGGGAGTTCCGTCCGGGCTCGGTGGACCAGGAACACATTGCCGGTGTGCCCGCCGTGGAAAACGAACTGGCGGTCGGCGTCGAACTCAAGAGTGACGCGCCCTGGGTCCGCGCGGTGAACAACACCCAGCTCTCGGCGGTGCGCCTGCGCCTGTCCTGGCCGGCCATCCAGCGCCAGCAGGAAAAC…	3654	ColMet_Day21	4.02366	60.51	60.51	9.98e-63
PROKKA_06383		hypothetical protein CDS	ATGGCTGACCTTGCCGATCACGCCAACGAACTGGTCCTGGCTCGCCTCGACGGCCTCCTGGCGGCGCGCCCGGCGCTGGCCATCCGCGAGTCCGCGGAAGACTGCGAGGACTGCGGCGAGCCCATTCCCCAGGCGCGCCGCCGGGCGGCACCGGGTTGCAGTCGCTGCATCGACTGCCAGGACCGCCACGAGCGCCGTTGA	201	ColMet_Day21	4.02364	40.96	40.96	6.86e-43
PROKKA_06403		hypothetical protein CDS	ATGTCCATCCTGACTCAAGGTACCCAGATCTACGCCCTGGTTCCGCCGGTATCCGGTACCGGTGCCGCTACCGTCCTGGAGATCGAAGGCGTGACTTCGTTCAACCCGGGCGGCAATCCGGCCGACCAGATCGAAGACCCGTGCCTGAGCGACACTTCGCGCAAGTACAAGAAAGGCCTGCGCACCCCTGGCCAGGCGACCCTCGGCATCAACGCCGATCCACGCCTGGCCAGTCACGTTCGGTTGTTCCAACTGTCCGAGAAAGATGGCGAGACGAGCGTCAAGTGGGCCATCGGCTGGTCCGACGGAATCGACGTAAAGCCGACCGTCAGCACCGAAGGCGACGATTTCGTGCTGCCGCCGGCGCGCACCTGGTTCACCTTCGAAGGCTACGTCAGC…	495	ColMet_Day21	4.02234	43.04	43.04	5.09e-45
PROKKA_03227	sugE_4	sugE 4 CDS	ATGGGTTGGATCTATCTTGTTTTGGCTGGATTGTTTGAAATCGGATGGCCGGTCGGGCTGAAAATGGCGCAAGAGCCAACATCGCGTTGGAGTGGGGTCGCAGTAGCCGTCTCTTTCATGACAATTAGCGGCGCCTTCCTATGGCTTGCTCAGCGTCAGATACCGATTGGGACTGCTTATGCGGTGTGGACGGGTATCGGAGCGGCGGGAACTTTCTTAGTCGGAATTCATTTCTATGGCGACCCAACCTCCCTGATGCGATACCTTGGCGTGGCGTTGATCATCCTGGGCGTTATCACGCTCAAGTTATCGAGTTGA	318	Colistin_Day21	4.01987	133.91	133.91	5.06e-137
PROKKA_01599	ohrB	ohrB CDS	ATGCAAACCATCAAGGCTCTCTACACCGCAAGCGCAACCGCCACCGGAGGCCGTGACGGCCGTGCGGTATCCTCGGACGGCGTGCTCGACGTGAAACTCAGCACTCCGCGCGAACTGGGCGGCCAGGGCGGCGCGGCCACCAACCCGGAACAACTGTTCGCCGCCGGCTACTCGGCCTGCTTCATCGGGGCCCTGAAGTTCGTTGCCGGCCAGCGCAAGCAGACCCTTCCCGCCGACGCCTCGATAACCGGCAAGGTCGGCATCGGCCAGATTCCCGGCGGCTTCGGCCTGGAGGTCGAACTGCACATCAGCCTGCCGGGCCTGGAGCGCGAAGCCGCCGAAGCGCTGGTAGCCGCCGCCCACCAGGTCTGCCCCTACTCCAACGCTACCCGCGGCAAT…	429	ColMet_Day21	4.01428	44.39	44.39	2.22e-46
PROKKA_00083		Cholesterol oxidase, substrate-binding CDS	ATGCACGACCCCATCCAGCAAGCCGACGCCTTCGTCGACGATCCCGACCAGGAGTCCGGCGGCCTGTCGCGCCGCAGCTTCCTCGGCAAGAGTGCCACGCTCGGCGCGGTCGGCCTGGTGGCCGGCTGGACCCCGGCCTTCGTCATCCAGCCCGCCGAAGCCGCCGCCAGCAGCTGTCCGGCGCCGGCAGGCTTTCCGGCCGGTCTCGAACTTTATCGGCGGGCGTTCCGCAACTGGTCGGGGGAAATCGCCGCCGACGACCTCTGGAGTTGCGCCCCGCGCACCAACGAAGAGGTTCTCGCGGTGGTCAACTGGGCCTGGCAGAACGGCTTCAAGGTGCGCCCGCGCGGCATGGGCCACAACTGGTCCCCGCTGCTGCTGAAAGGCGGCGAGAACTGC…	1794	Colistin_Day21	4.01131	37.82	37.82	4.3e-40
PROKKA_06387		Phage-related baseplate assembly protein CDS	ATGAGCTATGTCAGTGCGGAGCATGACCGCATGCTCGCCGCGATGATCCTGCCCTGCGTGGTGGTCGCCGTGGACCTGGCAGCGGCGCGGGTACGGGTGCGCTCCGGCGACTGGACCAGCGGCTGGCTGCGCTGGCACTCCCTGGCAGCCGGCAAGGTTCGCCACTGGCGTGCGCCGAGCATAGGCGAACAGGGGGTACTGCTCAGTCCGTCGGGCGGAGTGTCAATGGGTACCTTTATTCCCGGTCTGTACGGCGATGCGGGCACGGCGCCGGACAACAGCGCCAGCAGTGAGACCTGGCGTTTCGACGACGGCGCCTCGTTGAGTTACGACTGGGCTGCGCATCGCTACCGCGTCGAGCTGCCCAGCGGCACCGTGGAAGTGAGGGTCGGCGCCAGC…	558	Colistin_Day21	4.00143	34.46	34.46	1.18e-36
PROKKA_03263		short chain dehydrogenase CDS	ATGAACATGCATGCCGACGGTGAGCAGATCACCGCTATCGATACCCGCGAACGCATCCTGCTGACGGGGGCCACCGGCTTTCTCGGCGGTTCGGTCGCCGCCCAGCTGATCGCCGCCGGGCACGGCGCCAACCTGTCCTTCCTGGTCCGCGCCGAGTCCCGCCAGCAGGGGCTCGAACGCCTGCGCGGCAACCTGCTGATGCATGGCGTCGACGAAGCCGACTGCCTGGCACTGCGGGCGGAGCAGATCCTCTGCGGCGATTTCCTCGACACCTCCTGGCTGGCCCGCGAGACGCCGCGCCTGATGCAGGTGGAGCGGGTGATCAATTGCGCCGCCGTAGCGTCGTTCTCGAAGAACCCGACCATCTGGCCGGTCAACGTCGACGGCACTTTCGCCTTC…	1158	ColMet_Day14	3.99889	23.05	23.05	8.08e-25
PROKKA_02066	bepE_3	bepE 3 CDS	ATGAATTTCTCCCAATTCTTCATCCAGCGGCCGATCTTCGCCGCGGTGCTGTCGCTGCTGATCCTGATCGGCGGCGCCATCTCCCTGTTCCAGCTACCCATCAGCGAATACCCGGAAGTGGTGCCGCCGACCGTCGTGGTCCGCGCCAACTTCCCCGGCGCCAACCCGAAAGTCATCGGCGAGACCGTCGCCTCTCCCCTGGAACAGGCGATCACCGGGGTGGAGAACATGCTCTACATGTCCTCCCAGTCGACCTCCGACGGCAAGCTGACCCTGACCATCACCTTCGCCCTCGGCACCGACCTGGACAACGCCCAGGTGCAGGTGCAGAACCGCGTCACCCGGACCGAGCCGAAGCTCCCGGAAGAAGTGACCCGGCTCGGCATCACCGTCGACAAG…	3189	Metronidazole_Day21	3.99084	37.82	37.82	2.57e-40
PROKKA_00117		hypothetical protein CDS	ATGAAGAAAACCAATTGCGCCGCGATGCTATCGGCACTGGTGCTCGCGTCGTGTACGTCAAAGCCCGCTGCCCCGCAGACGGAATGCACCCGGCTCCCGGAGCCTCCGGCAGCGCTGATGCAGGAAGAGCCGTCCTTGCTGCCGCTGATGGACAAGTTGTTTCTGATCTCCGAGCCGGAGTCGAGCGACGCGAACTGA	198	Metronidazole_Day21	3.98922	35.22	35.22	1.14e-37
PROKKA_06394		Phage tail tube protein FII CDS	ATGATTCCGCAAACCCTGACCAATACCAACCTGTTCATCGACGGCGTGAGCTTCGCCGGTGACGTGCCATCCCTGACCCTGCCCAAGCTGGCTGTGAAGACCGAGCAATACCGTGCCGGCGGCATGGATGCGCCGGTATCCATCGACATGGGCCTGGAGGCGATGGAGGCCAAGTTCTCCACTAACGGTGCCCGCCGAGAAGCACTGAATTTCTTCGGCCTGGCCGACCAGAGCGCTTTCAATGGCGTGTTCCGCGGCTCCTTCAAGGGCCAGAAGGGCGCCAGCGTGCCAGTGGTGGCTACCCTGCGCGGCCTGCTCAAGGAGGTCGACCCGGGCGACTGGAAGGCCGGCGAGAAAGCCGAGTTCAAGTACGCCGTTGCGGTCAGCTACTACAAGCTG…	504	Metronidazole_Day21	3.98657	84.86	84.86	2.77e-88
PROKKA_06386		hypothetical protein CDS	ATGCCTGAACAGGCTGTCACGCTCGAGGCTCTGTACGCGGCCATCGAGCAGGTACTGCGTGAGCGTCTGCCGGAGGCGCAGTTGATCGGCTTCTGGCCAGGCGTGCCGGAAAATACCCCGGCGGTTTCCCTGGAAATAGCCGAGCTGCTGCCCGAGCGCGATCCCGGTACCGGCGAGAGCGCCCTGCTGTGCCGCCTGCAGGCGCGGATAATGGTGCCGCCTGGTGCCGATCGCCAGGCGGTATCCATTGCTTGCGGAATCGTTCGGACATTGCGCGAGCAGACCTGGAACCTGTCTCTGGAACCGGCGCGCTTCGTACGCTCGGCCGTCGACGGCAGTCGCGAGGAGCTGAAGAGCCTGCGTGTCTGGCTGGTCGAGTGGACGCAGTCGCTGCGTCTC…	516	Colistin_Day21	3.98657	34.61	34.61	8.14e-37
PROKKA_00084		hypothetical protein CDS	ATGCAACTCGCCACACTTCAGGAACTGAGCTTCGATGAAATCGACCAGGTATCGGGCGCCGGACTCTTCAGCTTCGTCGGCGATGCCATCGTCGATGTGGTCAAGGTGTCCAACGACCTGCTCAACACGTCGGTCATCTCTTCGGTCGGCAAGGTGTTCAACGCCGTCGGCCTGACCCCCATCCATCAACTGGCCGACACCCTCGGCTACGGCGTGTTCAAGGGCGTCGCCGCGGTCGGCGGCCTGCTCGGCGGCGATACCAGCCGTATCGATTACCACTACGACACCGAGTGGACCTGA	300	Medium_Day14	3.98313	40.25	40.25	1.32e-43
PROKKA_06389		Baseplate J-like protein CDS	GTGATCATCGATCTTTCCCAGTTGCCGGAGCCAGAGGTTATCGAAAACCTCGATTTCGAGACGATTTACCAAGAGCTGTTGGGCGACTTCCGCGAAGCCATGGCTGGCGAATGGACAGCGGAGGTGGAGTCCGATCCGGTTCTCAAGCTTCTGCAACTGGCGGCCTATCGAGAACTGCTGCTGCGGGCGCGGATCAACGATGCGGCGCGGGCGGTGATGCTGGCATACGCCAGCGGTGCCGATCTCGACCAGATCGGTGCCGGCTTCAATGTGCAGCGTTTGCTGATCAGGCCCGCTCAGCCAGAGGCGGTACCGCCGGTGGAGGCGCAGTACGAGAGCGACAAGTCGCTGCGCAATCGCATCCAGCTCGCGTTCGAGCAGCTATCCGTCGCAGGACCG…	888	Metronidazole_Day21	3.97432	67.95	67.95	4.38e-71
PROKKA_00818	arnD	arnD CDS	GTGATCCAGGCCGGCCTGCGCATCGACGTCGACACCTTCCGCGGCACCCGCGACGGGGTGCCGCGGCTGCTCGAGCTGCTCGACGAAGCCGGGCTGAAGGCGACCTTCTTCTTCAGCGTCGGCCCGGACAACATGGGCCGCCACCTCTGGCGCCTGGCGCGCCCGGCGTTCCTCTGGAAGATGCTCCGCTCGCGCGCCGCCAGCCTGTATGGCTGGGACATCCTGCTGGCCGGCACCGCCTGGCCGGGCAAGCCGATCGGCCGCGAACTCGGCCCGCTGATGCGGCGGACCCAGGCCGCCGGCCACGAGGTCGGCCTGCACGCCTGGGACCACCATGCCTGGCAGACCCACGCCGGCGTCTGGAGCGTGCAGCAGCTCGGCGAGCAGATCCGCCGCGGC…	888	Colistin_Day14	3.97183	23.98	23.98	1.48e-25
PROKKA_06384		hypothetical protein CDS	GTGATCAAAGCCATCGATGAAATGCTCAAGCTCTGGGCCGAGGAAATGCACGCGCCAGGCAGCAACGGAGGCGGCTACGCCGGCGGCAACCTGATCGCCATGCTGATCGCCAGCAAGGGCGAGGTGGTCCGCGGCCACCGTGGCAGCCGGGTGATCCTCGACCGTGTGGCGGAGGTCGATCGCCTGGTAAATCGCCTACCCGAGGAACTGAAGACCGTGGTGGTGGAGCACTATCTCAATCGCGACAGCTTCCCCGAGCAGAAGTACCGTCACTGCGGTTGCAGCCGCAACACCTTCTATCTGCGCCTGCATGTGGCGCACCAGGGTATCCAGGACGGCCTGCTGCGACGGGCGGCCTGA	360	ColMet_Day21	3.96551	41.55	41.55	1.71e-43
PROKKA_01363	ttgC_1	ttgC 1 CDS	ATGTCTCAAATTCTTGAACGCTATCGCCTCATTGCCATGATTTCTCCGCTACTGCTTCTTGCGGCCTGCAGCCATGCCCCGCACTCTGCCGATCCACCTCGCCTGGATGTACCGGCCCATTTCTCAAATGAAGAGGGAGGTGAAGGCATCTTGGACAAATCGTCCCGCCGTACTCTTCCCGTCGATTGGTGGACGGCCTACGGCGATCCGCACCTCAATGCCTTGGTCCGGGCGGCGCTGGAGCGCAATACCGAACTGACGATTGCGCGAGCGCGCGTGGACGAGGCATCGGCCGCCACGCGAGCACGGGCCTCCCTGCTCCCCTCGTTGTCCGCGGGCACGCAGGCAACTCGAGGACGCGACTATTCAGAGAACGTTGCAATCGGCAATGATGGCCGC…	1401	ColMet_Day21	3.96319	73.34	73.34	9.95e-76
PROKKA_01150		hypothetical protein CDS	ATGCTCAAGACCCTGACCTTCACCGTCATGCACTTCATCATCGCCTTCAGCGTGGCCTATGCGCTGACCGGCAGCATAGCGGTCGGCGGGCTGGTGGCGGCGGTCGAGCCGCTGTGCAACTCGGTCGGTTTCTACTTCCACGAGAAGATCTGGAAACGCTTCGAGAAAGACGGCGCGCCGCGCCCGGCTAGCGCCCACGGCTGGCTGCACCGCCACGCCTGA	222	Colistin_Day21	3.9579	6.18	6.18	1.77e-07
PROKKA_04342	feoC	feoC CDS	ATGGCGACACTCATGCAGATCCGCGCCGCCCTGGAAGACGGCCAGGTGCGTGGGCTGAAACAGCTCAGCCGCCAGGTGGACGCGCCGCCGGCGCTGGTGGAGGCGATCCTGGAGCGGCTGATCGCGCTCGGCAAGGTCGAGCGGGTGGCTGCGCAAAGCTCGGGCGGTTGCGGCGGCGGTTGCAAGGGCTGCGCCCAGCGCGATCCGTGCGCGGAGCCGGAGCCGTATTTCCGCCTGCGCTAG	243	Colistin_Day21	3.95514	41.37	41.37	1.05e-43
PROKKA_00991	phnC_1	phnC 1 CDS	ATGAGCGCGGTGATCCGTGTCGACAGCCTGAACAAGACCTTTGCCCGCAAGCAGGCGCTTTTCAACCTGAAGCTGGAGATCCAGGCGGGCGAGATGGTGGCGTTGATCGGTGCATCCGGCTCCGGCAAATCCACGCTCCTGCGTCACGTCGCCGGGCTCGCCCGCTGCGACCGCGACAACGGCGGCAGCATCGACGTGCTGGGTCGCCGCCTGCAGGCGTCCGGCCGCCTGAGCGGCGAAGTGCGCCGCCTGCGCGCCGACATCGGCTACATCTTCCAGCAGTTCAACCTGGTCAACCGCCTCAGCGTGCTGGACAACGTCCTGCTCGGCTTCCTCGGTCGCATGCCGCGCTGGCGCGGTTCGCTGGGGCTGTTCAGCGCCGAGCAGAAGCGCCAGGCC…	837	Medium_Day7	3.94742	38.74	38.74	1.54e-40
PROKKA_00114		Phage holin family (Lysis protein S) CDS	ATGAAAATGCCAGAACGCCCTGAAACTTGGGCTGCGCTGCTTGCGTGGCTGTCTGCGCACTATCCGCAGCTGTACGCCGCCGGCCTGTCCTTTGTGGTCGCGCTGACCCGGGTGATCTACGGCGGTGGAACGCGGCGCCAGGCGCTGCTCGAGGCAACGCTCTGCACTCTGATCACCTTGGGCCTGATTCCTGTCCTTGAGTGGTTTGGCCTTCCGCAGAACATGGCTACTGCTGCCGGGGTGTTCACCGGCTTCCTGGGTGTGAAGAAGATCGCCGAGTTCGCTGATCGGATCGCCGACTGGAAGTTTCCGCGCCGGGGGGCTGGCGAATGA	333	Colistin_Day14	3.9471	15.66	15.66	5.71e-17
PROKKA_01088	phoA	phoA CDS	ATGACCCCAGGTTATCCCCTCGCCCTCTCTCTTGCCGTCTCCATGGCCGTGCTCGGCAGCGCCTTGCCGGCCCAGGCGCGCCAGGACGATCCGTCGCTGTTCAACCGCCAGGCCCGTGGCGAACTCAGCGAATACGGCGGCGCACGGCGCGTCGAGCAGGACCTGACCCAGGCCCTGAAGCAGTCGCTGTCGAAGAAGAAGGCGAAGAACGTGATCCTGCTGATCGGCGACGGCATGGGCGACTCCGAGATCACCGTGGCGCGCAACTACGCGCGCGGCGCGGGCGGCTACTTCAAGGGTATCGATGCGCTGCCGCTGACCGGCCAGTACACCCACTACTCCCTGCACAAGGACAGCGGCCTGCCGGACTACGTGACCGATTCCGCCGCCTCCGCCACC…	1431	Medium_Day7	3.93854	64.85	64.85	5.59e-67
PROKKA_01365	sugE_2	sugE 2 CDS	ATGGGTTGGATCTATCTTGTTTTGGCTGGATTGTTTGAAATCGGATGGCCGGTCGGGCTGAAAATGGCGCAAGAGCCAACATCGCGTTGGAGTGGGGTCGCAGTAGCCGTCTCTTTCATGACAATTAGCGGCGCCTTCCTATGGCTTGCTCAGCGTCAGATACCGATTGGGACTGCTTATGCGGTGTGGACGGGTATCGGAGCGGCGGGAACTTTCTTAGTCGGAATTCATTTCTATGGCGACCCAACCTCCCTGATGCGATACCTTGGCGTGGCGTTGATCATCCTGGGCGTTATCACGCTCAAGTTATCGAGTTGA	318	Colistin_Day21	3.93708	139.03	139.03	3.36e-142
PROKKA_04712		hypothetical protein CDS	ATGAAACGCCCGCTGATCCTCGCCATCGCCCTTGCTACCCTGACCGCCAATGCCGCCTTCGCCGCACCGCGGGTCGAATCCATCGCCCTGCGCGGTGCCCAACAACTGATCGCCTCCGACGGTTCCGACCGTACCCTCGAGCGCCTGCGCAAGACCCAGGCGCCGCGCGTCCAGGAAGAACGCCGGGTCGCCGAAAGCGGCAGCGAGCAGACCATCGATCGCTTGCACCGCGACATGACCAGCCGCGAGGCGCGCCTGGCCGAGAACGGCAGCGAACAGACCGTCGACCGTCTGCACAAGGACATGGGGCGCGTCGATCTGCGCCTGGCCGACAACGGTAGCGAGCGCACCGTCGACCGCCTGCATCGGGAGATGCGGCGCCCCGCCTGA	390	Metronidazole_Day7	3.92767	14.58	14.58	2.11e-16
PROKKA_02529		Polyketide cyclase / dehydrase and lipid transport CDS	ATGTCCTTCGATCCCCAACCCTTTCGCCAGCAGTACCGCGCGGCCATCCGGCCCGGCTACAACCCCTGGCTGCACGCCGGCTTCGTCCTCGCCTACGGCGGCGCCTGGATCGTCTTCTTCCTCTCCCGGCTCGAGCAGCCGAGCCTGCTGGAATGGCTGACGGTGCCGGCCGCGCTGGTGTTCTTCAACTGGGGCGAGTACCGCATCCACAAGTCCCTCGGCCACCACAAGCACCCGCTGGGGCGGATGTTCTACAAGCGCCATACCGGCGACCACCACAGCTTCTTCGTCGCCGGCCAGATGCGCTACGAACAGGCACGCGACTGGCGGGTGATCCTGTTCCCGGCCTGGCTGGTGGTGGTCTTCAGCCTCGGCGCGCTGCTCGCCTGGAGCCTGCTC…	1128	Medium_Day21	3.92332	61.24	61.24	2.11e-63
PROKKA_00054	trxB_1	trxB 1 CDS	ATGACTTTCGACGTGATCATCGTGGGCGGCAGCTACGCCGGCATCTCCGCGGGCATGCAACTGGCGCGGGCGCGGCGCAGGGTGCTGGTGATGGACACGGGACTGCGGCGCAACCGCTTCGCCCGGGCCTCCCACGGCTTTCTCGGCCAGGATGGCCGCGACCCGGCGGCCATCGTCGATGACGCCCGCGCCCAGTTGCTGGCCTATCCCAGCGTCGAGTGGCTGTCCGAAGCCGCCGTCGCGGCGAAGAAGGAGGCTGACGGTTTCGTGGTGAAGGCCGCCAACGGAGAACGCTTCACCGCGCACCGGCTGATCCTCGCCAGCGGGGTCGCCGACGACCTGCCGGAGATCCCCGGTCTTGCCGAGCGCTGGGGACGGCACGTGTTCCATTGCCCGTAT…	888	Medium_Day21	3.9221	58.48	58.48	1.3e-60
PROKKA_04062		hypothetical protein CDS	ATGACCGGATCCCGGAAAACCCTGATTCTCGGATGCGCCTCCACCGGCGCCAAGTTCACCCCGCGCAACCACGCCGCCACCGGCGACCGCCTGCTCGACAGCATCTGCACCGGCGCCACCATCCGCACCGCCCCCGGCGAACTGCTGGACGAAGCGCGCCAGCTCTACGAGATGGGTTGCCGCTACTACCACTATCACGCGCGCAACCCGCTGACCCAGGAACAGACCACCGACAACGACATCTACCAGGCGGTCAGCCGCGCCCTGCAGAACCGCTTCCCCGACCTGATGCTGAGCTTCGGCGCCAGCCGCAACGGCAGCGAGGTGCAGGAGAACATCCGCCGCTTCGGCGAGTGGGAGCGGGTCAGCCACTGCGCCATCCCGCTGCATCTGGGCGGT…	1296	Colistin_Day21	3.92001	23.71	23.71	1.11e-25
PROKKA_06390		Phage tail protein (Tail P2 I) CDS	ATGAGTAGCCGACTGCTGCCGCCAAACAGGAGTTCTCTGGAACGCTCTCTGGGTGATGTATTGCCTGCCGAACTGCCGGTGCCGCTTCGTGAGCTTCACGATCCGGCACGCTGTGAGGCGGCCTTGCTGCCCTACCTGGCCTGGACGCGCTCGGTGGACCGCTGGGACCCGGACTGGAGCGACGAGGCCAAGCGCAATGCGGTAGCGACGTCCTTCGTCCTGCACCAGCGCAAAGGCACGCTGACCGCGTTGCGCCAAGTGGTCGAGCCGATCGGTGCGCTGAGCGAGGTCACCGAATGGTGGCAGCGAAGCCCGACCGGCGTGCCGGGGACCTTCGAGATCACCGTGGACGTCAGTGACCGTGGCATCGACGAAGGCACCGCACTGGAGCTGGAGCGC…	534	Colistin_Day21	3.91737	30.17	30.17	2.68e-32
PROKKA_03549		transcriptional regulator BetI CDS	ATGGGACGCCGACGAACGATCGACCGCGACCAGTTGCTCGATGCCGCCGAGGCGGTGATCGCCCGCGAGGGCGCGGCCGGCCTGACCATCGATGCGGTGGCGAAGGAAATGGGCATCACCAAGGGCGGCGTGCAGTACTGCTTCGGTACCAAGGACGCGCTGATCGACGCGATCTTCGAGCGCTGGGGCAAGGCCTACGACAGCCTGTTCGAAGCGGTGGCGGGGAAGCAGCCGACGCCGCTGACGCGGGTTCGCGCGCATGCCGAGGCGACCCAGCGTTCGGACGAGTTGTCCAGCAGCAAGGCGGCGGCGCTGATGGCGGCGCTGATCCAGACGCCCGAGCACCTGGAGGGCAGCAACCAGTGGTATCGCAGCCGGTTGGAAGGCCTGGACCTGTCC…	561	Colistin_Day21	3.91583	162.23	162.23	1.59e-165
PROKKA_06404		hypothetical protein CDS	ATGAATCTCAACGAACTTCGTGCGGCGGGCGGTTTCATCGAGTCGGCGCTGGTGCGCAAGGAGATTACCTGGACCCGCGTTCCCGCCGGCAGGAAGAAGGCGGTCAGCGACACCTTCCAGGTGTTCGTCCGACGCAACAGTTTTGGCGCGGTGGAGCGCCTGTTTTCCGCCGAAGGCGACCAGCAGAGCCGCAACGCGCGCTACCTCGCCGAATGCATTCGCCTGGGCGAGACGGGAGAGGAAAGCCTGACCTACGAACAGGCCTACGACCTCGACCCGGCGCTGGGCTTCCTGCTGCTGCAGGCGGTCGGTGAGGTCAACCGGGTCGAGGACGCGGAAAAAAACTGA	348	Colistin_Day21	3.9152	24.78	24.78	8.88e-27
PROKKA_00816	arnE_1	arnE 1 CDS	ATGAGCGCCGCGCTGCTGCTCGCCACCCTGCTCATGACCGGCCTCGGCCAGGTTGCGCAGAAGCTCACCGTGGAGCACTGGCGCCTGGTCGCCGCCGACGGCTGGACGGCGCGCCTGCGCAGTCCGTGGCCGTGGCTGGCGCTGCTCGCCCTCGGGCTCGGCCTGCTCTGCTGGCTGCTGCTCCTGCAACGGGTGGAAGTCGGCAGCGCCTATCCGATGCTGGCGCTGAACTTCGTCCTGGTCACCCTGGCGGCACGCTTCGTCTTCGATGAGCCGGTGGATCGCCGCCACCTCGCCGGCCTGTTGCTGATCGTCGCCGGCGTGGCCCTGCTCGGGAGGAGCGCATGA	348	Colistin_Day14	3.91415	23.73	23.73	2.67e-25
PROKKA_00820	arnC	arnC CDS	ATGAAGCCCTATCCGATCGACCTGGTCTCGGTGGTGATCCCGGTCTACAACGAGGAAGCCAGCCTGCCCGAACTGCTGCGCCGCACCGAGGCCGCCTGCCTGGAGCTGGGCCGCGCCTTCGAGATCGTGCTGGTCGACGACGGCAGCCGCGACCGCTCCGCGGAACTCTTGCAGGCCGCCGCCGAACGCGACGGCAGCGCCGTGGTGGCGGTGATCCTCAACCGCAACTACGGCCAGCACGCGGCGATCCTCGCCGGCTTCGAACAGTCCCGTGGAGACCTGGTGATCACCCTCGATGCCGACCTGCAGAACCCGCCGGAGGAAATCCCGCGCCTGGTGGAGCGCGCCGCGCAGGGCTACGACGTGGTCGGCAGCATCCGCGCCGAGCGCCAGGACTCG…	1020	Colistin_Day7	3.9104	19.65	19.65	2.04e-21
PROKKA_02434		hypothetical protein CDS	ATGTCCAGGCGCTTGCTTTTCGTGGCCACCCTGGTCGCGACCCTTTCCCTTGCCGCTCATGCCGACGAACCCCTGCCATCGGTCGAGCAGGTGATGAACGAGCACAAGGAAAAGATCAGGAACCAGCTGGAAACCATCAACTACAAGCGCAAACGGATGGTCGAGGCAAACATGGCGCTGGACGGTACCGAAGCCGAGACGTTCTGGCCGATCTATTCACGCTACCGAGGCGAGACGGACAGCCTGCACAAGGAGACATTCCAGCTCCTGCTCGAATATGCCCGCGCCTATGGTTCCGGCAGCATTACCGACGCGGAAGCTTCGAGGATGGTCGACCTCTATCGGGGATTGCAGGAGAAACAGCTGGCCGTGCTGCACCGGTACGTGCAGGAAGTGGCC…	504	ColMet_Day21	3.90744	86	86	1.49e-88
PROKKA_00124		hypothetical protein CDS	ATGGCGAAGAACTATGTGGAGGACGGCAACGTCCTGACTCTCATTGCGCCCGCTGGCGGCGTTCAGTCCGGCGTACCTGCGGTGATCGGAGACCTGGTGGTGGTGCCGCTGGTAGATGCCGCCGCGGGCGAGCCGTTCGCCGGAAAAACTGGCGGCGTCTGGAGCCTGCCTGCTGCCGCTGGCCTGACCCAGGGTGCCAAGTGCAGCGTGCTCGATGGGGAGCTGGTAGCTGCTGCCACTGCCGACTCGGTGGCGTTCGGCAAGATCACCGAGCCCACCGTTGACGGCTTCGCGTCGGCGATGCTGATCCAACAATGA	318	Colistin_Day21	3.90706	45.02	45.02	2.04e-47
PROKKA_05002		hypothetical protein CDS	ATGAAAGCTTCCCTGATCCTCGGCCTCGCCCTCGCCACCCTGACCGCCAACGCCGCCTTCGCCGCCGATGGCTCCAGCCGCACCATCGACCGGCTGCACCAGGACATGTCCAGCGTCGAACTGCGCATCACCGACAACGGCAGCGAGCAGACCATCGACCGCCTGCACAAGGACATGACCAAGGCCGAAGCCCGCCTGGCCGACAACGGCAGCGAGCAGACCGTCGACCGCCTGCACAAGGACATGACCAAGGCCGAAGCCCGCCTGGCCGACAACGGCAGCGAACAGACCGTGGACCGCCTGCATCGCAGCATGAGCCGTTTCGACCTGCGCACCGCCTGA	342	Metronidazole_Day7	3.90502	16.19	16.19	4.37e-18
PROKKA_00816	arnE_1	arnE 1 CDS	ATGAGCGCCGCGCTGCTGCTCGCCACCCTGCTCATGACCGGCCTCGGCCAGGTTGCGCAGAAGCTCACCGTGGAGCACTGGCGCCTGGTCGCCGCCGACGGCTGGACGGCGCGCCTGCGCAGTCCGTGGCCGTGGCTGGCGCTGCTCGCCCTCGGGCTCGGCCTGCTCTGCTGGCTGCTGCTCCTGCAACGGGTGGAAGTCGGCAGCGCCTATCCGATGCTGGCGCTGAACTTCGTCCTGGTCACCCTGGCGGCACGCTTCGTCTTCGATGAGCCGGTGGATCGCCGCCACCTCGCCGGCCTGTTGCTGATCGTCGCCGGCGTGGCCCTGCTCGGGAGGAGCGCATGA	348	ColMet_Day7	3.89367	18.88	18.88	2.11e-20
PROKKA_06410		Bacteriophage lambda tail assembly protein I CDS	ATGAATGACACCCTGAGTCAGGGCCTCACCACCATCCGTCTATACGGGGTTCTGGGCAAGCGCTTCGGCCGCATGCACGGCCGGTTATTGGAAAGCGGCACGGTACGCGAGGCGATGAGCGCCCTGAAGCACACCATGGAGGGATTCGAGACGTTCATGCGCGAGGCGGAATCGAAAGGGCTGACCTTCGCCGTGTTCCGTGGGCGTACCAACCTGTCCGGCGAGCAACTGGACATGCGCGGACGCGAGGATATCCGCATCGTGCCGTTGGTGATCGGGAGCAAGCAGTCCGGATTGTTTCAGACGGTATTAGGAGCTGCACTCATTGCCGTAGGTGTCTTCGCAACGAGTCTTACGCTCGGGACAAGCACGTTTCTGATCTCTGCCGGCGCCAGCATG…	603	ColMet_Day21	3.87811	51.1	51.1	3.4e-53
PROKKA_01815	besA	besA CDS	ATGAGAACCTCCCTGCTCGTCGCCGCCCTGGGCCTCGCCCTGGCGGCGGCCCTGCCCGGCGGCGCGCCGCTGGCGCAACCGGACCCCGAGGCGACCATGGACCGCAGCCTGCTGCAACGCCAGGACCTGCCCTATCGCTTCAGCGCCGTGGACCTGGACTCCGTCGATGGCCAGCGGCATTACCGGCTGTGGCTCGGCCGACCGCTGCAGGCACCGCCCGCCGCCGGCTACCCGGTGGTCTGGATGCTCGACGGCAACGCCGCCGTCGGCGCCCTCGACGCGTCCACCCTGAGACGCCTGGCCGACGGCGACGCACCGCTGCTGGTCGCCATCGGCTACCGCACGCCGCTGCGCATCGACCGCGCCGGGCGTACCTTCGACTACACCCCCGCGAGTCCC…	915	Colistin_Day21	3.87389	14.13	14.13	8.14e-16
PROKKA_06384		hypothetical protein CDS	GTGATCAAAGCCATCGATGAAATGCTCAAGCTCTGGGCCGAGGAAATGCACGCGCCAGGCAGCAACGGAGGCGGCTACGCCGGCGGCAACCTGATCGCCATGCTGATCGCCAGCAAGGGCGAGGTGGTCCGCGGCCACCGTGGCAGCCGGGTGATCCTCGACCGTGTGGCGGAGGTCGATCGCCTGGTAAATCGCCTACCCGAGGAACTGAAGACCGTGGTGGTGGAGCACTATCTCAATCGCGACAGCTTCCCCGAGCAGAAGTACCGTCACTGCGGTTGCAGCCGCAACACCTTCTATCTGCGCCTGCATGTGGCGCACCAGGGTATCCAGGACGGCCTGCTGCGACGGGCGGCCTGA	360	Colistin_Day21	3.8683	89.45	89.45	2.94e-92
PROKKA_04890		hypothetical protein CDS	ATGTCCGCCGCTCCCCTGGCCAGCGTACCGCTGGCCGTCAACGGCGCGCCCTGCCTGCTGCACCGGGTACGCTTCCGCTCCGCCGCGGACAGCGGCGGCCTGCCGCTGCTGGCCACCCTGCGCGATCCGCAGCCGGTGCTGGCAGTCCTGGCACAACGTATCGAGCTGAGCGAAGACGCGGAACTGCCGGAGACCGCCGTCGACGACGAGCTGCTGGTGATCTTCGCCAACGCCGGGCTACAGACCGGGCACGCCTGGCGCCAGCGCCTGGAAGCCTGGATGGCCGCCGGCGAGGACGAGCGCCAGCCGACCCTGGAAGCACCCTCGTTCGGCGAGCGAGTGCTGTGGCGCCCCGGCCGCGCGCTGGTCATCGGCAATCCCGAACGCTGCCGGGAGCTG…	861	Colistin_Day7	3.85781	27.01	27.01	4.58e-29
PROKKA_04687	acrA	acrA CDS	ATGGTGTTGCCGGTGGAGGTCCTGACGGTGCAGGCCGAGCCCCTGGCGCTGAGTTCGGAACTGCCTGGGCGGATCGAACCGGTGCGGGTCGCCGAGGTGCGCGCGCGGGTGGCCGGCATCGTCGTGCGGAAGCGCTTCGAGGAGGGCGCCGACGTCAAGGCTGGCGACCTGCTGTTCCAGATCGATCCGGCACCGCTGAAGGCTGCGGTGTCGCGCGCCGAGGGTGAGCTGGCGCGGAACCGCGCGGTGCTGTTCGAGGCGCAGGCGCGGGTGCGTCGCTACGAGCCGCTGGTGAAGATCCAGGCGGTCAGCCAGCAGGACTTCGATACCGCCACCGCCGACCTGCGCAGCGCCGAGGCGGCGACCCGCTCGGCCCAGGCCGACCTGGAGACCGCGCGC…	1065	ColMet_Day7	3.84607	22.4	22.4	5.01e-24
PROKKA_04890		hypothetical protein CDS	ATGTCCGCCGCTCCCCTGGCCAGCGTACCGCTGGCCGTCAACGGCGCGCCCTGCCTGCTGCACCGGGTACGCTTCCGCTCCGCCGCGGACAGCGGCGGCCTGCCGCTGCTGGCCACCCTGCGCGATCCGCAGCCGGTGCTGGCAGTCCTGGCACAACGTATCGAGCTGAGCGAAGACGCGGAACTGCCGGAGACCGCCGTCGACGACGAGCTGCTGGTGATCTTCGCCAACGCCGGGCTACAGACCGGGCACGCCTGGCGCCAGCGCCTGGAAGCCTGGATGGCCGCCGGCGAGGACGAGCGCCAGCCGACCCTGGAAGCACCCTCGTTCGGCGAGCGAGTGCTGTGGCGCCCCGGCCGCGCGCTGGTCATCGGCAATCCCGAACGCTGCCGGGAGCTG…	861	Colistin_Day14	3.83895	21.7	21.7	3.27e-23
PROKKA_06040		hypothetical protein CDS	ATGAAAACCCTAGTCGATCACCTTGCGCAATACGCCGCCTACCACCGCGACCGGCGCAACATCTTCAGCCATTTCATCGGCATTCCGATGATCGTCCTCTCCATCGCCGTGTTGCTGGCGCGGCCGGCGCTGGGGTTCGGCCTGTCTCCGGCGCTGCTGCTGGCGCTCGCCGCGGCGCTGTTCTACCTGCGCCTGGACCTGCGCTTCGGCGCGGCCATGACGGCGTTGCTGGCGCTGACGGTGTGGGGCGCTGCGCAATTGGCGGCGGGGACTACCGCGGCCTGGCTGGGCTGGGGCGTCGGCCTGTTCGTGGTCGGCTGGATCATCCAGTTCGTCGGTCATTACTACGAAGGGCGCAAGCCGGCCTTCGTCGACGATCTCAGCGGGTTGATCGTCGGT…	516	Colistin_Day21	3.83351	13.26	13.26	6.57e-15
PROKKA_04892	qseC_3	qseC 3 CDS	ATGCCGCGTACCGCCGTCCCCTCCGTCCGCCGGCGCCTGCTGATCAACCTGCTGGTCGGCTTCGTGCTGTGCTGGCTGAGCGTGGCGGCGCTGACCTACCACCTCTCGCTGAAGCAGGTGAACCGCCTGTTCGACGACGACATGGTGGACTTCGGCGAAGCCGCCCTGCGCCTGCTCGACCTTGCCACCGAAGACCAGGCCAGCGAGGACGGCTCGATCACCGAGATCATCGAACGCAGCCGCGAGGCGATCCAGGGCCTGCCCCTGCTGCGCCGCGAAAGCGCCCTCGGCTACGCCCTGTGGCGCGACGGCCAGCCGCTGCTGTCGAGCCTCAACCTGCCGCCGGAGATCACGGCCCAGGGCCCCGGCTTCAGCACCGTGGAAGCCCAGGGCACCCAC…	1434	ColMet_Day7	3.82901	21.25	21.25	7.66e-23
PROKKA_00083		Cholesterol oxidase, substrate-binding CDS	ATGCACGACCCCATCCAGCAAGCCGACGCCTTCGTCGACGATCCCGACCAGGAGTCCGGCGGCCTGTCGCGCCGCAGCTTCCTCGGCAAGAGTGCCACGCTCGGCGCGGTCGGCCTGGTGGCCGGCTGGACCCCGGCCTTCGTCATCCAGCCCGCCGAAGCCGCCGCCAGCAGCTGTCCGGCGCCGGCAGGCTTTCCGGCCGGTCTCGAACTTTATCGGCGGGCGTTCCGCAACTGGTCGGGGGAAATCGCCGCCGACGACCTCTGGAGTTGCGCCCCGCGCACCAACGAAGAGGTTCTCGCGGTGGTCAACTGGGCCTGGCAGAACGGCTTCAAGGTGCGCCCGCGCGGCATGGGCCACAACTGGTCCCCGCTGCTGCTGAAAGGCGGCGAGAACTGC…	1794	ColMet_Day21	3.8282	37.87	37.87	9.86e-40
PROKKA_04575		hypothetical protein CDS	ATGAGCAACAACACCCAAGCCCAAGAAGCCAAATATTTCGACCTGCACACCACCGGTATCGGCTACCTCAATCGCATCCGCGAAGTACCGATCCGCCGAGGTGAACCGTTCCTCGCCGCTACTGTTGCTGCCCTCCATGGCGCGGCAGACAGCGTGGAATACTCCTACATCGATTGCAAAGTGGTCGGCGCCCAAGCTGAAAAGCTTGTCCGCCGTTGCAAGGAAGCAGTCGAGGCCGAGAAGAAGGTGCTGATTTCTTTCCGTATCGGCGACATCTGGGCGGATCCCTTCACCTACGAGAAAGGCGAGAAAAAAGGCCAGTCCGGCGCAAGCCTCAAAGGCCGGCTGCTCTTCATCTCCTGGATCAAAGTGGATGGCACCACCGTCTACGATGCGAAG…	489	Medium_Day21	3.82419	72.36	72.36	1.19e-74
PROKKA_01599	ohrB	ohrB CDS	ATGCAAACCATCAAGGCTCTCTACACCGCAAGCGCAACCGCCACCGGAGGCCGTGACGGCCGTGCGGTATCCTCGGACGGCGTGCTCGACGTGAAACTCAGCACTCCGCGCGAACTGGGCGGCCAGGGCGGCGCGGCCACCAACCCGGAACAACTGTTCGCCGCCGGCTACTCGGCCTGCTTCATCGGGGCCCTGAAGTTCGTTGCCGGCCAGCGCAAGCAGACCCTTCCCGCCGACGCCTCGATAACCGGCAAGGTCGGCATCGGCCAGATTCCCGGCGGCTTCGGCCTGGAGGTCGAACTGCACATCAGCCTGCCGGGCCTGGAGCGCGAAGCCGCCGAAGCGCTGGTAGCCGCCGCCCACCAGGTCTGCCCCTACTCCAACGCTACCCGCGGCAAT…	429	Colistin_Day21	3.81915	18.22	18.22	4.9e-20
PROKKA_01359		hypothetical protein CDS	ATGAAGAGCAAAACTGCATTGATCCGCGGCGGCATCTTTTTTTGCGTAGCAGGCGCGCTCTCTGGATGCGCGACCAACAGCATGACGCGCTCCGGATTTCTCGGCGACTACGAGAAGTTATCGCCGACACGATACGAGAACGTACTGATGTACCGCGCAGCGGGATTCGAGCCCAAGCGTTATGCCGCTGTCGTGGTGGAAGAAGCGCAGATCAAGACCGCCTCGGGTCGCATCGATGGGCTCGATGACGCGCAGCAGCGCGAAGTGCTAGACCATGTGACGAGCGAACTGAAACGCCAGGAAGGCAAAAGTCCCGCCCCCCCAGGTGGCGCGGGACAGGTTCGGGTGCGTGTAGCGGTCACCGAACTGCAGACACCGAATCGGGCAGTCAATGCAATG…	666	Colistin_Day21	3.81906	30.33	30.33	1.85e-32
PROKKA_02764		hypothetical protein CDS	ATGAGCTACTCCGCCAAATCCTTCTCGGCCCTGATCAATGCCATGCGCGCCGACGGCATCACCCGCCTGGAACAACTGGCCCGCCAGCCCTTCCGCAACGCCCAGGGCTTCTGGAGCGCGGAGGCGAAGAAATGA	135	Metronidazole_Day21	3.81369	73.03	73.03	2.94e-76
PROKKA_04573		hypothetical protein CDS	ATGGGTTCCGCAAAACTTTCCGCAATCGCAGAAGATCTACGCAAGATTGGAACCACGGCGGTAGCCGCTGGTTTGATCGGTATTTTTCTCGGCGAGCATCGCATCCTGACTGCCCTTGCGCTGTCGGTAGGTGTGGTAATCTGGTCTACAGGTATCTACCTGACTCAGGAGGAATCTTGA	180	Medium_Day21	3.8136	77.75	77.75	4.32e-80
PROKKA_04062		hypothetical protein CDS	ATGACCGGATCCCGGAAAACCCTGATTCTCGGATGCGCCTCCACCGGCGCCAAGTTCACCCCGCGCAACCACGCCGCCACCGGCGACCGCCTGCTCGACAGCATCTGCACCGGCGCCACCATCCGCACCGCCCCCGGCGAACTGCTGGACGAAGCGCGCCAGCTCTACGAGATGGGTTGCCGCTACTACCACTATCACGCGCGCAACCCGCTGACCCAGGAACAGACCACCGACAACGACATCTACCAGGCGGTCAGCCGCGCCCTGCAGAACCGCTTCCCCGACCTGATGCTGAGCTTCGGCGCCAGCCGCAACGGCAGCGAGGTGCAGGAGAACATCCGCCGCTTCGGCGAGTGGGAGCGGGTCAGCCACTGCGCCATCCCGCTGCATCTGGGCGGT…	1296	ColMet_Day21	3.8107	40.49	40.49	2.1e-42
PROKKA_02394		Bacteriophage coat protein B CDS	ATGCAAAAGATGAAACAACTGATGGTTCGTGGCGGTGTCGTTCTTGGCTCGCTGGGTCTGCTGGCTGGTCAGGCGATGGCGGAAGTTCCGGCTGATGCTACTGCGGCGCTGGCCGATGCTAAGGCCGATGGTGTTGCCATTGGCGGCGTCGTCCTGGGCGTGATCATCGCGATTGCGGCGTTCAAGTACATTCGCCGCGCACTCTAA	207	Medium_Day21	3.80759	9.52	9.52	8.71e-11
PROKKA_04712		hypothetical protein CDS	ATGAAACGCCCGCTGATCCTCGCCATCGCCCTTGCTACCCTGACCGCCAATGCCGCCTTCGCCGCACCGCGGGTCGAATCCATCGCCCTGCGCGGTGCCCAACAACTGATCGCCTCCGACGGTTCCGACCGTACCCTCGAGCGCCTGCGCAAGACCCAGGCGCCGCGCGTCCAGGAAGAACGCCGGGTCGCCGAAAGCGGCAGCGAGCAGACCATCGATCGCTTGCACCGCGACATGACCAGCCGCGAGGCGCGCCTGGCCGAGAACGGCAGCGAACAGACCGTCGACCGTCTGCACAAGGACATGGGGCGCGTCGATCTGCGCCTGGCCGACAACGGTAGCGAGCGCACCGTCGACCGCCTGCATCGGGAGATGCGGCGCCCCGCCTGA	390	ColMet_Day21	3.80724	56.97	56.97	3.94e-59
PROKKA_00097		hypothetical protein CDS	ATGGCCTGGGACAGAAACGACCCGCTCAACATCCTGGCGCTACAGCTCGACGGTGAACTGCGCGCCGCAGCCGACTTCTGCCATGGCTACAACGGGCCGGCACAGCGCGCTTTCGCCCGGCACATCCAGGGCCTGGGCAAGACGCTCGACGAGCTTACCGTGGCAGACCTGAAGGCAGCGGCCGCATCTGCGGACGCAGAACTGAACGACCTGCAACAGAGAGGGCTGATCTGA	234	Metronidazole_Day21	3.80369	62.17	62.17	3.25e-65
PROKKA_05002		hypothetical protein CDS	ATGAAAGCTTCCCTGATCCTCGGCCTCGCCCTCGCCACCCTGACCGCCAACGCCGCCTTCGCCGCCGATGGCTCCAGCCGCACCATCGACCGGCTGCACCAGGACATGTCCAGCGTCGAACTGCGCATCACCGACAACGGCAGCGAGCAGACCATCGACCGCCTGCACAAGGACATGACCAAGGCCGAAGCCCGCCTGGCCGACAACGGCAGCGAGCAGACCGTCGACCGCCTGCACAAGGACATGACCAAGGCCGAAGCCCGCCTGGCCGACAACGGCAGCGAACAGACCGTGGACCGCCTGCATCGCAGCATGAGCCGTTTCGACCTGCGCACCGCCTGA	342	Metronidazole_Day21	3.80002	31.09	31.09	1.96e-33
PROKKA_04579		hypothetical protein CDS	ATGACCTCTCTCAACAACCACTCCAGCGCAGGCCACACTGCTGCGTACCTCAAACTCCCGATCGTTCTCACCAACGCGGCCTGGCTGCGCCTGGTCTATCTCGCCAACCCTGCCAGGGTCGACGAGATGGGCACCCGGCTGGCCAGTGTCGTTCAAACCGCCTGGCAGGAGCTTTCGCTCCAGCCGACCGCGAAGCACATCCAATTCCACCTGTACCACAAGGAGGAAGAGGGGCAGGACCGCGCGCTCGCGCTGCTGGTCCTCTCGATAGTCGAGCCGTCCGATGAGCCTTCCTACCTGCGCATCGAGCTGCAGGAAGAAAGCCTCCCGGGCAACCCGGATACCGAGTAG	351	Medium_Day21	3.78674	68.87	68.87	3.98e-71
PROKKA_06391		hypothetical protein CDS	ATGACGACCAATACTCCGAAATACGGTGGCCTGCTCACCGACATAGGTGCCGCTGCGCTGGCTGCGGCCAGCGCAGCAGGCAAGAAATGGCAGCCGACTCATATGCTGATCGGCGATGCTGGCGGCGCACCGGGTGCTACTCCGGATCCGATACCCGCAGCCACGCAGACGAAACTGATCAACCAGCGCTACCGGGCGCAGCTCAATCGCTTGTTCGTGTCGGACAAGAACATCAATACTCTGGTTGCCGAGGTGGTGCTACCAGTTGAGGTAGGTGGCTTCTGGATCCGCGAGATCGGCCTGCAGGATGCCGACGGCAAGTTCGTCGCGGTATCCAACTGCCCGCCCAGCTACAAGGCAGCAATGGAAAGTGGCAGTGCGCGGACCCAGACCATTCGG…	2109	Colistin_Day21	3.78505	41.91	41.91	2.98e-44
PROKKA_04891	qseB_3	qseB 3 CDS	ATGAGAATACTGCTGGCCGAGGACGACCTGCTGCTCGGCGACGGCATCCGCGCCGGGCTGCGCCTGGAAGGCGATACCGTGGAATGGGTGACCGACGGCGTGGCCGCGGAGAACGCGCTGGTCACCGACGAGTTCGACCTGCTGGTGCTCGACATCGGCCTGCCGCGCCGCAGCGGCCTGGACATCCTGCGCAACCTGCGTCACCAGGGCCTGCTCACCCCGGTGCTGCTGCTCACCGCGCGGGACAAGGTGGCCGACCGGGTCGCCGGGCTCGACAGCGGTGCCGACGACTACCTGACCAAGCCCTTCGATCTCGACGAACTGCAGGCACGGGTGCGCGCCCTGACCCGCCGCACCACCGGTCGCGCCCTGCCGCAACTGGTGCACGGCGAGCTGCGC…	666	Colistin_Day14	3.77753	18.91	18.91	2.49e-20
PROKKA_06387		Phage-related baseplate assembly protein CDS	ATGAGCTATGTCAGTGCGGAGCATGACCGCATGCTCGCCGCGATGATCCTGCCCTGCGTGGTGGTCGCCGTGGACCTGGCAGCGGCGCGGGTACGGGTGCGCTCCGGCGACTGGACCAGCGGCTGGCTGCGCTGGCACTCCCTGGCAGCCGGCAAGGTTCGCCACTGGCGTGCGCCGAGCATAGGCGAACAGGGGGTACTGCTCAGTCCGTCGGGCGGAGTGTCAATGGGTACCTTTATTCCCGGTCTGTACGGCGATGCGGGCACGGCGCCGGACAACAGCGCCAGCAGTGAGACCTGGCGTTTCGACGACGGCGCCTCGTTGAGTTACGACTGGGCTGCGCATCGCTACCGCGTCGAGCTGCCCAGCGGCACCGTGGAAGTGAGGGTCGGCGCCAGC…	558	ColMet_Day21	3.77653	45.67	45.67	1.11e-47
PROKKA_04336		2-acyl-glycerophospho-ethanolamine acyltransferase CDS	ATGGCGCGGCTGCGCCTGCTGCTGCGCAGCGCCCGCCTGCTCGGGCTGGTCGCGCTCGGACTGGGCCTGGCCGCTTGGGTCAGCCTGCGCGAGCGGCTGCCCGGCGCCGACGTCACGCCGCTGCGCCAGCGCCTGACCCGCTGGTGGCTGGCGCGCCTCTGCGCGGCCCTGCCCTTCGAGGTCAGGGTCAGCGGCGAAGCGCCCCGGCAACCCATGCTGTGGGTAGCCAACCATGTGTCCTGGACCGATATCCCGCTGCTCGGCGCCCTGGCGCCGCTGACCTTCCTGTCCAAGGCCGAGGTGCGTGCCTGGCCGCTGGCCGGCTGGCTGGCGGAAAAGGCCGGCACCCTGTTCATCCGCCGCGGCTCGGGCGACAGCCGGCTGATCAACCAGCGCTTG…	777	Medium_Day21	3.77584	190.3	190.3	2.8e-193
PROKKA_06388		Gene 25-like lysozyme CDS	ATGATCGGGATGGATCGCCGTAGCGGGCTACCCCTGTCCGGCCTGGCTCATCTTAAACAGTCCGTCGAGGACATCCTGACCACCCCGTTGGGCAGCAGGCGCATGCGCCCCGAGTACGGCAGCAAGCTGCGGCGGATGGTCGACATGCCGGTGAGCGAAGGCTGGAAAAGCGCCGTGCAGGCCGAGGTAGCCCGTTCCCTGGGGCGCTGGGAACCGCGCATCGCATTGTCTGCCGTGCGAGTCGTCGCAGTCGTCGATGGTCGCGTGGATCTGCTCCTGAGCGGCGTGTTCGAGGGCGAGAACATCAATATGGAGGTCTCGGCGTGA	327	Colistin_Day21	3.77526	31.65	31.65	8.48e-34
PROKKA_06390		Phage tail protein (Tail P2 I) CDS	ATGAGTAGCCGACTGCTGCCGCCAAACAGGAGTTCTCTGGAACGCTCTCTGGGTGATGTATTGCCTGCCGAACTGCCGGTGCCGCTTCGTGAGCTTCACGATCCGGCACGCTGTGAGGCGGCCTTGCTGCCCTACCTGGCCTGGACGCGCTCGGTGGACCGCTGGGACCCGGACTGGAGCGACGAGGCCAAGCGCAATGCGGTAGCGACGTCCTTCGTCCTGCACCAGCGCAAAGGCACGCTGACCGCGTTGCGCCAAGTGGTCGAGCCGATCGGTGCGCTGAGCGAGGTCACCGAATGGTGGCAGCGAAGCCCGACCGGCGTGCCGGGGACCTTCGAGATCACCGTGGACGTCAGTGACCGTGGCATCGACGAAGGCACCGCACTGGAGCTGGAGCGC…	534	ColMet_Day21	3.77332	41.42	41.42	2.36e-43
PROKKA_04341	nemA_3	nemA 3 CDS	ATGGCTACTCTGTTCGATCCCATCGTGCTCGGCGACCTCGAGCTGCCCAACCGCATCGTCATGGCGCCGCTGACCCGCTGCCGCGCCGATGAAGGACGCGTGCCCAACGCCCTGATGGCCGAGTACTACGCCCAGCGCGCCGATGCCGGCCTGATCCTCAGCGAGGCCACCGCGGTCACGCCGATGGGCGTGGGCTACCCCGACACCCCCGGCATCTGGTCCGATGACCAGGTCCGTGGCTGGAGCAACGTGACCAAGGCGGTGCACGCCGCCGGCGGACGCATCTTCCTGCAACTCTGGCACGTCGGGCGGATTTCCGATCCGCTCTACCTGAATGGCGAGCTGCCGGTGGCGCCGAGCGCCATCGCCGCCGAGGGGCACGTCAGCCTGGTGCGCCCG…	1053	Metronidazole_Day21	3.76031	91.13	91.13	9.23e-95
PROKKA_02523		putative fimbrial protein CDS	ATGGCGGCAAACACTATCACATTCAGCGGCGAAGTGACCGACCAGACCTGCCAGGTCGCGGTCAACGGCTTCACCGACCCCACGGTGATCCTCGACAGCGTACCGGTGAGCGCCCTCGATGGCGCAGTGGGCCGCAGCGCCGGCGAAACCGCCTTCACCCTGCAACTCACCGATTGCGTCGCGCCGACGGCCGACGAGCATTTCACCACCCTGTTCCAGGCCACCAACCCCAGCGCCGCCGGGAATCTGGTGAACACCGCCGCCAGCGGCGCGACGGGCGTGGCGCTGCAATTGCTCGATAGCGTCGGCGGCAACCCGGTCGACCTGGCCGGCGGCGCGGCGGTGCCCGCCGGCGACATCGTGCTCGCCAACGGAGCCACCAGCACCAGCTACGACTAC…	483	Medium_Day21	3.75818	53.08	53.08	3.85e-55
PROKKA_00820	arnC	arnC CDS	ATGAAGCCCTATCCGATCGACCTGGTCTCGGTGGTGATCCCGGTCTACAACGAGGAAGCCAGCCTGCCCGAACTGCTGCGCCGCACCGAGGCCGCCTGCCTGGAGCTGGGCCGCGCCTTCGAGATCGTGCTGGTCGACGACGGCAGCCGCGACCGCTCCGCGGAACTCTTGCAGGCCGCCGCCGAACGCGACGGCAGCGCCGTGGTGGCGGTGATCCTCAACCGCAACTACGGCCAGCACGCGGCGATCCTCGCCGGCTTCGAACAGTCCCGTGGAGACCTGGTGATCACCCTCGATGCCGACCTGCAGAACCCGCCGGAGGAAATCCCGCGCCTGGTGGAGCGCGCCGCGCAGGGCTACGACGTGGTCGGCAGCATCCGCGCCGAGCGCCAGGACTCG…	1020	ColMet_Day14	3.74954	23.57	23.57	2.36e-25
PROKKA_02065	ttgI_2	ttgI 2 CDS	ATGATTCACGCGCAGTCGATCCGGAGCGGGCTCGCGCCCGCCCTGGGTCTGTTCAGTCTGCTGGCGCTCAGCGCCTGCACGGTGGGTCCGGACTACCGGACCCCCGACACCGCGGCGGCGAAGATCGACGCCACGGCGAGCAAGCCCTACGACCGCAGTCGCTTCGAAAGCCTGTGGTGGAAACAGTTCGACGATCCGACTCTGAACCAACTGGTCGAGCAGTCGCTGAGCGGCAACCGCGACCTACGCGTGGCCTTCGCCCGCCTGCGCGCCGCCCGCGCCCTGCGCGACGACGTGGCCAACGATCGCTTCCCGGTGGTCACCAGCCGCGCCAGCGCCGACATCGGCAAGGGCCAGCAACCGGGAGTGACCGAGGACCGGGTCAACAGCGAGCGCTAC…	1419	ColMet_Day7	3.74927	21.51	21.51	4.09e-23
PROKKA_01147	yhhW_1	yhhW 1 CDS	ATGACCCGCTACCGTGATGTCCTCGAACTGCATACCGGCCACCCCGCCTCCGATGGCGCCGGCGTCCGCCTGACCCGCGTGATCGGCGGCCCGTCCCCGGAACGCTTCGATCCGTTCCTGATGCTCGACCAGTTCGATACCCAGAACCCGGACGACTATGTCGCCGGCTTCCCTTCGCACCCGCACCGCGGCTTCGAGACCGTGACCTACATGCTCGAAGGGCGTATGCGCCACGAAGACCACCTCGGCAATCGCGGCCTGCTCAAGCCCGGCGGCGTACAGTGGATGACCGCCGCCCACGGCATCATCCACAGCGAGATGCCGGAACAGGTGGAAGGCGCGATGCGTGGCTTCCAGCTGTGGGTCAACCTGCCGGCGAAGAGCAAGCTGGCTCCGGCC…	858	ColMet_Day21	3.7429	32.94	32.94	1.08e-34
PROKKA_02736		hypothetical protein CDS	ATGGCCAAGGCACTCATCAGCGTACTGTTGTTCTCCCTCGCCCTCGCCGGCTGCGCCAGCGACTACAACCCCTCTCGCCCGTACAGCAGCGACGAGGTCAGGCAACTGGCGCTGGAAGACCTGGCCCGGCGCAGCCTGTCGTTCGAGGAATACCAGGCCAAGCGTCAGGCGATTCTCGAGGAAAAACCGCAAACCGCCGTCAGCCAGTCCAACGCCGCCCTACGCAGTACCGCCATCTGA	240	Metronidazole_Day21	3.73951	26.69	26.69	6.79e-29
PROKKA_00814	ywqF	ywqF CDS	ATGAAGATCAGCGTATTCGGCAGTGGCTATGTAGGACTGGTGCAGGCCGCCGTCCTCGCCGAAGTGGGCCACGATGTACTGTACATGGACATCGACCGGAACAAGGTCGAACGCCTCGCGCAGGGCCTCGCCAGCATCTACGAACCCGGGCTCGACGCCTTGCTGCGCGAAGGCCTGGACAGCGGCCGCCTGCGTTTCAGCAGCGATGCGCGCCTGGCCGTGGAGCACGGCCGGGTGCAGTTCATCGCGGTCGGCACCCCGCCTGGCGAGGACGGCGCGGCCGATCTCGGCGCGGTCTTCGCGGTGGCCGATGCCATCGCCGAGCATCGCCGCAAGCCCGTCATCGTGGTGGAGAAATCGACCGTCCCGGTAGGCACCGGCGACCGCCTGCGCGCGCAC…	1395	ColMet_Day14	3.73675	26.27	26.27	3.69e-28
PROKKA_06404		hypothetical protein CDS	ATGAATCTCAACGAACTTCGTGCGGCGGGCGGTTTCATCGAGTCGGCGCTGGTGCGCAAGGAGATTACCTGGACCCGCGTTCCCGCCGGCAGGAAGAAGGCGGTCAGCGACACCTTCCAGGTGTTCGTCCGACGCAACAGTTTTGGCGCGGTGGAGCGCCTGTTTTCCGCCGAAGGCGACCAGCAGAGCCGCAACGCGCGCTACCTCGCCGAATGCATTCGCCTGGGCGAGACGGGAGAGGAAAGCCTGACCTACGAACAGGCCTACGACCTCGACCCGGCGCTGGGCTTCCTGCTGCTGCAGGCGGTCGGTGAGGTCAACCGGGTCGAGGACGCGGAAAAAAACTGA	348	ColMet_Day21	3.73612	57.52	57.52	1.07e-59
PROKKA_00798	bcr_2	bcr 2 CDS	ATGAACCTGCGCATCCTGCTGATACTGGGAGCCCTGAGCGCCTTCGGGCCACTGGCCATCGACTTCTACCTGCCGAGCTTCCCGACCCTGGCCAAGGCCTTCGCCACCGACGTCGAGCACGTCCAGCTGAGCCTGGCCGCCTACTTCGCCGGCCTGTCCATCGGCCAGTTGCTCTACGGCCCGGTGGCCGACCGCTATGGCCGGCGCCTGCCGCTGCTGGTGGGGGTGAGTATCTTCACCCTCGCCTCGGCCGCCTGCGCCCTGGCGCCGAGCCTGGAGTGGCTGATCGCCGCGCGCTTCGTCCAGGCTCTTGGCGGCTGCGCCGGGATGGTCATCTCGCGGGCAGTGGTGCGCGACCTGTGCGATCCGATCGGCGCCGCCAAGGCGTTTTCCCAGTTG…	1179	Medium_Day21	3.73435	1000	1000	0
PROKKA_04574		hypothetical protein CDS	ATGAGCCAAACGACTTTCGGCGTGATCATGCTGACCGCCTTGCTTGTAGTGTGCTTGTCGATGGCGGCCTGGGCCGATTGGCCCAACCTCAAGCGCAAGCTTACGAAGTTTAACCATCGGCACCGCCCGCACTGA	135	Medium_Day21	3.72915	80.29	80.29	1.19e-82
PROKKA_03936		hypothetical protein CDS	ATGGTCATGTTGATCAGTCGTCGCGTCGGCATCGTTCGCCTGGATGCGGTGATTTCCGAAAACCTCGCGCAGGCTGCCGTCAGCGCGCGCGGCGACAAGCTCATCACCATCGTCGGCAGCATTGTCGACCATGCGCCCGCTGACGAGCCGTTGCCCTCCTTGCTGCCGATGGAGGGAGGCAGCCGCGCGTTGAACGAGTACCGTGTGCGCAAGGGCATCGCTGCCTTGACTTCACTGCAAGGCGCTTCCGAAACGGTGGACGTGCAAACGGGATTCCACCTGTATCGCGGTCTGTTCATCACGCGCGTTGTTGCCCGGCGAACCGCAGAAAGAGGATTGAGCCTGACCATAACCGCCAGCCAGAGGCGTGCGCTGCGCGCAGGCGGTAGGCTGCTGAAG…	453	Colistin_Day21	3.7104	50.43	50.43	6.61e-53
PROKKA_02067	bepF_3	bepF 3 CDS	ATGGAACAGTCATCCCACTTCTCCTGGCGCTACCCCCTCGCACTCGCGGCCGTACTGGTCCTGAGCGCCTGCGGCAAGGCCCCGGAAACCACCCAAGGCATGGCGGCGCCCAAGGTCAGCGTCGCCGAAGTCATCGAACAACCGCTGAACGAGTGGGACGAATTCACCGGCCGCCTGGAGGCCCCGGAGTCGGTGGAGCTGCGCCCGCGGGTATCGGGCTACATCGACCGCGTGGCCTTCCATGAAGGCGCCCTGGTGAAGAAAGGCGACCTGCTGTTCCAGATCGACCCGCGCCCGTTCGAGGCCGAGGTCAAGCGCCTCGAAGCCCAGCTGCAACAGGCCCGCGCGGCCCAGGCGCGGAGCGTCAACGAAGCCCAGCGCGGCGAACGCCTGCGCGCC…	1245	Metronidazole_Day7	3.70304	30.61	30.61	6.09e-33
PROKKA_03821		nucleoside diphosphate kinase regulator CDS	ATGGACAAGAAACAGCTGTTGCGCCTGATCACGGAAAAGCTCGCCGCGGACCTGGAAATCGCCGTCCGCGCCGCGCAGACCGCCCATGAGACGGCAACCCACGAAGAGAACGTCGCCGAGAACAAGTACGACACCCTCGGCCTGGAAGCGGCCTACCTGGCCGCCGGGCAGTCGCGCCGGGTCGAGGAGATCCGCCAGGCGCTGGGCCTGTACCGCAACCTGGTGCTGCGCGATTTCGACGAGGAACAGGGCATCCAGCTCACCGCGCTGGTCACCCTGCTGAACGCCGACGGCAGCCGGCGAACAGTGTTCCTCGGCCCTGAGGCGGCCGGGCTGAAGATCGATTGCGAAGGTCGCGAGGTGTTGGTCATCACGCCTCGCTCGCCACTGGGCCAGAGC…	477	ColMet_Day21	3.69976	18.69	18.69	3.91e-20
PROKKA_04687	acrA	acrA CDS	ATGGTGTTGCCGGTGGAGGTCCTGACGGTGCAGGCCGAGCCCCTGGCGCTGAGTTCGGAACTGCCTGGGCGGATCGAACCGGTGCGGGTCGCCGAGGTGCGCGCGCGGGTGGCCGGCATCGTCGTGCGGAAGCGCTTCGAGGAGGGCGCCGACGTCAAGGCTGGCGACCTGCTGTTCCAGATCGATCCGGCACCGCTGAAGGCTGCGGTGTCGCGCGCCGAGGGTGAGCTGGCGCGGAACCGCGCGGTGCTGTTCGAGGCGCAGGCGCGGGTGCGTCGCTACGAGCCGCTGGTGAAGATCCAGGCGGTCAGCCAGCAGGACTTCGATACCGCCACCGCCGACCTGCGCAGCGCCGAGGCGGCGACCCGCTCGGCCCAGGCCGACCTGGAGACCGCGCGC…	1065	Colistin_Day7	3.68268	11.5	11.5	8.15e-13
PROKKA_06398		Phage Tail Protein X CDS	ATGGCGACGACCTGCCGAACCGCTGACGGCGACATGCTGGACAGCCTCTGCTACCACGTCTATGGCCATCTGTTGGGCTGCGTCGAGGCGACCCTCGACGCCAATCCCGGGCTGGCCGATGAGCAGCAGCCATTCCGCGCCGGCTTGCTGATCAGTTTCCCTGACATGCCGGTGGTCAATGTCGAACAGGTGCGCCTGTGGGATTGA	207	Colistin_Day21	3.68237	21.44	21.44	2.33e-23
PROKKA_01158		hypothetical protein CDS	ATGAAACTTGCCTCTGTCGTGTCCGCCGTCATCACCAGCCTCGCCCCCATGGCCTTCGCCCAGGACGTGGACAAGGACCCGGGCCGCGGCCTGTCGGTCGAGGAATACCACTACGGCATGCAACTGGACGTGAAGAATGTCCTGCACCGTACCGACAATTCGACCAGGACCGGCGTAGTGCCGGTGACCGTGGTCTACGAGGACCATAGCGGCGAGCTGCACAAGATCCGCTTCCTCGAATGGGGCGGCAGCACCAGCAACGGCTGA	267	Metronidazole_Day21	3.68169	70.4	70.4	1.36e-73
PROKKA_03095		Bacteriohemerythrin CDS	ATGGCGCATCTGGTCTGGCAGGATGACCTGAATACCGGTATTCAGGTCATCGACAATCAACACAAACGCATCGTCGAGATGATCAATCACCTGCACGACGCCCAGCAAGGCAAGGAACACGCGGCGATCGCCGAGGTGATCGAGGAGCTGGTGGACTACACGCTGTCGCACTTCGCCTTCGAGGAAACCCTGATGGAGGATGCCGGCTACCAGTTTTCCCGGGCGCACAAGAAGATCCACGAGCTGTTCATCCGCCGGGTCTCCGAGTACCGGGTGCGCTTCCAGGCCGGCGAGGATGTCGGCGACGAACTCAAGGGCTTGCTCTCGCGCTGGCTGTTCAACCACATCCGCAACGACGACGCCGGTTACGTGGATGCGGTACGCCACAGCATGTCCGAA…	462	Medium_Day21	3.67817	1000	1000	0
PROKKA_03938		hypothetical protein CDS	ATGGTTGATCCGCTGTCCACCCTGACCGTGCTGGTCTGCTCGGCGATCTGCATGCGCCTGATCACCTATCGCCGCGCCGGCGCGCGTTTCCGCCCCGGCGTTTCCCTGTGCGCCTACCTGCTGGCGTTGTGCACCGGCTGCCAGGCGCTGGGAATAGTGGCCGGGTTGTATCGTGCCGAGCACCTCTCGCCGTGGATGCTCGGGGTACTGCTGGTGCTGCTGGTCCTGCTGTTGCAGGCGCGCGGCAACCTGGCGCGGGTCCTGCGCCTGCATTGA	276	Colistin_Day21	3.67541	31.66	31.66	8.18e-34
PROKKA_02736		hypothetical protein CDS	ATGGCCAAGGCACTCATCAGCGTACTGTTGTTCTCCCTCGCCCTCGCCGGCTGCGCCAGCGACTACAACCCCTCTCGCCCGTACAGCAGCGACGAGGTCAGGCAACTGGCGCTGGAAGACCTGGCCCGGCGCAGCCTGTCGTTCGAGGAATACCAGGCCAAGCGTCAGGCGATTCTCGAGGAAAAACCGCAAACCGCCGTCAGCCAGTCCAACGCCGCCCTACGCAGTACCGCCATCTGA	240	ColMet_Day7	3.67307	21.54	21.54	3.82e-23
PROKKA_02172	fur_1	fur 1 CDS	ATGACCCATTCGCCCGTCAAACAGATGTTGAAGGAGGCCGGCCTGAAGATGAGCCTGGCCCGGCTGAAAGTGATCGATGCGCTCTGGGAAGCCTCGGGGGAGCAGGGCCGGGTGCCGATCCGCACCCTGCACCGGCGTCTCTCCGAAACCGGTACGCCGCTGTCCCTGGTGAGCATCCGCCAGGTCCTCGGGCGCCTGGTGGAAAGCGGCCTGGTGACCCTCGACGAACAGGATGTCTACAGCCCCGGCAAGGCTTCCTGGGGCGGTGCCGCCGGTTCCGCGGCGCCCGAGCGCCGCGCCGCGGCCAACGAGCAGCGGCTCTGA	324	Medium_Day21	3.67266	54.54	54.54	1.28e-56
PROKKA_04584		hypothetical protein CDS	ATGCCCAGTCCCACCCCGCTCTACCAGATCGAAGAATGCCCAGACCTGTACGTTGACGCCTGCGTGTGCGACGAGCAGCGCAACCTGGTCTTTCTTTCGGCCTGGGGCCGCGACACCGTGACACAAGAGTTCCTGGCCAGGCTGACGCTGGACCGGGAAGAAAATGGCATCGACCATTTCCACATTATCGTGGACGGCCGGCGCTTACCTGTCTTCCCAAACCAGGATCTCCTGGAGAAACGCACCACCCGCCAGTTCCGCGGCACGTTGTTCGGCAGCCTGCTCAACCTCTGGCTGTTCGATCGGCGCGCCTCGGCGCCCGACCGAGGCAATCACCTCGCCTTCGCACTCCTGCAGCGCGATGAGGATCCACACCAAAGGCTCTGGCCGCTGGTGATG…	606	Medium_Day21	3.66599	1000	1000	0
PROKKA_00965		fec operon regulator FecR CDS	GTGCTGCTGGCCCTGGGCAGCGCCTGGAACGAACGCGACGCCGGCGTGAGCTGGCTGGCCGACCACGCCACCGGCAAGGGCGAGGTGCGCATCCTGCGGCTGGTGGATGGCAGCGAGGTCGAGCTGGACGCACAGAGCGCCATCGATGTCGCCTACGACAGCCGCGAGCGACGGGTGCGCCTGCTCGAAGGCAGCGCGATCTTCCGCGCCGCCCCACGCGCGGGCCGGGAGACCCGGCCCTTCGTGGTGGAAAGCGCCGGCGGCAGCACTCGCGCGCTGGGCACTCGGTTCCTGGTCAGCCGCAACGACGACGGCAGCGTCCAGGTCGGGGTGCTCGAACACCGCGTCGCGGTGGCCCTGGCGCATCCGCGCACGGGGACCGTCGGGCGCCGCGAGCTG…	705	Medium_Day21	3.63756	29.49	29.49	3.16e-31
PROKKA_06386		hypothetical protein CDS	ATGCCTGAACAGGCTGTCACGCTCGAGGCTCTGTACGCGGCCATCGAGCAGGTACTGCGTGAGCGTCTGCCGGAGGCGCAGTTGATCGGCTTCTGGCCAGGCGTGCCGGAAAATACCCCGGCGGTTTCCCTGGAAATAGCCGAGCTGCTGCCCGAGCGCGATCCCGGTACCGGCGAGAGCGCCCTGCTGTGCCGCCTGCAGGCGCGGATAATGGTGCCGCCTGGTGCCGATCGCCAGGCGGTATCCATTGCTTGCGGAATCGTTCGGACATTGCGCGAGCAGACCTGGAACCTGTCTCTGGAACCGGCGCGCTTCGTACGCTCGGCCGTCGACGGCAGTCGCGAGGAGCTGAAGAGCCTGCGTGTCTGGCTGGTCGAGTGGACGCAGTCGCTGCGTCTC…	516	ColMet_Day21	3.63516	39.9	39.9	8.44e-42
PROKKA_06406		Lambda phage tail tape-measure protein (Tape meas lam C) CDS	ATGGCCACGAATACCGACGGCAGCCTGACGCTCGACCTGGTCCTTCGCAGCGAAGGGTACAGGGCCGGGATGGACAAGGTTGGCAGGATCAACGATCAGAAAATGCGTGCCATGGAGGCGCGCGCGGAAAAGGCTGGCAAGGCTATCGGCAAAAGCCTGGACAGTTCGGCACTGATTGCCAGCAGCGTGCTGGACCAGGCGCTGGACATGCTGGGCAGGACCAGTCGCCAGGCGGGTCAGGCCAAGAAGCCTGTGCAGAGCGCTCAGGACAAGGTACTGGCCGAGTGGAAGACCCGGCAGAAGGAGCTGGGGGAAGCCTGGAAGAGCTATCGCGAACCACTCCAGGATCTGTCCAAGCTCAACGAAGCACTACTGAAGAACTCTTCCGACAAGCTCGAC…	1839	Metronidazole_Day21	3.63455	58.89	58.89	6.63e-62
PROKKA_05663		Acetyltransferase Pat CDS	ATGTCCAATGTACAAAATGCCAGCCGGTCTTCCGCGTTCGCGGCGGTGGAGGGCGACCATTGGGTCGAGTCCCTCGACGATGGCCGCCACGTGCTGATCCGTCCCCTGCGCGAGGAGGACCGGGAGCGCGAACGCCAGTTCATCAACCGGCTGTCCCCGGCGACCCGCCACTTCCGCTTCCTCGGCGAGATCAAGGAAGCCAGCCCGGCGCTGCTCGACCAACTGATGGACATCGACTACCAGCAGAGCATGGCCTTCGTTGCCCTGGTGCACGAGGACGGTGAGCTGCGCGAGGTCGGTATCAGCCGCTACGCCGCCTGCTGCGAGGAAGGGCAGTGCGAATGCGCGGTAACCATCGCCGACGACTACCAGGGACTGGGCCTCGACGCCGTGCTGATG…	561	Medium_Day21	3.62761	167.86	167.86	9.17e-171
PROKKA_00138		hypothetical protein CDS	ATGGATGACGCCGCCGAGCCCTGGGCGCTGGCGATCGATGTTGATTGCGAGCCGCTTGTGCTCAGCGAGATGCAGGAATACGCGGTCACAGTGACGCCGCCGGCAGATGTGCTTGTGGTTGTTGCGGGTGACCAAGGGCCTCCCGGGAGGGATGGCGTAGACGGTGCCCAATGGGGCGCGACTGATTGGTGA	192	Metronidazole_Day21	3.62662	22.2	22.2	2.74e-24
PROKKA_00125		hypothetical protein CDS	ATGAGCGCGCCGGGCCGTTTTGGCCGGCTGATCCAACGGCTCCACGAGCGTGGGCAAGAGCGGTTATCTGATGCCGTGGGCGAGTTCCGCGGCATCGGTCGCCCCCCGATCAAGGGGATACCTCTGCAGGTCGATCGAAACCTCAGTTACGACGGGCCTGATGGGGTTTTCATCACGGACAAGGTTGGGATCAGTTGGCTGGCGAAGGATGTTCCCACGGCATCGCGTGGCGACCTCTTCGTTATCGGGTCGTCGCGCTATCTCGTCGAAAAGCTCATTGCGAACGACGGTTGGTTGCTGACGGCAGCAACGATCGAGGAGGAAGCATGA	330	Metronidazole_Day14	3.62583	21.5	21.5	1.93e-23
PROKKA_04340	ydhP_2	ydhP 2 CDS	ATGCCGGCGTCTCTTCTCGTCCTCACTTTATCCGCCTTTGCCATCGGTACCACCGAATTCGTCATCATGGGCCTGCTGCCGCAGGTCGCCGGCGACCTGCGGGTATCCATTCCCAGCGCCGGCTGGCTGATCAGCGGCTACGCCTTCGCCGTGGCCTTCGGCGCCCCGCTGATGGCCATGGCCACCGCCCGCCTGGAACGCAAGAAAGCCCTGCTCGCGCTGATGGGCATCTTCATCGTCGGCAACCTGCTCTGCGCGGTGGCCGCCAACTACGGCCTGCTGATGCTGGCGCGGATCGTCACCGCGCTCTGCCATGGCGCCTTCTTCGGCATCGGCTCGGTGGTCGCCGCCAGCCTGGTGGCGCCGAACCGCCGCGCTTCCGCCGTGGCCCTGATGTTC…	1167	Colistin_Day21	3.62581	27.25	27.25	2.65e-29
PROKKA_04576		hypothetical protein CDS	ATGAGCAATATCCAAATCGTAGATCTGCCCGCCCTGCCGGAAGTAGAGGAGGTTAGCCTCAGCGACGTCGAGGACGAGCTGCTGCTCAGCAGTCAGTTCTGCAACTTCGCCTGGCTGTTCCTAGCCAGCAACAATGCCCAGGTATCTGCCTTGGCCTAA	159	Medium_Day21	3.62552	39.37	39.37	2.87e-41
PROKKA_00821	arnB	arnB CDS	ATGTCACTGGACTTTCTGCCATTCTCCCGGCCAAGCATCGGCGAGGACGAAATCGCCGCCGTGGAGCAGGTCCTGCGTTCCGGCTGGATCACCACCGGGCCGAAGAACCAGGAGCTCGAACAGCGCTTCGCCGAACGCCTCGGCTGCCGCCACGCGGTGGCGCTATCCTCGGCCACCGGCGCCCTGCACGTCACCCTGCTGGCGCTGGGCATCGGCCCCGGCGACGAAGTGATCACGCCGTCGCTGACCTGGGTCTCCACCGCCAACGTCATCACCCTGCTCGGCGCCACCCCGGTGTTCGTCGACGTCGACCGCGACACCCTGATGTGTTCGGCGCAGGCAGTGGAAGCCGCCATCGGCCCGCGCACCCGCGCCATCGTGCCGGTGCACTACGCCGGC…	1149	ColMet_Day14	3.62434	25.52	25.52	2.26e-27
PROKKA_00114		Phage holin family (Lysis protein S) CDS	ATGAAAATGCCAGAACGCCCTGAAACTTGGGCTGCGCTGCTTGCGTGGCTGTCTGCGCACTATCCGCAGCTGTACGCCGCCGGCCTGTCCTTTGTGGTCGCGCTGACCCGGGTGATCTACGGCGGTGGAACGCGGCGCCAGGCGCTGCTCGAGGCAACGCTCTGCACTCTGATCACCTTGGGCCTGATTCCTGTCCTTGAGTGGTTTGGCCTTCCGCAGAACATGGCTACTGCTGCCGGGGTGTTCACCGGCTTCCTGGGTGTGAAGAAGATCGCCGAGTTCGCTGATCGGATCGCCGACTGGAAGTTTCCGCGCCGGGGGGCTGGCGAATGA	333	Metronidazole_Day14	3.61616	27.8	27.8	5.66e-30
PROKKA_00818	arnD	arnD CDS	GTGATCCAGGCCGGCCTGCGCATCGACGTCGACACCTTCCGCGGCACCCGCGACGGGGTGCCGCGGCTGCTCGAGCTGCTCGACGAAGCCGGGCTGAAGGCGACCTTCTTCTTCAGCGTCGGCCCGGACAACATGGGCCGCCACCTCTGGCGCCTGGCGCGCCCGGCGTTCCTCTGGAAGATGCTCCGCTCGCGCGCCGCCAGCCTGTATGGCTGGGACATCCTGCTGGCCGGCACCGCCTGGCCGGGCAAGCCGATCGGCCGCGAACTCGGCCCGCTGATGCGGCGGACCCAGGCCGCCGGCCACGAGGTCGGCCTGCACGCCTGGGACCACCATGCCTGGCAGACCCACGCCGGCGTCTGGAGCGTGCAGCAGCTCGGCGAGCAGATCCGCCGCGGC…	888	ColMet_Day14	3.61342	24.74	24.74	1.43e-26
PROKKA_06405		hypothetical protein CDS	GTGCTGAACGGCGTCGGCGGGTCGACCATTGCCGAGGCCAAGGAGCGGCTCAGCTACGCCGAGTACCGCGCCTGGGTCGCCTACCTGAACAAGCGCGGCTCGCTCCATCCGGGACACCGGCTGGAGCTTGCGCTGGCTCGGATCGCTGCGTTGCTCGGGCATGCGCTGGGAGCGGACGCCGATCCCGACGCGTTCCGTCCGCATATGGCTCTCCAGCCCCTTTCGCTGCATCAGGCGATGGATCAATGGGCATGA	255	Colistin_Day21	3.60836	18.79	18.79	1.27e-20
PROKKA_06408		Phage minor tail protein L CDS	ATGACCATCACAGCCGATGACCAGGCCCTCGAGCCTGGGGCGCTGGTGCGCCTGTTCGACCTGGATTGCACCGGGTTCGGCGGCGAGATGCTGCGCTTCCACGGCCACCTGCAGCAGGGGCCGATCCACTGGCAGGGCAACGCCTACCAAGCTTGGCCGCTGGAGGCGCGCGGCTTCGAGCAGCGCGGCGACGGCCGGGCCAGTTCGCCGACCCTTAGCGTGGGCAACATCGACGGCAGCATCAGCGCGCTCTGCCTGTTCTTCGATGGCCTGGTAGGCGCGCGCCTGACCGTGCGCGAGACCTATGCGCACTACCTGGATGCGGCCAACTTCGCCGAAGGCAACCCGCAGGCCGACCCCTCCCAGGAGCGCCTGAACATCTGGTTCCTCGAGCAGAAG…	696	Metronidazole_Day21	3.60736	43.83	43.83	1.75e-46
PROKKA_03938		hypothetical protein CDS	ATGGTTGATCCGCTGTCCACCCTGACCGTGCTGGTCTGCTCGGCGATCTGCATGCGCCTGATCACCTATCGCCGCGCCGGCGCGCGTTTCCGCCCCGGCGTTTCCCTGTGCGCCTACCTGCTGGCGTTGTGCACCGGCTGCCAGGCGCTGGGAATAGTGGCCGGGTTGTATCGTGCCGAGCACCTCTCGCCGTGGATGCTCGGGGTACTGCTGGTGCTGCTGGTCCTGCTGTTGCAGGCGCGCGGCAACCTGGCGCGGGTCCTGCGCCTGCATTGA	276	ColMet_Day21	3.59983	39.91	39.91	8.13e-42
PROKKA_04572		hypothetical protein CDS	ATGTCCAAGCAATCCACCAGCTTCGAAATCGGCTTTGCCCTCGGCAGTGTTGTGCGTGAGTTCCGCAGAGCGCTCAGGCGCCCTCCGGTCGTAGTGCAAGCACAAGCGCCGGTTGCGTTGAGCGTCCAGCGCATCGATCCTGCCTTCCTGGCCGGCCCGACCGCTGGCGAGCTAGAACACATCAGCGACATCCCAGCCATCGTCCGGCTGAAGAATGTCAACCTGAATGACTGGTATCTAGCCAATACGCGCGAGGTGCAAAAGCCCAAGCGCGCACGCAAACCCAAGCCGGCCAAGGCGACCGCCAAAGCTGAAACGCCAGTCAGGAAGGAGCTCAAGATGGGTTCCCTCGACCATTTGATTGCACCCAACTCCGAAAGCGAAATGGGGAGGCCCCCT…	567	Medium_Day21	3.58818	53.71	53.71	8.92e-56
PROKKA_05002		hypothetical protein CDS	ATGAAAGCTTCCCTGATCCTCGGCCTCGCCCTCGCCACCCTGACCGCCAACGCCGCCTTCGCCGCCGATGGCTCCAGCCGCACCATCGACCGGCTGCACCAGGACATGTCCAGCGTCGAACTGCGCATCACCGACAACGGCAGCGAGCAGACCATCGACCGCCTGCACAAGGACATGACCAAGGCCGAAGCCCGCCTGGCCGACAACGGCAGCGAGCAGACCGTCGACCGCCTGCACAAGGACATGACCAAGGCCGAAGCCCGCCTGGCCGACAACGGCAGCGAACAGACCGTGGACCGCCTGCATCGCAGCATGAGCCGTTTCGACCTGCGCACCGCCTGA	342	Metronidazole_Day14	3.58731	16.03	16.03	9.45e-18
PROKKA_00993	phnE_2	phnE 2 CDS	ATGAGCACTCTGAGCACCACCGCCGCGGCGGCCGCCACCGGCAAGCCATCCTGGGGACGCCTAGTCGGCTGGGGCCTGTTCCTCGCCATCCTCGCCTGGTCCTGGAAGGGCGCGGAAATGAACCCGGCCGTGCTGTTCCGCGACGCCGGCAACATGGCGACCTTCGCCGCCGACTTCTTCCCGCCGGACTTCGGCAACTGGAAGCTCTACCTCAGCGAGATGCTGGTCACCGTGCAGATCGCCCTCTGGGGCACGGTGCTGGCCATCGTCTGCGCCATCCCGCTGTCGATCCTGGCCTCCGAGAACATCGTGCCCTGGTGGGTCTACCAGCCGGTGCGGCGGGTGATGGATGCCTGCCGTTCGATCAACGAGATGGTCTTCGCCATGCTCTTCGTGGTC…	795	Medium_Day7	3.58605	27.68	27.68	2.68e-29
PROKKA_00131		hypothetical protein CDS	ATGATCATTCCGAACGTGATGCTCGGGGGAATACCGATCGTGATACACGGTGGCGCCCCGCAGTGTCAGTACCAGGCTGTAGATGGCGGCGTCGAGCGATTGAGGCTCAGCGGAGGTGCGGCAGTACAGATGACGCACTGGCGCAAGACGGCAATCACCATCAGCGGTTCAGGATGGATCGGCACGGGGATGCTTGGACTCGACTTCGACAACCCGTTGGAGCTGCGATGCAATGCGTCGCTTGGCATTTCCGGCCGTACTGCCGCCGACCGAGTATTCACAATCCCTGGAGAGGTTCGCCCCGATGCCAGTCCGTGGGGGCTGGCGCTGGTCGGCCGTGAGTGGGTCAGAACGGACGTGTCGTCCGCCGGCCAGGTGGTAACCGTGTCGGAGATCCCA…	522	ColMet_Day21	3.57937	42.64	42.64	1.34e-44
PROKKA_06396		hypothetical protein CDS	ATGAGTAAAGACATGGACCTGGTGGTCTCCATCGGCGGCATCGCCGACCCCTCCTTGGGCAAGGCATTCGAGACCGTCAAGGCACGGCTCGACAGTCTCCAGGAACGTTCCCGCCAGGCGTCCAGCCTGAGAGATGTGCTGGGAGACGCCATACGCCTGGAGCGAGAACTCGCCGATATGCGCAAGGTCGGGGACCGCGGCGTTGCTGAGCATGCCCGGCAGCTTGGCGAACGCCAGGAGCAACTGAAGCGACTCGGCATCGAGGCCAGGGTCGCGGGCGATGCCTACGCTCGACTGGGCGAGATGCAGCGTGGCCTGGATATGCAGGTCCGCGGCCTGCAACGGCTGGAGCAGGCCAGCCAGGCAATGCCATTGGCTAGCGCATTTTCCGGACTGGTC…	2238	Metronidazole_Day21	3.57437	38.79	38.79	2.61e-41
PROKKA_04663	dksA_1	dksA 1 CDS	ATGAGCGCTTTCGACCCCGCTACCGCCCTGGAAACCCTGGCGACCGAGTACGCGGCACGCGCCGCGGCGATCCGCCGGGACCTGGGGCGCAGCCATTCGCCGGACTTTGCCGAGCAGGCGGTGCAGCGCCAGAACGACGAAGTGCTCGAAGGCCTACTCGCCGAGGCGGAGGCGGGGATGCGCCAGGTCGGCCTGGCCCGCCTGCGCCTGGCGGAAGGTCGCTACGGCCAGTGCGAGCGCTGTGGCGAGGCTATCGAACCGGCGCGCCTGGCCGCCCTGCCTGCGGCGGAATACTGCCTGCGCTGCGCCGACCTGGTACATCGGTGA	327	Medium_Day21	3.5732	109.5	109.5	4.2e-112
PROKKA_04577		hypothetical protein CDS	ATGCAATACGGAAAGCGGGCACTCGCCCATCTTCGTCTCGAACTGCCGCTGCAGGTTCTTATGTCCAACGCCGGCTTTTATATCGGCACCCTTGATGAAGAAGGACCAGCTTCGCGCGAGTCGGTTGAATACTACCCCTCCCGCGAACTTGCCCAACAGGCATTAGACAACGGCACGTGGTCGCAACGGGAATATTAA	198	Medium_Day21	3.57181	56.77	56.77	6.9e-59
PROKKA_00126		hypothetical protein CDS	ATGAAGCCGAACGTGCTCACGATCGGCCGCTTGGCCTTGCTGGCGCGCCTGCAAACCATCACGCCAAACCAGGGATACCGGACGGACGCGGGCACTCGCGTGCTCTCTGGGTGGTTTAACGAGCTGGTCAAGGAGCGGCATGAGGGCTTTCCGCTGATTGTCGTCCAGCCGGGCAAGGAGCAGCCGCCGGAGCATCTTGATGCCGCCGTTCGCTTCCATCGCGGCTTCGACGTGGTAGGCGCGGTGCAAGGTGGGTATGACCACTATGAGGAGGCTCTGGAGGACCTACAGCTAGACCTTCTGGCGTGTCTGATGCCTGCCCCCAAGGGTCAGTTCCTGCGCTGGCTGCCCCGAGAGCGCGGCATTACCGGGCTGACGTTGGGGGCGCCTGAGCCGTAC…	471	Metronidazole_Day14	3.57063	25.54	25.54	1.21e-27
PROKKA_00094		Arc-like DNA binding domain protein CDS	ATGAAACGAGCAACCGTTGTAACCGAACTGCCGGCCAGCGCCAGCCGGGATATGGACAAGTTCGTTGTCCGACTGCCGGACGGCCTGAGGGCCGAGGTGGAAGCCGAGGCCAAGCGAGACGAACGCAGCATGAACAGCGTGGTCATCATCGCCCTGCGCGAGTACCTGCACGGTCAGCGCCGGAAGCAAGCGCTCCTCGATGCTCTGACCGCTGCCACCGGAGGGCACCGACCATGA	237	Colistin_Day21	3.56933	37.07	37.07	2.49e-39
PROKKA_00821	arnB	arnB CDS	ATGTCACTGGACTTTCTGCCATTCTCCCGGCCAAGCATCGGCGAGGACGAAATCGCCGCCGTGGAGCAGGTCCTGCGTTCCGGCTGGATCACCACCGGGCCGAAGAACCAGGAGCTCGAACAGCGCTTCGCCGAACGCCTCGGCTGCCGCCACGCGGTGGCGCTATCCTCGGCCACCGGCGCCCTGCACGTCACCCTGCTGGCGCTGGGCATCGGCCCCGGCGACGAAGTGATCACGCCGTCGCTGACCTGGGTCTCCACCGCCAACGTCATCACCCTGCTCGGCGCCACCCCGGTGTTCGTCGACGTCGACCGCGACACCCTGATGTGTTCGGCGCAGGCAGTGGAAGCCGCCATCGGCCCGCGCACCCGCGCCATCGTGCCGGTGCACTACGCCGGC…	1149	Colistin_Day7	3.56734	18.35	18.35	4.66e-20
PROKKA_01044	hldD	hldD CDS	ATGAGCATCATCGTCACCGGCGCCGCCGGCTTCATCGGCAGCAATCTGCTGCAGGCGCTGAACCGGCGCGGCGAGACCGACATCATCGCGGTGGACGATCTCACCGACGGCGAGCAGTTCCGCAACCTGGCGGACGCCGATATCGCCGACTACCTGGACCAGAACGACTTCCTCGAGCGTTACGCCCGCGGCGACTTCGGCACGGTCCGCGCGCTGTTCCACCAGGGTGCCTGCGCCAGCACCCTGGAAAGCAATGGCCGCTACATGATGGAGAACAACTACCGCTACAGTTGCCGCCTGCTGGAAAGCAGCCTGGAACTCGGCGTGCCGTTCCTCTACGCCTCGTCGGCGGCGGTCTACGGCGCCGGCCGGACCTTCCGCGAGGCGCGCCAGTACGAG…	993	Medium_Day21	3.56724	138.38	138.38	3.82e-141
PROKKA_00126		hypothetical protein CDS	ATGAAGCCGAACGTGCTCACGATCGGCCGCTTGGCCTTGCTGGCGCGCCTGCAAACCATCACGCCAAACCAGGGATACCGGACGGACGCGGGCACTCGCGTGCTCTCTGGGTGGTTTAACGAGCTGGTCAAGGAGCGGCATGAGGGCTTTCCGCTGATTGTCGTCCAGCCGGGCAAGGAGCAGCCGCCGGAGCATCTTGATGCCGCCGTTCGCTTCCATCGCGGCTTCGACGTGGTAGGCGCGGTGCAAGGTGGGTATGACCACTATGAGGAGGCTCTGGAGGACCTACAGCTAGACCTTCTGGCGTGTCTGATGCCTGCCCCCAAGGGTCAGTTCCTGCGCTGGCTGCCCCGAGAGCGCGGCATTACCGGGCTGACGTTGGGGGCGCCTGAGCCGTAC…	471	Colistin_Day14	3.5667	13.9	13.9	3.82e-15
PROKKA_06399		Phage late control gene D protein (GPD) CDS	GTGCAACCGAGTTTCCGTATCGTTGCCGACGGCACCGACGTCACCCAGCGGCTGAATGACCGCCTGCTCAAGCTGACCTTGCTGGACAAGCCGGGCATGGAGTCCGACAGCCTGACCTTGAGGCTCGACGATCGCGATGGACAGTTGGCCTTACCCAGGCGCGGTGCGGTGCTGGAGGTTCATCTCGGCTATGCCGGCGAGCCACTGATGCGCATGGGACGCTTTACCGTGGACACCTTGCAGTGGGCTGGTCCGCCGGACTGCCTGACCGTCACTGCCAAGGCTGGCGACATGCGCGGCAGTGGCAAGACGATACGCAGCGGCGGCTGGGAGGGCACTACCCTGGCTCAGGTCTGCCGCGATGTTGGCGCACGCAACGGCTGGCGCGTGGAGTGTCCG…	990	Metronidazole_Day21	3.56597	53.94	53.94	7.89e-57
PROKKA_06388		Gene 25-like lysozyme CDS	ATGATCGGGATGGATCGCCGTAGCGGGCTACCCCTGTCCGGCCTGGCTCATCTTAAACAGTCCGTCGAGGACATCCTGACCACCCCGTTGGGCAGCAGGCGCATGCGCCCCGAGTACGGCAGCAAGCTGCGGCGGATGGTCGACATGCCGGTGAGCGAAGGCTGGAAAAGCGCCGTGCAGGCCGAGGTAGCCCGTTCCCTGGGGCGCTGGGAACCGCGCATCGCATTGTCTGCCGTGCGAGTCGTCGCAGTCGTCGATGGTCGCGTGGATCTGCTCCTGAGCGGCGTGTTCGAGGGCGAGAACATCAATATGGAGGTCTCGGCGTGA	327	ColMet_Day21	3.55983	37.13	37.13	5.64e-39
PROKKA_04891	qseB_3	qseB 3 CDS	ATGAGAATACTGCTGGCCGAGGACGACCTGCTGCTCGGCGACGGCATCCGCGCCGGGCTGCGCCTGGAAGGCGATACCGTGGAATGGGTGACCGACGGCGTGGCCGCGGAGAACGCGCTGGTCACCGACGAGTTCGACCTGCTGGTGCTCGACATCGGCCTGCCGCGCCGCAGCGGCCTGGACATCCTGCGCAACCTGCGTCACCAGGGCCTGCTCACCCCGGTGCTGCTGCTCACCGCGCGGGACAAGGTGGCCGACCGGGTCGCCGGGCTCGACAGCGGTGCCGACGACTACCTGACCAAGCCCTTCGATCTCGACGAACTGCAGGCACGGGTGCGCGCCCTGACCCGCCGCACCACCGGTCGCGCCCTGCCGCAACTGGTGCACGGCGAGCTGCGC…	666	Colistin_Day7	3.55392	21.83	21.83	1.07e-23
PROKKA_01158		hypothetical protein CDS	ATGAAACTTGCCTCTGTCGTGTCCGCCGTCATCACCAGCCTCGCCCCCATGGCCTTCGCCCAGGACGTGGACAAGGACCCGGGCCGCGGCCTGTCGGTCGAGGAATACCACTACGGCATGCAACTGGACGTGAAGAATGTCCTGCACCGTACCGACAATTCGACCAGGACCGGCGTAGTGCCGGTGACCGTGGTCTACGAGGACCATAGCGGCGAGCTGCACAAGATCCGCTTCCTCGAATGGGGCGGCAGCACCAGCAACGGCTGA	267	ColMet_Day7	3.54843	22.64	22.64	2.85e-24
PROKKA_00815	arnF	arnF CDS	ATGAACGCGCTACGCGGCTGGCTGGCGGCCCTGGGCAGCGTGCTGCTGGCCAGCGCCGCCCAGCTCGGCATGCGCTGGGGCATGAGCCGCCTGCCGCTGCCGGAAGCCTGGGCCGGGCAAACGCCGGAGCGCGCCGCGCTGCTCGCGGTAGCCCTGGCGGTGGCGGCCTACGCCGCCTCCCTGCTGTGCTGGCTGGCCGCCCTGCGCCACCTGCCGCTGGGCCGCGCCTACAGCCTGTTGAGCGCCAGCTACGCGCTGGTCTACCTGCTGGCGGCGAGCCTGCCGGCGTTCGATGAAACCTTCAGTACCAGCAAGACCCTGGGCGTAGGCCTGGTGGTGCTCGGCGTGTTGACCGTCAACGCCCGCCGCACCGCTGCCGCGCCCGCGCATCATCCGTCG…	414	ColMet_Day7	3.54443	18.81	18.81	2.45e-20
PROKKA_00817	arnT_1	arnT 1 CDS	ATGAGCCGCCGCCAGACCTGTTCGCTGCTGCTGATCGCCTTCGGCCTGTTCTACCTGGTTCCACTGAGCAACCATGGCCTGTGGATTCCCGACGAGACCCGCTACGCGCAGATCAGCCAGGCGATGCTGCTGGGCGGCGACTGGGTGTCGCCGCACTTCCTCGGCCTGCGCTACTTCGAGAAGCCGGTCGCCGGCTACTGGATGATCGCCCTCGGCCAGGCGGTCTTCGGCGAAAACCTGTTCGGCGTGCGCATCGCCTCGGTCGTCGCCACCGCCCTCAGCGTCCTGCTCGCCTACCTGCTGGCCCGCCGCCTGTGGCGCGACCCGCGCACCAGCCTGGCGTGCGCGCTGCTCTACGCCAGCTTCGGCTTGATCGCCGGGCAGTCCGGCTATGCCAAC…	1650	Colistin_Day7	3.54286	18.68	18.68	2.12e-20
PROKKA_06392		hypothetical protein CDS	ATGATTTTTTTCCATGCCGCCACTGGCGGTTTCTATTCGAAGGATGTCCACGGCGACCGCATGCCCATCGACGCGCGGATGTATCCCCTCGAGGAAGCTGAATACCTGGCGCTGTTGGTAGCCCAGAGCGAGGGCAAGCAGATCGTCGCCGACGCCGCCGGCCGTCCGTTCTGTATCGACCCGCCGGCCCCGGCAGAAGAGGTCCTGGCCCACCGTGAGCGCATCTGGCGCGATCGCCAGTTGACGCTTACTGATGGCCCCATCGCCCGTCACCGGGATGAGCTCGACCTGGGCAAGATTACGACCCTGAACCAGGCGCAACTGCTCGAACTCACGCTGTACCGCGCCAGCCTTCGAGACTGGCCGGCATCCGCGGCGTTTCCTGATTTAGGCGCAAGA…	441	Colistin_Day21	3.54096	24.55	24.55	1.55e-26
PROKKA_03936		hypothetical protein CDS	ATGGTCATGTTGATCAGTCGTCGCGTCGGCATCGTTCGCCTGGATGCGGTGATTTCCGAAAACCTCGCGCAGGCTGCCGTCAGCGCGCGCGGCGACAAGCTCATCACCATCGTCGGCAGCATTGTCGACCATGCGCCCGCTGACGAGCCGTTGCCCTCCTTGCTGCCGATGGAGGGAGGCAGCCGCGCGTTGAACGAGTACCGTGTGCGCAAGGGCATCGCTGCCTTGACTTCACTGCAAGGCGCTTCCGAAACGGTGGACGTGCAAACGGGATTCCACCTGTATCGCGGTCTGTTCATCACGCGCGTTGTTGCCCGGCGAACCGCAGAAAGAGGATTGAGCCTGACCATAACCGCCAGCCAGAGGCGTGCGCTGCGCGCAGGCGGTAGGCTGCTGAAG…	453	ColMet_Day21	3.53398	35.98	35.98	8.39e-38
PROKKA_04963	pleD_3	pleD 3 CDS	ATGATGACCGAGCACGATGACCCGACCCTGGACCGCCTGAAGCACCACTTCGCCCAGCGAGTGATCAACCAGGCGCGCCAGGTTCTGGAGGTCTGGCAACGCCTGACCCGCGCGGAGTGGAACAGCGACGGCATGGAAGAACTGGCCGACGCCACCCTGCGCCTGCAGCGCTACGCCGAACGCTTCGAGCAAGCCGAGCATGCCCAGCTGGCCGGTGCCATCGACCGTACCCTGGACGTCGTCGAGGCCAACCGCGGCCGGCTTTCCAGCGAGTCGATCAGCGAACTCAACCAGTTGATGCAGCGCCTGTCGCGCACCGGCCTGCGGCATGGCGACCAGCTCGAGCACACCGTCCTGCCGCCATTGCGCAAACCGGTCTACCTGGCACTGAAGGACCGC…	1629	Metronidazole_Day21	3.53311	33.7	33.7	4.08e-36
PROKKA_03020		hypothetical protein CDS	ATGATTCGTGAAGTTGAAGGTGACATTCTGCTTTCCGGGGCCCAGGTGATCGCCCACGGCATCGCGCCCCAGGACCATTTCGACAGCGGCCTGGCCCTCGCCTTGCGCGAACGCTGGCCGTCGATGGTTCGCGACTACCGGCATGCCGCCCATGCCAGGGCGCCCGAGCCGGGCGGCATCTGGGTCTGGGCCGGGGTCGACGAGCAGGGCAAGACCCAGTGCATCGTCAACCTGATCACCCAGGGCATGCTGCACAGCGGTCGTAGCGCCAAGCCGGGCAAGGCGAGCCTGGAGGATGTCGGCCATGCCCTGCGCGAGCTGGCCCGCTATGTGCGCAGCGAAGGGGTGAGCAGCCTGGCTCTGCCCTGCGTGGCGACGGGAGTGGGCGGGCTGGACTGG…	507	Medium_Day21	3.53251	84.78	84.78	3.41e-87
PROKKA_00137		hypothetical protein CDS	ATGACGCCGGCCTGTGTACCCCTGCGAATTGAAAAAGGGGCGACGTTCCGCGACACGATGCGGATCATGCAACCGAGCCTGGTCTACCGGCCGATCACCCAGATCGCGTCGACCGCTCCCGTCCGGCTGACCATCCCCGGCCACGGGTTGCCCGACACCTGGTTAGCCTGGATCGATGGCGTCCAGGGCATGCCCGAACTGAACCGCGCTCGGCTTCGGCAACTGCCTCACCGGGTCGCGTCCATCGACGACGACACGATCGAGATCAACTTGCTGTCAGCCGTTGGGCTGGCGCCTGTTGGCGGGCAACTGATCTACCAGCCACCGGTTGACCTCACTGGCGCCGAGGTGCGGATGCAGATCCGCGCCGAGCCAGGCGGGACGGTGCTGCTGACGCTG…	588	Metronidazole_Day21	3.53023	21.4	21.4	1.82e-23
PROKKA_00813	fruA	fruA CDS	ATGAAACTAGCGATCGTCACCGCCTGCCCTGGCGGACAGGTCACCAGCGTGCTCGCCGCGCGCCTGCTGCGGGGCGCCGCCGAGCGCCTGGGCTGGGAAACCTGCGTCGAGGCGAATGCCGGGTCGAGGCCCGAGGGCGAACTGAGCGCCGAACAGATCGCCGAAGCCGACTGGGTCCTGCTGGTCGGCGTCGAGCCGCTGGCGGCGGCGCGTTTCGTCGGCAAGCCGGTGTATCGCGCGCGTCCCGCCGAGGCGCTGGCCGATCCGCGCGCCTTCCTCCAGCGGGCCGCCGCCCTGGCGAGCGTGGAGGTCGCCGGGGACGAGGCCGGCCTGGTTGCGCCGGAGGCCGGAGCGGCACCGCGGATCGTCGCGGTGACCGCCTGTCCGACCGGCGTGGCG…	1758	ColMet_Day21	3.5281	93.97	93.97	1.16e-96
PROKKA_06405		hypothetical protein CDS	GTGCTGAACGGCGTCGGCGGGTCGACCATTGCCGAGGCCAAGGAGCGGCTCAGCTACGCCGAGTACCGCGCCTGGGTCGCCTACCTGAACAAGCGCGGCTCGCTCCATCCGGGACACCGGCTGGAGCTTGCGCTGGCTCGGATCGCTGCGTTGCTCGGGCATGCGCTGGGAGCGGACGCCGATCCCGACGCGTTCCGTCCGCATATGGCTCTCCAGCCCCTTTCGCTGCATCAGGCGATGGATCAATGGGCATGA	255	ColMet_Day21	3.52095	34.17	34.17	5.99e-36
PROKKA_00125		hypothetical protein CDS	ATGAGCGCGCCGGGCCGTTTTGGCCGGCTGATCCAACGGCTCCACGAGCGTGGGCAAGAGCGGTTATCTGATGCCGTGGGCGAGTTCCGCGGCATCGGTCGCCCCCCGATCAAGGGGATACCTCTGCAGGTCGATCGAAACCTCAGTTACGACGGGCCTGATGGGGTTTTCATCACGGACAAGGTTGGGATCAGTTGGCTGGCGAAGGATGTTCCCACGGCATCGCGTGGCGACCTCTTCGTTATCGGGTCGTCGCGCTATCTCGTCGAAAAGCTCATTGCGAACGACGGTTGGTTGCTGACGGCAGCAACGATCGAGGAGGAAGCATGA	330	Colistin_Day14	3.51967	12.7	12.7	6.67e-14
PROKKA_02617	viuB	viuB CDS	ATGCATCCGCCGGCGCCGCTGGGCGCCGGTCACCAGGAGACCATCGTCATGTCGCAACCCGCCTATCGTCTGTTCAATGTCGAACTCAAGCGCCGCGAGCAACTCAGCCCGGCGCTGACCCGCTTCGTCTTCGGCGGCCCGGAGGTCGCCGAGATGAAGACCCTGGCCGCCGACCAGCGGATCAAGATCTTCTTCCCCGATGCCAGCGGCCAGCCGCCCAGCCTGCCCGGTGGCAGCGAGTGGTACCAGGCCTATCGCAGCGTCGAGCCGGCTCGCCGGCCGCCGATGCGTACCTACACCATCCGTGCGCTGCGCGCCGAGCAGGAGGAGGTCGACGTGGAGTTCGTCCTCCACGGCGAGAACGGCCCGGCCTCGGCCTGGGCGACCCACGCGCGGATC…	957	Medium_Day21	3.51827	32.39	32.39	3.59e-34
PROKKA_06385		hypothetical protein CDS	ATGGGCAACGAACCGCAGACACTGACGGAAATGCCGCTCTGGGTACTGATCCTGCTCGCCGCGCTGGGCGGCGTCAGCGGCGAGATGTGGCGTGCCGACAAGGCCGGTCTCGGCGGCTGGGCCTTGTTGCGGCGCCTGGCGCTGCGCTCCGGCGCGTCGATCGTCTGCGGCGTGGCGGTGATGCTGCTGGCGTTGGCTTGCGGCGCCGCGCTGCTGTTCGCCGCGGCGCTGGGCAGCCTGACCGCCGCGGCCGGCGCGGAGATCGCCGTCGGTCTCTACGAACGCTGGGCCGCCCGGCGCCTGGGGGTTTGCGAGCTGCCCGAGGAACAGTCGGACGACCGTGGCCCGCATTGA	354	Metronidazole_Day21	3.51773	37.88	37.88	2.24e-40
PROKKA_03488		hypothetical protein CDS	ATGCGCTATCTCATCCTCAGCCTGCTGGCCGTGCTCGCCGCACCTGCCTGGGCTGCCGACGACGGCGACTTCTGGTACCTGCAGACCAGCGTCTACACCCGGCATTTCAACCCGGACCCGGAACACAACAACCACCAGGACCTGCTCGGCCTCGAATACAACCGCGCCGATGGCGTGCTGGCCGGCGGCGCGACCTTCCGCAACTCGTTCAGCCAGCGCTCCAACTACGCCTACCTGGGCAAGCGTTTCGACAGTGACAGCCACCCGGTCTACCTGAAGCTCACCGGCGGCCTGTTGCAGGGCTATCGCGGCGAATACCGCGACAAGATCCCGCTGAACCGCTTCGGCGTCGCGCCGGCGATCATCCCCTCGGTGGGCGTTCGCTTCGGCCCGCTGGGC…	459	Colistin_Day21	3.51169	25.12	25.12	3.97e-27
PROKKA_03669	lox	lox CDS	ATGAAACGCAGGAGTGTGCTCTTGTCGGGTGTCGCCCTGAGTGGAACCGCACTGGCCAATGACTCGATATTCTTTTCGCCCTTGAAATACCTCGGGGCGGAACAACAGCGATCTATCGATGCCTCGCGAAGTTTGCTGGACAACCTGATTCCGCCGAGTTTGCCGCAATATGACAACCTGGCCGGAAAGTTGGCGCGGCGTGCGGTATTGACCAGCAAGAAACTGGTATATGTCTGGACCGAGAACTTCGCCAATGTCAAAGGCGTGCCGATGGCCCGCTCGGTGCCGCTGGGCGAGTTGCCGAATGTCGACTGGCTGTTGAAGACCGCCGGGGTGATCGTCGAGCTGATCGTCAATTTCGTCGCCTCGTTGCCGGCGTCGGCCGCCGCGCAGTTCGAG…	2058	ColMet_Day21	3.49734	33.76	33.76	1.57e-35
PROKKA_00095		SPFH domain / Band 7 family protein CDS	ATGAAGCGGATTCCCGCTGCTGCAATGCTGTGCCTGCTCGCCGTCCTGGCGGGCTGTTCGAAGGTGCCTGCCGGCAACGTCGGCGTGATCGTCAATCTCTACGGCTCCGAGAAGGGTGTGGAGACGCGTGAGGTCGGAACTGGGCGCTACTGGGTAGGCGTGAACGAGGAGCTCTACCTGTTCCCCACCTTCACGCAGACCGAGACCTGGGGCGGCGAGGAAGCGATCAGCTTCCAGACCGTTGAGGGCATGAAGGTCGGCGGCGCCGTCGGCATCACCTACTCGGTATCTCCCGATAAGGTGACGACGCTGTTCCAGAAGTACCGGGCGGGTATCGAGGAAATCACGAACAAGTTCCTGCGGAACATGGTGCGCGATGCCTTCAACGATGTTGCCTCG…	837	Metronidazole_Day21	3.49336	204.36	204.36	6.76e-209
PROKKA_02066	bepE_3	bepE 3 CDS	ATGAATTTCTCCCAATTCTTCATCCAGCGGCCGATCTTCGCCGCGGTGCTGTCGCTGCTGATCCTGATCGGCGGCGCCATCTCCCTGTTCCAGCTACCCATCAGCGAATACCCGGAAGTGGTGCCGCCGACCGTCGTGGTCCGCGCCAACTTCCCCGGCGCCAACCCGAAAGTCATCGGCGAGACCGTCGCCTCTCCCCTGGAACAGGCGATCACCGGGGTGGAGAACATGCTCTACATGTCCTCCCAGTCGACCTCCGACGGCAAGCTGACCCTGACCATCACCTTCGCCCTCGGCACCGACCTGGACAACGCCCAGGTGCAGGTGCAGAACCGCGTCACCCGGACCGAGCCGAAGCTCCCGGAAGAAGTGACCCGGCTCGGCATCACCGTCGACAAG…	3189	ColMet_Day7	3.48989	21.88	21.88	1.71e-23
PROKKA_04684		hypothetical protein CDS	ATGACACTCGCTCCCAGATCCGCCCAGCTACCCGACTCCCCGCACAAGGACAGTCTCGACCCAGCGCCAACCCCGTCGTCTCAGGACCAGCGCCTGCTCAAGGCCCTGGCCACCGCGATGGTCAATCATCCGCGCGCCACCATGGGAGAACTGGCGGAACTGGCAGGAGTGAGCAGGGCAACCCTGAACCGTCATTGCGGTACCCGCGAAGGTCTCAAGCGGCGCCTGGAAAGCCATGCCAGGAGTACCCTCGAACGCCTCACCCACAGCGCCGCCCTGCAGCGCCTGGAGCCGCGGGAAGCGCTACGCGAGCTGATCCGGGAACACCTCGCCCAGCGCGACCTGCTGGCGCTGCTGATGTTCGAGCAGAACCCGGGACGCCACGCCGGGCATGGGGAC…	636	Medium_Day21	3.48242	94.94	94.94	1.83e-97
PROKKA_00092		hypothetical protein CDS	ATGACCCATGCCCTGTTTAAACAGATCGACCTGACCGCCAAGCTCGGCCAGGACGGTAGCTCGCTCCAGGCCATGAACGCGCTACGCGTCATCCGGGAAACGGTAGCGAAGCACCTGGCCGGCACCGAGGGTGCAGGAGAGATTCCGCTCGAGCGAGCCCTCCTGGCGCTCCGCACCATCGCCGAGTTCCCCTGCTCCGAGCAGGACGACCTCCCGGCGGCGAACATGCGACAGATCGCGCTGGCGGCGTTGAGTGGCGCTGGAGCCGGTTCGGAGCCGGGCAACCCTGGCCGCGAACCTGTTTCTGGACCGGGTAATGCCGGCGAGCGACCCCACCCCGCGCCGGGATTGGTCGGCGATCACACCGAACTTCGCCGAATTGCTATCGCGCTCAAGAAC…	663	Colistin_Day21	3.48233	48.61	48.61	4.65e-51
PROKKA_02764		hypothetical protein CDS	ATGAGCTACTCCGCCAAATCCTTCTCGGCCCTGATCAATGCCATGCGCGCCGACGGCATCACCCGCCTGGAACAACTGGCCCGCCAGCCCTTCCGCAACGCCCAGGGCTTCTGGAGCGCGGAGGCGAAGAAATGA	135	ColMet_Day7	3.47721	35.79	35.79	8.98e-38
PROKKA_03940		hypothetical protein CDS	ATGTTTCAAAGTACCGAGCAGGCGCTGGCCGTGGCCTACTGGATGTTCGAGCACCAGCCGGGACCGAAGTCGTCGACGGCGATGGTGATCGATGGCCTGCGCGAGCGCTTCGATCGCAGCTTCATCGAACACCTGCCCAGCGGTTTGAGTCCGCACGAATGGCAGGCCCAGGCGGTGATGACCGTGCGTTTCGCCCAGCGCCAGCTGGCTGCGCACCCACTGGAGCTGGCGGTGGTGCGGGCCGAGTTCGCCCGCGGGCGGGATTTCGTCCTTGGCCTGGCGGCTTTGCGCGACTGGCTGAAGCCCGGGGCCGACCCGATCGAGCAGCGGGCAACCCTGGCCTTGCTGATGCGCATGTTCCGTCGTCCGCCGTCGAGCATCCGCGAGATCGAGCGACTC…	531	Colistin_Day21	3.47186	95.47	95.47	2.48e-98
PROKKA_03095		Bacteriohemerythrin CDS	ATGGCGCATCTGGTCTGGCAGGATGACCTGAATACCGGTATTCAGGTCATCGACAATCAACACAAACGCATCGTCGAGATGATCAATCACCTGCACGACGCCCAGCAAGGCAAGGAACACGCGGCGATCGCCGAGGTGATCGAGGAGCTGGTGGACTACACGCTGTCGCACTTCGCCTTCGAGGAAACCCTGATGGAGGATGCCGGCTACCAGTTTTCCCGGGCGCACAAGAAGATCCACGAGCTGTTCATCCGCCGGGTCTCCGAGTACCGGGTGCGCTTCCAGGCCGGCGAGGATGTCGGCGACGAACTCAAGGGCTTGCTCTCGCGCTGGCTGTTCAACCACATCCGCAACGACGACGCCGGTTACGTGGATGCGGTACGCCACAGCATGTCCGAA…	462	Colistin_Day14	3.46956	24.57	24.57	3.63e-26
PROKKA_03102		Type VI secretion lipoprotein CDS	ATGTCTCGTCGCCCGATCCCGCCAGCCAGGGCGCTGGCCATGCTCGCCGTCCTGGCGCTGCTGGCCGGCTGTTCCACGCTATCGCCGTATTCCAGACTGACCAAGCTCGACCTCGCCCTGAGCGCCGGCGAGCGGGTCAATCCCGACCTCAATGGCCGGCCGTCGCCGGTGGTAGTGCGGCTGTTCGAGCTGAAGCACCCGGTGGCGTTCGAGAACGCCGACTTCTTCAGCCTCTACGAACGTCCCAAGGAGACCCTGGACCCCGACCTGGTGACCAGCGAGGAGCTGGAGCTGCGGCCCGGCGAGCGGGTCGAACTCAAGCTCAGCGTGGAGGAGGGGAGCCGCTACGTGGGCGTGCTCGCCGCCTACCGCGATCTCGGCGAGGCAAGCTGGCGCTAC…	507	Colistin_Day14	3.46223	18.46	18.46	7.34e-20
PROKKA_00082		hypothetical protein CDS	ATGAAAGAACTCAATGACATTGAAGTCACCTGCGTTTCGGGTGGAACTCTTTCCGGCATGATCGTAGGCGCCGTCGACGGCGCCGCGACGGGCATGGCAATCGGCGGGAAATGGGGCGGTGCCGGCGGCTTCGGCTTCGGCGCTCTTTCCCAGTTGGTCGGCCTGGTCGTGCCAACCGCGATGGGCGCTATTGCCGGGGGCACGGTCGGTCTCTTCACCAATGCAGAGACGGCTGTCGGTTACTTGGGCCAATACCGGGAAAACTTCGGTCCCGGTGATGTAGGCCGCACCACCATCTAA	300	ColMet_Day21	3.46059	34.52	34.52	2.57e-36
PROKKA_00115		Chitinase class I CDS	ATGAAGATCACCGCCGATCAACTCGACCGCGCTACCGGCTGCGGTGCCGCTACTGCCTCGACTTGGGTCGAGCACATCAACGGCGCCATGGCTCGGTTCGAGATCAACACGGCTGAGCGGGTGGCGATGTTCCTGGCTCAGGTCGGGCACGAAAGCCAGAGCCTCAAGCGTCTGGTCGAGAATCTGAACTACTCCGCAGAAGGCCTGCTCAAGACGTGGCCGAAGCGGTTCACGCCGGCAGAGGCAAAGCAGTACGCACGCCAGCCTGAGCGCATCGCGAACCGCGTCTACGCAAACCGGATGGGCAACGGCTCACCGGATACGGGCGATGGGTATCGATACCGGGGACGCGGCCTGATCATGATTACGGGCCACGACAACTACGCCGAAGCCGCCCGC…	618	Colistin_Day14	3.45692	13.38	13.38	1.3e-14
PROKKA_04897	rpfG_2	rpfG 2 CDS	ATGGAGAGCATGCTGGACAGGCCCGAGCAGGAACTCGTGCTGGTGGTGGACGACACCCCGGACAACCTGCTGCTGATGCGCGAGCTGCTCGAGGAGCAGTACCGCGTGCGCACCGCCGGCAGCGGCCCGGCCGGGCTGCGGGCGGCCGTCGAAGAGCCGCGCCCGGACCTGATCCTGCTCGACGTGAACATGCCGGGCATGGACGGCTACGAGGTCTGCCGACGGCTCAAGGCCGATCCGCTGACCCGCGACATCCCGTTGATGTTTCTCACTGCCCGCGCCGATCGCGACGACGAGCAACAGGGCCTGGCCCTGGGCGCGGTGGATTACCTGGGCAAGCCGGTGAGCCCGCCGATCGTCCTGGCGCGGGTGCGCACCCACCTGCAACTGAAGGCCAAT…	1182	Colistin_Day21	3.45307	29.45	29.45	1.47e-31
PROKKA_00131		hypothetical protein CDS	ATGATCATTCCGAACGTGATGCTCGGGGGAATACCGATCGTGATACACGGTGGCGCCCCGCAGTGTCAGTACCAGGCTGTAGATGGCGGCGTCGAGCGATTGAGGCTCAGCGGAGGTGCGGCAGTACAGATGACGCACTGGCGCAAGACGGCAATCACCATCAGCGGTTCAGGATGGATCGGCACGGGGATGCTTGGACTCGACTTCGACAACCCGTTGGAGCTGCGATGCAATGCGTCGCTTGGCATTTCCGGCCGTACTGCCGCCGACCGAGTATTCACAATCCCTGGAGAGGTTCGCCCCGATGCCAGTCCGTGGGGGCTGGCGCTGGTCGGCCGTGAGTGGGTCAGAACGGACGTGTCGTCCGCCGGCCAGGTGGTAACCGTGTCGGAGATCCCA…	522	Metronidazole_Day21	3.44751	39.79	39.79	2.46e-42
PROKKA_06409		NlpC/P60 family protein CDS	ATGGAACTGAGCCGCAGCCTGCAGCGGGCCATCGCCGCACACGCCGCCCGCGAGCATCCGCGCGAATGCTGCGGGCTGATCGTTCGCGGTGCGCGTCAACGCCGCTACGTGGCCTGTCGCAACGCAGCCGGATCGCCCAGCGAGCACTTCGTGATCGATCACCAGGACTGGTGCGCCGCCGAGGACCAGGGCGAGGTCCTGGCCATCGTCCACAGCCACCCGGACGTTCCGGCCACGCCGAGCATGGCCGATCGGGTCAGTTGCGAACTGCATGGTCTGCCCTGGGTGATCCTGTCCTGGCCGGAAGGCGATGTCGCGCATCTAGCGCCGGAGGGCTATCGGGCGCCGCTGCTCGGCCGCGAGTTCGCCCACGGCGTGCTCGACTGCTGGAGCCTCTGT…	771	ColMet_Day21	3.44265	34.22	34.22	5.25e-36
PROKKA_03670		hypothetical protein CDS	ATGAAAAATCAGGTGAATGCCCTGGCGGTTCTAAGTGTGGGTGAAATCGAACAAGTTTCTGGCGCCGGGACTTTCCTGGGCGATGCCATCATCAATGGCGTCTACGCGGCCAACTCCTTCCTGAACTCGCCGCTGTTCTCCAGCATCGGCAACGCGGCCAGCGCCATCGGCCTCAACCGTACCCACGAGCTGGTCGACCTGCTGGCCTTCCAGGTGCCTTCGGTGGCGGCGATCACCGTCGGCAAGATTCTCGGCGGGACCGACAACCACAATGTTCCGTTGCATTACAACAAGGAAAGCGGCGAAGGGCTTTACAGCTGA	321	Colistin_Day21	3.44192	50.55	50.55	4.9e-53
PROKKA_06402		hypothetical protein CDS	ATGACTCGTCTCCTGCTGGGGCTTTGTCTGCTTTTCGCGGGCTGCGCAGCCTCGCCGACGACACCTCGCCCCGTGCGCGTCGAGGTTCCCCTCGCAGTGCCCTGCCGTGTACCTGACGTGCGCCCGCCGAGCTGGGCCGGCGCCACGCTGAAGGCCGGCGATTCGCTGCAGGCCAAGGTTCGCGCATTGCTCGCCGAGCGCCGCCAGCGGCAGGGCTACGAACTCGAATTGCAGGCGGCGTTGCGTGCCTGCCGCTGA	258	Colistin_Day21	3.44148	15.93	15.93	1.14e-17
PROKKA_06391		hypothetical protein CDS	ATGACGACCAATACTCCGAAATACGGTGGCCTGCTCACCGACATAGGTGCCGCTGCGCTGGCTGCGGCCAGCGCAGCAGGCAAGAAATGGCAGCCGACTCATATGCTGATCGGCGATGCTGGCGGCGCACCGGGTGCTACTCCGGATCCGATACCCGCAGCCACGCAGACGAAACTGATCAACCAGCGCTACCGGGCGCAGCTCAATCGCTTGTTCGTGTCGGACAAGAACATCAATACTCTGGTTGCCGAGGTGGTGCTACCAGTTGAGGTAGGTGGCTTCTGGATCCGCGAGATCGGCCTGCAGGATGCCGACGGCAAGTTCGTCGCGGTATCCAACTGCCCGCCCAGCTACAAGGCAGCAATGGAAAGTGGCAGTGCGCGGACCCAGACCATTCGG…	2109	ColMet_Day21	3.44082	36.86	36.86	1.06e-38
PROKKA_00091		hypothetical protein CDS	ATGAGAAAAGCACTGACCGCCATCGCACTCGTCGCGCTGTTTGGCCTGGCCACTGTTGCCGCCGGCGCCGCGCTCCAGCCGTTCAAGACTCTGTTCATCTGGGAGGTATGTCAGTGA	117	Colistin_Day21	3.43331	50.4	50.4	7.11e-53
PROKKA_04141		hypothetical protein CDS	ATGTGGCGCACATTCCTGAGAGTCCCGCTTCTTCTGCTTCTCGCCAGCCTGGGTGGCTGCGCGGTGTATGACTACGACTACGATGACGGCGACTGGCGCCGCTATCGCGGCCAGCCCTACGCCTACGAAGTGCCACGCTATCGCGTCTACGACGATGGCTGGCGTAGCGAACGGCGCTACTACTCGACGCGCTACTACGACCAACGCTACTACCCGGCGCCACGCCGCTACGATGGCCACCGCGACTACCGGCGCGAGCAATATCGCTACCCGCAGCGCCACCACGAATCGCGCCCGGCCCATCGCGGCGAGCGGCATCCGGGCAACTGGCAGCGCGGTGGCCAGCCGCAATGGCGCGGGCATTCTCCGCAACGCTGGCAGCAACACGGTGGGCAGGAT…	450	Colistin_Day21	3.43215	126.07	126.07	3.98e-129
PROKKA_06401		hypothetical protein CDS	ATGAGCCGGCTCGCTCTGCTCCTGCCGGCCGTGTTGCTGGTCCTGCTGGCCGGCGCCTTGCTCGGCGGCGGCCTGGTTGCCCGCCACTATCGTCCGCAACTGGAGGAGGCCCTGGGCCAACTCACTGCCAGCCGCGTCGCCAGCGGCCAGCTCGAGGCTTTGCTCGATGAGCAGCAGCGAGCGCTGGCGGCGGTGCGGGCGAGCGCCGAGAGGCGCGCGAAGGACGTCGAGCAGGCAATCGGCGAGGCCAGGGCGCAGGCCGCGGAGCAGTATGCCGCGGCCGTGCGTCTGCTCCAGGAACCCGACATTGGCGTGGACTGCCAGGCGGCAGGTGCGGCGATCGACCGGGAGCTGGGACTATGA	363	ColMet_Day14	3.42976	29.41	29.41	2.11e-31
PROKKA_06380		Pyocin activator protein PrtN CDS	ATGCAGCCATCCATCGCCCCTACCACTCCAATTCCACGCCAGGAAACCGTGGAATTGGTCTACCGCATCTTCGGCGACGTCCTGGTGCCACTGGAGCAGGTCCGCGAACGCTGGTTTCGCAACCTGAACAAGGAAAACTTCAGCAAGGCCCTGGCATGCGGGCGGATCGCCCTGCCAGTGACGACCCTCGACGATAGCCACAAGGCCATGCAGTTCGTGGCCCTCGATCACCTCGCCGCCTACGTCGACCAGCGCGCGAACCAAGCCGGAAGCGCCCGTCGAGCACAGCCAGGTGCGGATAGCGTCGCATCCTGA	315	Colistin_Day21	3.42524	39.25	39.25	1.51e-41
PROKKA_06398		Phage Tail Protein X CDS	ATGGCGACGACCTGCCGAACCGCTGACGGCGACATGCTGGACAGCCTCTGCTACCACGTCTATGGCCATCTGTTGGGCTGCGTCGAGGCGACCCTCGACGCCAATCCCGGGCTGGCCGATGAGCAGCAGCCATTCCGCGCCGGCTTGCTGATCAGTTTCCCTGACATGCCGGTGGTCAATGTCGAACAGGTGCGCCTGTGGGATTGA	207	ColMet_Day21	3.42241	32.51	32.51	2.93e-34
PROKKA_06395		hypothetical protein CDS	ATGACCCAAGAGAATCGACTGCCGGGCTGGCTGACGCTGGATGCCGACGCCGCCCTCGTTCGTCTCTCGCGTCCGGCACAGTGCAACGGGGTCAGCGTCGACACGCTGACCCTGCGTGCACCCACCGTGCGTGATATCCGCCTGGCCGGCAAGGTGGCCGGCGACGATGCCGAGGAGCGCGAACTGCAACTGTTCGCCTCGCTGGCACAGGTCAGCCGCCAGGACCTGGAGGGGCTGAAGCTGAGCGACTACCAGCGGCTGCAAGGCGCCTACTTTCGCCTGGTGCAAGACGACACGGACGACACCTTCGCGTATGCGTCAACTGGCGAGGCGCCTGGCCATTGA	345	Metronidazole_Day21	3.41818	38.72	38.72	3.14e-41
PROKKA_01738	benM_2	benM 2 CDS	ATGAACTTTTCCAGCGATACCATCGAGCTGTTCCTCGCCGTCCTCGACCGCGGCTCCTTTTCCGGCGCCGCCCGTGCCTTGGGTCGAGTGCCTTCGGCGGTGAGCATGGGCATCGCCAACCTGGAGGCGGAGCTGGGTTTCGCCCTTTTCGAGCGAACCCACCGCGAAGCCCGTCCTACGGCGCTGGCCAGGGCCCTGGCACCGCAAGCGCGGATGATCGCCGAGCAGCTCGCCCAGTTGCAGGTGCATGCGCTGGAACTCTCCCAGGGATTGGAAAGCCGCCTGTCGCTCGGCGTGGTTGCGGACATCGACAGCGGGCGGCTGTTCGGCGCCCTCCGCACCCTTTCCGAGCGCTACCCGCTGCTCAATGTCGAGGTGCTCAGCGCGGCGCAGGACGAT…	888	ColMet_Day21	3.41441	15.17	15.17	1.56e-16
PROKKA_04340	ydhP_2	ydhP 2 CDS	ATGCCGGCGTCTCTTCTCGTCCTCACTTTATCCGCCTTTGCCATCGGTACCACCGAATTCGTCATCATGGGCCTGCTGCCGCAGGTCGCCGGCGACCTGCGGGTATCCATTCCCAGCGCCGGCTGGCTGATCAGCGGCTACGCCTTCGCCGTGGCCTTCGGCGCCCCGCTGATGGCCATGGCCACCGCCCGCCTGGAACGCAAGAAAGCCCTGCTCGCGCTGATGGGCATCTTCATCGTCGGCAACCTGCTCTGCGCGGTGGCCGCCAACTACGGCCTGCTGATGCTGGCGCGGATCGTCACCGCGCTCTGCCATGGCGCCTTCTTCGGCATCGGCTCGGTGGTCGCCGCCAGCCTGGTGGCGCCGAACCGCCGCGCTTCCGCCGTGGCCCTGATGTTC…	1167	ColMet_Day21	3.41436	39.43	39.43	2.52e-41
PROKKA_03939		hypothetical protein CDS	ATGTCCGAGCCAAGCTCTGCGGCCTCCGCCGCCAGCGCAATGGCTGGCGTCGGCCTGGCCATGTACCTGCCGGGTATCGATGGCAACGCCTTGCTGGGAGGCTTCGGCGGCGCCATCTTCTTTGTCGTGTTCGCCCGTGACTACAACGCCCTGACCCGCCTCGGCTACCTGCTGGTGTCCTGGGTCGGCGGCTATTACGCCGGAATCGAGGCGCTCGGCCGCGGGTTGACCCAGACCAGCGGCATGGCCGCCTTCGTCGCCGCGACCCTCTGCGTGACCGGCGGCATCGGCATGCTCGAGTGGATGCGTGGCGGTGAACTGCCCAACTGGATGCGCGGGCTGTTGCGCCGCCGGGGAGGCAAGTCCGATGGTTGA	375	Colistin_Day21	3.41347	27.77	27.77	7.78e-30
PROKKA_06409		NlpC/P60 family protein CDS	ATGGAACTGAGCCGCAGCCTGCAGCGGGCCATCGCCGCACACGCCGCCCGCGAGCATCCGCGCGAATGCTGCGGGCTGATCGTTCGCGGTGCGCGTCAACGCCGCTACGTGGCCTGTCGCAACGCAGCCGGATCGCCCAGCGAGCACTTCGTGATCGATCACCAGGACTGGTGCGCCGCCGAGGACCAGGGCGAGGTCCTGGCCATCGTCCACAGCCACCCGGACGTTCCGGCCACGCCGAGCATGGCCGATCGGGTCAGTTGCGAACTGCATGGTCTGCCCTGGGTGATCCTGTCCTGGCCGGAAGGCGATGTCGCGCATCTAGCGCCGGAGGGCTATCGGGCGCCGCTGCTCGGCCGCGAGTTCGCCCACGGCGTGCTCGACTGCTGGAGCCTCTGT…	771	Colistin_Day21	3.41336	19.78	19.78	1.2e-21
PROKKA_00131		hypothetical protein CDS	ATGATCATTCCGAACGTGATGCTCGGGGGAATACCGATCGTGATACACGGTGGCGCCCCGCAGTGTCAGTACCAGGCTGTAGATGGCGGCGTCGAGCGATTGAGGCTCAGCGGAGGTGCGGCAGTACAGATGACGCACTGGCGCAAGACGGCAATCACCATCAGCGGTTCAGGATGGATCGGCACGGGGATGCTTGGACTCGACTTCGACAACCCGTTGGAGCTGCGATGCAATGCGTCGCTTGGCATTTCCGGCCGTACTGCCGCCGACCGAGTATTCACAATCCCTGGAGAGGTTCGCCCCGATGCCAGTCCGTGGGGGCTGGCGCTGGTCGGCCGTGAGTGGGTCAGAACGGACGTGTCGTCCGCCGGCCAGGTGGTAACCGTGTCGGAGATCCCA…	522	Colistin_Day21	3.40395	48.09	48.09	1.59e-50
PROKKA_06402		hypothetical protein CDS	ATGACTCGTCTCCTGCTGGGGCTTTGTCTGCTTTTCGCGGGCTGCGCAGCCTCGCCGACGACACCTCGCCCCGTGCGCGTCGAGGTTCCCCTCGCAGTGCCCTGCCGTGTACCTGACGTGCGCCCGCCGAGCTGGGCCGGCGCCACGCTGAAGGCCGGCGATTCGCTGCAGGCCAAGGTTCGCGCATTGCTCGCCGAGCGCCGCCAGCGGCAGGGCTACGAACTCGAATTGCAGGCGGCGTTGCGTGCCTGCCGCTGA	258	ColMet_Day21	3.40318	42.58	42.58	1.54e-44
PROKKA_01815	besA	besA CDS	ATGAGAACCTCCCTGCTCGTCGCCGCCCTGGGCCTCGCCCTGGCGGCGGCCCTGCCCGGCGGCGCGCCGCTGGCGCAACCGGACCCCGAGGCGACCATGGACCGCAGCCTGCTGCAACGCCAGGACCTGCCCTATCGCTTCAGCGCCGTGGACCTGGACTCCGTCGATGGCCAGCGGCATTACCGGCTGTGGCTCGGCCGACCGCTGCAGGCACCGCCCGCCGCCGGCTACCCGGTGGTCTGGATGCTCGACGGCAACGCCGCCGTCGGCGCCCTCGACGCGTCCACCCTGAGACGCCTGGCCGACGGCGACGCACCGCTGCTGGTCGCCATCGGCTACCGCACGCCGCTGCGCATCGACCGCGCCGGGCGTACCTTCGACTACACCCCCGCGAGTCCC…	915	ColMet_Day21	3.39971	8.98	8.98	3.84e-10
PROKKA_06403		hypothetical protein CDS	ATGTCCATCCTGACTCAAGGTACCCAGATCTACGCCCTGGTTCCGCCGGTATCCGGTACCGGTGCCGCTACCGTCCTGGAGATCGAAGGCGTGACTTCGTTCAACCCGGGCGGCAATCCGGCCGACCAGATCGAAGACCCGTGCCTGAGCGACACTTCGCGCAAGTACAAGAAAGGCCTGCGCACCCCTGGCCAGGCGACCCTCGGCATCAACGCCGATCCACGCCTGGCCAGTCACGTTCGGTTGTTCCAACTGTCCGAGAAAGATGGCGAGACGAGCGTCAAGTGGGCCATCGGCTGGTCCGACGGAATCGACGTAAAGCCGACCGTCAGCACCGAAGGCGACGATTTCGTGCTGCCGCCGGCGCGCACCTGGTTCACCTTCGAAGGCTACGTCAGC…	495	Metronidazole_Day21	3.39891	52.3	52.3	3.78e-55
PROKKA_05552	pstS_2	pstS 2 CDS	ATGAAACTCAAGCGTTTGATGGCGGCCCTGACGTTCGTCGCCGCAGGCGTAGGCGCCGCTTCCGCGGTAGCCGCGATCGACCCGGCGCTGCCGGAATATCAGAAAGCCAGCGGTGTGTCGGGCAACCTGTCGAGCGTCGGCTCCGACACTCTGGCCAACCTGATGACCATGTGGGCCGAGGAGTACAAGCGCCTCTATCCGAACGTGAACATCCAGATCCAGGCTGCCGGCTCTTCTACCGCGCCGCCGGCCCTGACCGAAGGCACCGCCAACCTGGGCCCGATGAGCCGCAAGATGAAGGACGTCGAGCTGCAGGCTTTCGAGCAGAAGTACGGCTATAAGCCGACCGCCGTCCCGGTCGCTGTCGACGCCCTGGCGATCTTCGTGCACAAGGACAAC…	972	Medium_Day21	3.39797	84.95	84.95	2.26e-87
PROKKA_01103	oprO	oprO CDS	ATGATCCGTAAGCACTCGCTCGGCTTCGTTGCCAGCGCTCTGGCTCTGGCCGTATCTGCCCAGGCGTTCGCCGGCACCGTGACCACCGACGGCGCCGATATCGTGATCAAGACCAAGGGCGGCCTCGAAGTCGCCACCACCGACAAGGAATTCAGCTTCAAGCTGGGCGGTCGCCTGCAGGCCGACTACAGCCGTTTCGACGGTTTCTATACCAAGAATGGCAACACCGCCGACGCCGCCTACTTCCGCCGCGCCTTCATCGAACTCGGCGGCACCGCGTACAAGGACTGGAAATACCAGATCAACTTCGACCTGTCGCACAACACCGGCAGCTCCGACAACGGCTATTTCGACGAAGCTTCGGTCACTTACACCGGCTTCAACCCGGTCAACCTGAAG…	1317	Medium_Day7	3.39779	29.1	29.1	9.71e-31
PROKKA_06380		Pyocin activator protein PrtN CDS	ATGCAGCCATCCATCGCCCCTACCACTCCAATTCCACGCCAGGAAACCGTGGAATTGGTCTACCGCATCTTCGGCGACGTCCTGGTGCCACTGGAGCAGGTCCGCGAACGCTGGTTTCGCAACCTGAACAAGGAAAACTTCAGCAAGGCCCTGGCATGCGGGCGGATCGCCCTGCCAGTGACGACCCTCGACGATAGCCACAAGGCCATGCAGTTCGTGGCCCTCGATCACCTCGCCGCCTACGTCGACCAGCGCGCGAACCAAGCCGGAAGCGCCCGTCGAGCACAGCCAGGTGCGGATAGCGTCGCATCCTGA	315	ColMet_Day21	3.39629	35.01	35.01	8.3e-37
PROKKA_00817	arnT_1	arnT 1 CDS	ATGAGCCGCCGCCAGACCTGTTCGCTGCTGCTGATCGCCTTCGGCCTGTTCTACCTGGTTCCACTGAGCAACCATGGCCTGTGGATTCCCGACGAGACCCGCTACGCGCAGATCAGCCAGGCGATGCTGCTGGGCGGCGACTGGGTGTCGCCGCACTTCCTCGGCCTGCGCTACTTCGAGAAGCCGGTCGCCGGCTACTGGATGATCGCCCTCGGCCAGGCGGTCTTCGGCGAAAACCTGTTCGGCGTGCGCATCGCCTCGGTCGTCGCCACCGCCCTCAGCGTCCTGCTCGCCTACCTGCTGGCCCGCCGCCTGTGGCGCGACCCGCGCACCAGCCTGGCGTGCGCGCTGCTCTACGCCAGCTTCGGCTTGATCGCCGGGCAGTCCGGCTATGCCAAC…	1650	ColMet_Day14	3.39277	33.05	33.05	3.75e-35
PROKKA_01745		hypothetical protein CDS	ATGTTCATTCCCGGCCATCTGCATCTCGCCTCGGCCAGCGAAGTCGACCGCCAGGCATTCGATATCCACCTGCGCTACCGGGTCCTGGAGGCCGAGGCCCGCCCGGTGGCCGTACACTTCGACATGGAGGGCCGGATCGACGGCCAGCCTTTCAGCGAAAGCTTCGAACTGCCGCGCGACGCCGCCGTGCATTTCGCCAGCCGTGCCAGTCGCCTGGCCCGGCGCCACGGCCTGCGCTTGCGGCAGGGACCGATCGTGCGCCAGCGCCGCGAGTACGACGCTATGTTCGACGACCTGCGCCGACGCCTGAAACTCAAGAGCGGCGAAGCGATCGACCTCGACCGCTACCTGCGCGGCGAGGCCGGGGCATCCTGA	375	Medium_Day21	3.39275	111.13	111.13	9.39e-114
PROKKA_00094		Arc-like DNA binding domain protein CDS	ATGAAACGAGCAACCGTTGTAACCGAACTGCCGGCCAGCGCCAGCCGGGATATGGACAAGTTCGTTGTCCGACTGCCGGACGGCCTGAGGGCCGAGGTGGAAGCCGAGGCCAAGCGAGACGAACGCAGCATGAACAGCGTGGTCATCATCGCCCTGCGCGAGTACCTGCACGGTCAGCGCCGGAAGCAAGCGCTCCTCGATGCTCTGACCGCTGCCACCGGAGGGCACCGACCATGA	237	ColMet_Day21	3.39093	40.36	40.36	2.83e-42
PROKKA_04457		hypothetical protein CDS	ATGCGTCATTGGCAACGAACGATCGAACAGGGCAACCGCTGTTTCGTCACCGGCGCATTGATCGATGCGCGTGAGCACTACCTCCATGCCCTGGCCCAGGTGCTGCTGGAACGCTGGGGCGACGCCGACGAGGCGGTGATGGCGTTCGTCATTTCCCATCACAACCTGGCCGACTTGCACCTGCAACTGGAGCAACCGGAGGAAACCGCCGAATACCTCTGCGCCTGCCACGAGCGCCTGTTGCGGGTCAGCGCCGACCAGAAGCTGCCGTTGGCCCTGCGCCAGGCGGCCCAGCATCACAGCCGGCGCACCTATGTCGAACTGCTGTCGTTCATCGGCGAACACGGTGCCTATCCGCGCACCGAGCGCCTGCTCAAGGGACCGCCGAACGCGGAGGTC…	444	Metronidazole_Day21	3.39033	153.2	153.2	2.92e-157
PROKKA_02065	ttgI_2	ttgI 2 CDS	ATGATTCACGCGCAGTCGATCCGGAGCGGGCTCGCGCCCGCCCTGGGTCTGTTCAGTCTGCTGGCGCTCAGCGCCTGCACGGTGGGTCCGGACTACCGGACCCCCGACACCGCGGCGGCGAAGATCGACGCCACGGCGAGCAAGCCCTACGACCGCAGTCGCTTCGAAAGCCTGTGGTGGAAACAGTTCGACGATCCGACTCTGAACCAACTGGTCGAGCAGTCGCTGAGCGGCAACCGCGACCTACGCGTGGCCTTCGCCCGCCTGCGCGCCGCCCGCGCCCTGCGCGACGACGTGGCCAACGATCGCTTCCCGGTGGTCACCAGCCGCGCCAGCGCCGACATCGGCAAGGGCCAGCAACCGGGAGTGACCGAGGACCGGGTCAACAGCGAGCGCTAC…	1419	ColMet_Day21	3.38516	24.73	24.73	2.54e-26
PROKKA_00122		Phage portal protein, lambda family CDS	ATGAACCTGATCGATCGTCTACTGAAACCCTGGGCCCCCGACCTGGTGGCTCGGCGCCTGGCCGCCCGCGAGGCAATCCAGGCGTATGAGGCTGCCAGGCCAGGGCGAACCCACAAGGCCAAGCGTCAACCGCTGGGCGCCGACACCTCGCTACAGAAGTCTGCGGTCTCCATGCGAGAGCAGTGCCGGAAACTGGACGAAGATCACGATCTGGTTACCGGCTTGCTCGATCGCCTAGAGGAGAGGGTGGTGGGCGGTAGTGGCATCGGCGTGGAACCGCTGCCGCTGCGCCTGGATGGCTCGGTGCATGCCGAGTTGGCCATGGAAATCCGCAGTGCGTGGGCCGAGTGGTCACTCTCGCCGGAGACCTCTGGTGAGCTGACGCGGCCCCAGGTAGAG…	1647	Metronidazole_Day14	3.38414	29.47	29.47	1.04e-31
PROKKA_04963	pleD_3	pleD 3 CDS	ATGATGACCGAGCACGATGACCCGACCCTGGACCGCCTGAAGCACCACTTCGCCCAGCGAGTGATCAACCAGGCGCGCCAGGTTCTGGAGGTCTGGCAACGCCTGACCCGCGCGGAGTGGAACAGCGACGGCATGGAAGAACTGGCCGACGCCACCCTGCGCCTGCAGCGCTACGCCGAACGCTTCGAGCAAGCCGAGCATGCCCAGCTGGCCGGTGCCATCGACCGTACCCTGGACGTCGTCGAGGCCAACCGCGGCCGGCTTTCCAGCGAGTCGATCAGCGAACTCAACCAGTTGATGCAGCGCCTGTCGCGCACCGGCCTGCGGCATGGCGACCAGCTCGAGCACACCGTCCTGCCGCCATTGCGCAAACCGGTCTACCTGGCACTGAAGGACCGC…	1629	Metronidazole_Day14	3.38087	30.42	30.42	1.08e-32
PROKKA_03284	mdtI	mdtI CDS	ATGCTGACCCTGAACTGGATTCCCTTCGCCTGGCTCGGCCTGGCGATCGCCCTCGAGGTCGTCGCCAACCTGCTGTTGAAATACTCCGACGGTTTCCGCAGGCGCGGCCTCGGGATCGCCTCGATCCTCTGCGTGATGGCCGCCTTCACCGCGCTGGCGCAGGCGGTGAAGGACATCGAGCTGTCACTCGCCTATGCGATCTGGGGCGGCTTCGGCATCCTCGCCACCGTCGCCATGGGCTGGGCGCTGTTCGGCCAGCGCCTGGCCTGGCGCGGCTGGCTCGGCCTGTTGCTGCTGCTGGCCGGCATGAGCCTGCTCAAGCTGGCCTGA	330	Medium_Day21	3.37907	90.06	90.06	1.55e-92
PROKKA_03095		Bacteriohemerythrin CDS	ATGGCGCATCTGGTCTGGCAGGATGACCTGAATACCGGTATTCAGGTCATCGACAATCAACACAAACGCATCGTCGAGATGATCAATCACCTGCACGACGCCCAGCAAGGCAAGGAACACGCGGCGATCGCCGAGGTGATCGAGGAGCTGGTGGACTACACGCTGTCGCACTTCGCCTTCGAGGAAACCCTGATGGAGGATGCCGGCTACCAGTTTTCCCGGGCGCACAAGAAGATCCACGAGCTGTTCATCCGCCGGGTCTCCGAGTACCGGGTGCGCTTCCAGGCCGGCGAGGATGTCGGCGACGAACTCAAGGGCTTGCTCTCGCGCTGGCTGTTCAACCACATCCGCAACGACGACGCCGGTTACGTGGATGCGGTACGCCACAGCATGTCCGAA…	462	Colistin_Day21	3.37842	21.42	21.42	2.45e-23
PROKKA_04583		hypothetical protein CDS	ATGAACCCGCTGTTCACCAACCTCACCCAGGAAACCCTCGCTTACCTCGAGGACCAACTGTCCAACAACGACGTCGCCGGCGACGACGAGCTCATCGACCTGTTCATCGAGGAGCTGTCGCTGACCTTGGAGCAGGCGGAAGCGGCTGTCGCGCTACGCGATCAGTACCTCTGCCAGGTCTTCCTGGTCGGCCAAGGGCCGCTGCACCGTCCTGAAGCCGATGGGCTCAGCTTCGACCCTCACACCAAGAGCGTTCGGTGA	261	Metronidazole_Day21	3.37367	9.95	9.95	1.34e-11
PROKKA_03939		hypothetical protein CDS	ATGTCCGAGCCAAGCTCTGCGGCCTCCGCCGCCAGCGCAATGGCTGGCGTCGGCCTGGCCATGTACCTGCCGGGTATCGATGGCAACGCCTTGCTGGGAGGCTTCGGCGGCGCCATCTTCTTTGTCGTGTTCGCCCGTGACTACAACGCCCTGACCCGCCTCGGCTACCTGCTGGTGTCCTGGGTCGGCGGCTATTACGCCGGAATCGAGGCGCTCGGCCGCGGGTTGACCCAGACCAGCGGCATGGCCGCCTTCGTCGCCGCGACCCTCTGCGTGACCGGCGGCATCGGCATGCTCGAGTGGATGCGTGGCGGTGAACTGCCCAACTGGATGCGCGGGCTGTTGCGCCGCCGGGGAGGCAAGTCCGATGGTTGA	375	ColMet_Day21	3.37252	44.71	44.71	1.04e-46
PROKKA_03546	yhjX_3	yhjX 3 CDS	ATGCCGCGTGCCGCCTTCTGGATCCTGCTGTCCGGAGCCCTGATCCTCGCCCTGTCCCTCGGCGTGCGACATGGTTTCGGCCTGTTCCTCGCGCCGATGAGCGCTGATTTCGGCTGGGGCCGCGAAGTCTTCGCCTTCGCCATCGCCTTGCAGAACCTGGTCTGGGGCCTGGCCCAGCCGTTCACCGGGGCGCTCGCCGACCGCTACGGCGCGGCGCGGGCGGTGCTGGTGGGGGGCCTGCTGTACGCCCTCGGCCTGATCCTGATGGGACTCTCGCAGTCGGCCAGTGGGCTGTCGCTGAGCGCCGGCCTGCTGATCGGCCTGGGCCTTTCCGGCACCTCGTTCTCGGTGATCCTCGGCGCCGTCGGCCGCGCAGTGCCGGCGGAGCAGCGCAGCATG…	1200	ColMet_Day21	3.37206	13.39	13.39	1.07e-14
PROKKA_06386		hypothetical protein CDS	ATGCCTGAACAGGCTGTCACGCTCGAGGCTCTGTACGCGGCCATCGAGCAGGTACTGCGTGAGCGTCTGCCGGAGGCGCAGTTGATCGGCTTCTGGCCAGGCGTGCCGGAAAATACCCCGGCGGTTTCCCTGGAAATAGCCGAGCTGCTGCCCGAGCGCGATCCCGGTACCGGCGAGAGCGCCCTGCTGTGCCGCCTGCAGGCGCGGATAATGGTGCCGCCTGGTGCCGATCGCCAGGCGGTATCCATTGCTTGCGGAATCGTTCGGACATTGCGCGAGCAGACCTGGAACCTGTCTCTGGAACCGGCGCGCTTCGTACGCTCGGCCGTCGACGGCAGTCGCGAGGAGCTGAAGAGCCTGCGTGTCTGGCTGGTCGAGTGGACGCAGTCGCTGCGTCTC…	516	Metronidazole_Day21	3.37175	63.22	63.22	2.61e-66
PROKKA_01361	mdtE_1	mdtE 1 CDS	ATGAGTCGCGTCCGTAGCGGTGTCATGACCGCGTGCGCACCGCGCTCCTTGGCGGTTGCTTGCACACTATCCATTTCGACTCTGCTCTCAGGGTGCGGAAACTCGCAATCCACCGTATCCGAGCCTCCGCGCGCAGTGAAGCTCGCCGCCGCGCAGTCGGATCTCCCGCATAGCTCTCGCATCGAATTGACTGGCTCGGCGCGAGCAACCGAGCGCAGCATCCTAGGATTTGAAACAGGAGGACGGATCGCCAAGTTGAACGTCGACGTGGGTGAACGGTTCTCCCGCGGCCAAGTCCTGGCAGAACTTGATGCGCAACCTGACCGGCTTCGCGTGACACAAGCGCAAGCATCCCTGGCGGCCGCCGAAGCCGGCCTGATGGATCGACGTGTACAGACA…	1167	ColMet_Day21	3.36404	54.23	54.23	2.19e-56
PROKKA_04892	qseC_3	qseC 3 CDS	ATGCCGCGTACCGCCGTCCCCTCCGTCCGCCGGCGCCTGCTGATCAACCTGCTGGTCGGCTTCGTGCTGTGCTGGCTGAGCGTGGCGGCGCTGACCTACCACCTCTCGCTGAAGCAGGTGAACCGCCTGTTCGACGACGACATGGTGGACTTCGGCGAAGCCGCCCTGCGCCTGCTCGACCTTGCCACCGAAGACCAGGCCAGCGAGGACGGCTCGATCACCGAGATCATCGAACGCAGCCGCGAGGCGATCCAGGGCCTGCCCCTGCTGCGCCGCGAAAGCGCCCTCGGCTACGCCCTGTGGCGCGACGGCCAGCCGCTGCTGTCGAGCCTCAACCTGCCGCCGGAGATCACGGCCCAGGGCCCCGGCTTCAGCACCGTGGAAGCCCAGGGCACCCAC…	1434	Colistin_Day14	3.35336	18.68	18.68	4.35e-20
PROKKA_05016		fec operon regulator FecR CDS	ATGAATGACCGCGCTTCCAGCCGGGCGCCGCAGACGGGCGATACGGAGCTTTCCGGGCCGCCGGCCGCCGAGGCGATCGCCCCGCAGGTGCTCAGGGAGACCGCCTCCTGGCTGCTGCTGATGCAGGAGGGGCCGCTGGCTCCGGCGCAGCAGGCCGAGCTGGAGTCCTGGCGCTCGCGCAGCCCCGAGCACCAGCGCGCCTGGCGGCGTGCCGAGCGTCTGCTGGCGAATATCGGTTCGCTGCCGCCGGCGCTGGCCCGGCGTGCGCTCGAGCGTCCGTCCGGCAGCGGCCGGCGCGCGGTCCTGCGCGGCCTGGCCCTGCTGCTCGGCGGCGCACCGCTGGTCTGGTGGGGATGGCGCGCCCAGGTCTGGCGCGACGGCTTCGGCGCCGACTACCTC…	1023	Medium_Day21	3.3519	21.41	21.41	5.56e-23
PROKKA_04341	nemA_3	nemA 3 CDS	ATGGCTACTCTGTTCGATCCCATCGTGCTCGGCGACCTCGAGCTGCCCAACCGCATCGTCATGGCGCCGCTGACCCGCTGCCGCGCCGATGAAGGACGCGTGCCCAACGCCCTGATGGCCGAGTACTACGCCCAGCGCGCCGATGCCGGCCTGATCCTCAGCGAGGCCACCGCGGTCACGCCGATGGGCGTGGGCTACCCCGACACCCCCGGCATCTGGTCCGATGACCAGGTCCGTGGCTGGAGCAACGTGACCAAGGCGGTGCACGCCGCCGGCGGACGCATCTTCCTGCAACTCTGGCACGTCGGGCGGATTTCCGATCCGCTCTACCTGAATGGCGAGCTGCCGGTGGCGCCGAGCGCCATCGCCGCCGAGGGGCACGTCAGCCTGGTGCGCCCG…	1053	ColMet_Day21	3.35069	80.03	80.03	1.58e-82
PROKKA_00498		Oxidoreductase molybdopterin binding domain protein CDS	ATGGCTCGGCATGAAATACCGCTATTGAAACGCCTCGCACTGGCCGCCCTGTGCACGGCCCTGCCCGCCCTCGGCGTCGCCGCGGACGCCTCGCTGCACGTGTACGGCGCGGTGCAGCGCGAGCTGCGCCTCGACCTCACCGCGCTACGCCAGCTACCGGCGCAAGACAGCGGCAAGCTGGCGATGGTCTGCCAGTCTGGCGCCCAGGTCGGCGCCGAGCGCGAGTACCGGGGGGTGCGCCTGAGCGACGTGCTGGACCAGGCCGGGCTGGACATGCCCGGCCACCAGGACGCGCGGCGCAGCTATGTGGTCGCGCGCAGTTCCAGGGACGGTTATGCCGTGGTGTTTTCCTGGGGCGAGCTGTACAACAGCGAGGCCGGCGACGAGATCCTGGTGGCC…	549	Medium_Day21	3.34838	34.43	34.43	3e-36
PROKKA_00816	arnE_1	arnE 1 CDS	ATGAGCGCCGCGCTGCTGCTCGCCACCCTGCTCATGACCGGCCTCGGCCAGGTTGCGCAGAAGCTCACCGTGGAGCACTGGCGCCTGGTCGCCGCCGACGGCTGGACGGCGCGCCTGCGCAGTCCGTGGCCGTGGCTGGCGCTGCTCGCCCTCGGGCTCGGCCTGCTCTGCTGGCTGCTGCTCCTGCAACGGGTGGAAGTCGGCAGCGCCTATCCGATGCTGGCGCTGAACTTCGTCCTGGTCACCCTGGCGGCACGCTTCGTCTTCGATGAGCCGGTGGATCGCCGCCACCTCGCCGGCCTGTTGCTGATCGTCGCCGGCGTGGCCCTGCTCGGGAGGAGCGCATGA	348	Colistin_Day7	3.34782	16.8	16.8	1.96e-18
PROKKA_03268	ccoP1	ccoP1 CDS	ATGACCACCTTCTGGAGTCTGTACATCACAGCTCTTACCGTCGGTACCTTGATCGCCCTGCTCTGGCTGGTCTTCGCCACCCGCAAGGGCGAGGCCAAGGGTACTACCGAAAAGACCATGGGCCACTCCTACGACGGCATCGAGGAGTATGACAACCCGCTGCCGAAGTGGTGGTTCATGCTGTACATCGGCACCATCGTCTTCTCCGTCGGCTACCTGGTCCTGTACCCGGGCCTGGGTAACTGGAAAGGCGTGCTGCCGGGCTACGAGGGCGGCTGGACCCAGGACAAGCAGTGGGAACGCGAGATGAACATCGCCCAGGAGAAGTACGGGCCGATCTTCGCCAAGTACGCCGCCATGCCCATCGAGGAAGTGGCCAAGGACGAGCACGCCATGAAG…	927	Medium_Day21	3.34744	148.2	148.2	5.01e-151
PROKKA_06393		Phage tail sheath protein CDS	ATGAGTTTCTTCCACGGCGTTACGGTAACCAACGTCGATATCGGTGCGCGCACCATCGCGCTGCCGGCCAGCTCCGTCATCGGCCTCTGCGATGTGTTCACGCCGGGGGCGCAGGCAAGCGCCAAGCCCAACGTTCCGGTGCTGCTCACCAGCAAGAAGGACGCCGCCGCGGCGTTCGGCATCGGCTCGTCTATCTACCTGGCCTGCGAGGCCATCTATAACCGTGCCCAGGCCGTGATCGTGGCGGTGGGCGTGGAAGCCGCGGAGACTCCCGAGGCCCAGGCCAGCGCCGTCATAGGTGGTGTCAGCGCCGCCGGCGAGCGCACCGGACTTCAGGCTCTGCTAGACGGCAAGAGCCGCTTCAATGCTCAGCCGCGTCTACTAGTTGCGCCGGGTCAT…	1161	Metronidazole_Day21	3.34013	47.72	47.72	1.86e-50
PROKKA_00096		hypothetical protein CDS	ATGGACAAGAAACCTCTCATCAAGCCCGGGAAGCTCTTCCTGATCTGTATCGCGCTGCTGGCCTATGCCGGACTGTCAGTCGCCCTGGTGGGCGGTATTGGGCCGGCCCTGGTCAGCAGTCGCGACGACGTTCTGGTTTTCGCGGGATTCGCCATCCCCGGCGTCTGGTTGATCGCCTCGGTCTGCCTCGGCATCCACCTCGCCAACACCCGCCGCGAACAAGCGGCCACCACCAGCAAGGAGAAAGACCAATGA	255	ColMet_Day21	3.34011	47.31	47.31	2.3e-49
PROKKA_05613		Alcohol dehydrogenase CDS	ATGACCCTGCCACAGACCATGAAAGCCGCGGTCGTGCACGCCTACGGCGCGCCGCTGCGGATCGAGGAAGTCAAGGTTCCGCTGCCCGGCCCCGGGCAGGTACTGGTGAAGATCGAAGCCTCCGGCGTCTGCCACACCGACCTGCACGCCGCCGAGGGCGACTGGCCGGTGAAGCCGCCGTTGCCGTTCATTCCCGGTCACGAAGGCGTCGGCTACGTCGCCGCGGTGGGCAGCGGAGTGACCCGGGTGAAGGAAGGCGACCGGGTCGGCATCCCCTGGCTGTACACCGCCTGCGGCTGCTGCGAGCACTGCCTGACCGGCTGGGAGACCCTCTGCGAGAGCCAGCAGAACACCGGCTACTCGGTGAACGGCGGCTATGCCGAATACGTATTGGCCGAC…	1029	Medium_Day21	3.33929	99.49	99.49	4.85e-102
PROKKA_00651		hypothetical protein CDS	ATGAATGCCCCCGCTAAGAGCCTGTTGGATATCGATGCCTTTCCCCTGGTCCAGGTCCGCGAGATGCCCCGCGAGCTGGCCGATGTCGAGCGCTGGTTGGAGGAGGTCGAAGCGCTGCTGGCCGTCGAGTGCGATTTCGCCCTGGTCTATCCGCCACTCCCGCAGGAAGAAGCTGAAGGCGACCAGCAAGCGCGCAAGCGCCTGGTGTTATGGCTCAAGGAAAATCGCCAGCGCTTCGTCGAGCATTGCCGGGGCATCCTGCTCAGTGCCAACGGCCAGCCGGACAACCTCGCCGACCTGCAGCAGCTGGCGCCGGTGCTGCAGGCCGTCTACGGCCCGCCGGTGAGCGTGGCGCCGGACCTGGCGTCCGCGCGCGGCATGGCGAAGGCGCTGCTGAGC…	426	Medium_Day21	3.33859	1000	1000	0
PROKKA_02865		hypothetical protein CDS	ATGAAAATACTCGCCCTTCTCGCAGCCTGCCTGCTGGCAGGCTGCGCCGCCAACGCCCCGCTGCGCGATGACAGCGAATCGACCTGCGCCGACATGCGGCCTTGCAGCGACAGCTACTACGAACGCCATCCGAACTACGAGATCGGCTTCGTCGAATACAGCGAGCGCGGCAACGACTTCGCGCCTGCCAGAACGCAACGCCTGATCGACCAGCTAAAGCGCTACTCCGCCCGGGGGGACATCGCCATGGTGGTGTTCATTCACGGTTGGAAGCACAACGCGGGACGGGACGACGGCAACGTCGCCAGCTTCAACAAGGCACTCGCCAATCTCGCCTCCTCCGGGGTGCTGGGCAAACGCAGGCTGGTCGGCCTCTATGTTGGCTGGCGAGGCAAGTCG…	1410	Metronidazole_Day14	3.33744	12.68	12.68	3.08e-14
PROKKA_00818	arnD	arnD CDS	GTGATCCAGGCCGGCCTGCGCATCGACGTCGACACCTTCCGCGGCACCCGCGACGGGGTGCCGCGGCTGCTCGAGCTGCTCGACGAAGCCGGGCTGAAGGCGACCTTCTTCTTCAGCGTCGGCCCGGACAACATGGGCCGCCACCTCTGGCGCCTGGCGCGCCCGGCGTTCCTCTGGAAGATGCTCCGCTCGCGCGCCGCCAGCCTGTATGGCTGGGACATCCTGCTGGCCGGCACCGCCTGGCCGGGCAAGCCGATCGGCCGCGAACTCGGCCCGCTGATGCGGCGGACCCAGGCCGCCGGCCACGAGGTCGGCCTGCACGCCTGGGACCACCATGCCTGGCAGACCCACGCCGGCGTCTGGAGCGTGCAGCAGCTCGGCGAGCAGATCCGCCGCGGC…	888	Colistin_Day7	3.33403	10.51	10.51	9.03e-12
PROKKA_05552	pstS_2	pstS 2 CDS	ATGAAACTCAAGCGTTTGATGGCGGCCCTGACGTTCGTCGCCGCAGGCGTAGGCGCCGCTTCCGCGGTAGCCGCGATCGACCCGGCGCTGCCGGAATATCAGAAAGCCAGCGGTGTGTCGGGCAACCTGTCGAGCGTCGGCTCCGACACTCTGGCCAACCTGATGACCATGTGGGCCGAGGAGTACAAGCGCCTCTATCCGAACGTGAACATCCAGATCCAGGCTGCCGGCTCTTCTACCGCGCCGCCGGCCCTGACCGAAGGCACCGCCAACCTGGGCCCGATGAGCCGCAAGATGAAGGACGTCGAGCTGCAGGCTTTCGAGCAGAAGTACGGCTATAAGCCGACCGCCGTCCCGGTCGCTGTCGACGCCCTGGCGATCTTCGTGCACAAGGACAAC…	972	Medium_Day7	3.33314	112.39	112.39	6.28e-115
PROKKA_00137		hypothetical protein CDS	ATGACGCCGGCCTGTGTACCCCTGCGAATTGAAAAAGGGGCGACGTTCCGCGACACGATGCGGATCATGCAACCGAGCCTGGTCTACCGGCCGATCACCCAGATCGCGTCGACCGCTCCCGTCCGGCTGACCATCCCCGGCCACGGGTTGCCCGACACCTGGTTAGCCTGGATCGATGGCGTCCAGGGCATGCCCGAACTGAACCGCGCTCGGCTTCGGCAACTGCCTCACCGGGTCGCGTCCATCGACGACGACACGATCGAGATCAACTTGCTGTCAGCCGTTGGGCTGGCGCCTGTTGGCGGGCAACTGATCTACCAGCCACCGGTTGACCTCACTGGCGCCGAGGTGCGGATGCAGATCCGCGCCGAGCCAGGCGGGACGGTGCTGCTGACGCTG…	588	ColMet_Day21	3.33312	37.18	37.18	5.02e-39
PROKKA_00816	arnE_1	arnE 1 CDS	ATGAGCGCCGCGCTGCTGCTCGCCACCCTGCTCATGACCGGCCTCGGCCAGGTTGCGCAGAAGCTCACCGTGGAGCACTGGCGCCTGGTCGCCGCCGACGGCTGGACGGCGCGCCTGCGCAGTCCGTGGCCGTGGCTGGCGCTGCTCGCCCTCGGGCTCGGCCTGCTCTGCTGGCTGCTGCTCCTGCAACGGGTGGAAGTCGGCAGCGCCTATCCGATGCTGGCGCTGAACTTCGTCCTGGTCACCCTGGCGGCACGCTTCGTCTTCGATGAGCCGGTGGATCGCCGCCACCTCGCCGGCCTGTTGCTGATCGTCGCCGGCGTGGCCCTGCTCGGGAGGAGCGCATGA	348	ColMet_Day14	3.3307	26.28	26.28	3.61e-28
PROKKA_03071	yscO	yscO CDS	ATGAGCCTGGCGCTGCTGTTGCGCGTCCGACGCCTGCGCCTGGACCGGGCCGAGCGCGCCCAGGGCCGCCAATTGCTACGGGTTCGCGCCGCGGCGCAGGAACACACCGAGCGCCAGGCGGCGCAACGGGACTACCGCGACTGGCGACTGGCCGAAGAGCAACGGCTGTTTCTCGCCTGCCAGGCGGCCATGCTCGACCGCCGACGCCTGGAAGCCTGGCAGCAGCAGGTAGGGCTGCTGCGGGAAAAGGAAGCCGGCCTGGAACAGGACTGCGCCGAGACCGCGCAGCGCCTCGAAGGGGAGCGCGAGCGCCTGCGGCAGTGCCGGCGAGAACTGCTGGAACGCCAGCGGCAACTGGAGAAGTTCGCCGAACTGGAGCGCCACGTCGACGCCGAGCGC…	477	Colistin_Day14	3.32832	11.66	11.66	8.18e-13
PROKKA_00102		hypothetical protein CDS	ATGAACCTCTCGACGCTGCTCAGCAGTCTGTGCTCCCGGGTCCCGGGCGAAGACCTGACCGATAAACAGATTCTTTCCATCAAGTCAGACCTGGGGTCGGCTCGGCAAGCGGCTCAGAACATGGCGCTTGGTGTCGCCGCGGTCGGGAATCTGCTGGCGAACGTTGGCACTGAAGGCGAAGTCGGCCAGGAAACCTCAGAGCGTCTCGGCTGGTTTCTGGAGGAGATCGGGGGGGCCATCTTCATGTTGGTTGAGCTCGAGCAGGTCTGCACGGATCGCATCAACCGGCAGAAGGAGGCTCAGCAATGA	309	Colistin_Day21	3.31805	51.61	51.61	4.2e-54
PROKKA_00098		hypothetical protein CDS	ATGCACAAGCTCGGAGTTTACAGGCGCACACCTTTGGTAGCTGAAGCCATGCGCCGCGGGCTTATCTCGCCCGCCGTGATCGCCCTTGCCTTCCTCGTCGCCGGTCAGCCACTGCTCAACGATGACCACATGATGCGCAGCCGCCGTGGCGGCGAAAGGAAGATCGAAACTCGCCTGACTGCTCGCCGCGATGGCGTGGCCTGGGTGGCGTGA	213	Colistin_Day14	3.31406	10.98	10.98	4.21e-12
PROKKA_00067	fyuA_1	fyuA 1 CDS	TTGAACGCCCGCACGCACCGCACGCTCAACCGGGGAATCGGCGTCGTCACGCTGTCCACCCTGCTCGCCTCGCCATCGGCACTGGCCCGGGAAAACCCGCCCGCCGAGGACGAACCCGCCGCCCTCGAGGCGCTGGTCGTGACCGGCGAGAAACGTGAACGCTCGCTGAAGGACACGGCGTCCTCGGTATCGCTCACCAGCGCCCGCGACATCGACCGCAAGCAGACCGGCAACGCCTCGGTCGCCGAGGTGATCAATGGCAGTCCCAACGTGGTCTACACCGACTCGGTGGGCGCGCCGATCATCCGCGGCCAGGACACCCAGGGCCCGAACAACGGGCAGAACGTGTTCTGGGGCGGCACCGTGCCGCGGGCGACGATCAACCTCGATGGCCACTAC…	2085	Medium_Day21	3.31267	33.6	33.6	2.09e-35
PROKKA_00708		hypothetical protein CDS	ATGAGGCGCGCCGAGATGCTGTTGCTGAAGAGCCTGGCGGAAACACTGATGGCCGACCGGGACAACCGCCACGACGACTTGCAGGCGACCATGCGGCTGGCGCACCTGAGTTCGCCGGAGATGATCCTGTACATGGTCAACCGGGTGCTCGAGCTCGAAGAGAGCATCGAGCGGATCGCCGCGGTTCTCCAGAAACTCTCTGCGGACGAGCCGATGCCCCTAGAGGAAACGCCGCCCGAACCAGCCTTCGAACCGGCCCTGCAGTCCCGCGCCACCGAGAGCGCGGAAACCTAG	294	Metronidazole_Day21	3.3076	55.97	55.97	6.22e-59
PROKKA_01709		hypothetical protein CDS	GTGAACAAAAGCTTGGATTCAGACTCGATAACCACCGCCATAATGGCCCTGCGTCGCCTGCGCGACACGCACCCGGAGCAGTACCGGGAGCTGCTGCCGTTGTGCGCCTCGGGGCTGGTGGAGACCCTGGTCGGACAGAGCGACGGGGACGACCGCAGGAAGGCCGAGACGCAGAGCGAGACCATCGCCCGCTGGACCTGGCTGCAGTTGCTCGGCTGGGCCCAGAACAACAGCCTCAGCCAGCAGCAGATCGAAAGCCTCTACAGCATCGTCGAAGGCATCCGCAGTTGCCGGCCGCTGATGCAGGAGCGCGCCCGTCTCCTGCAACTGGCGCGAGGCTGA	342	Medium_Day21	3.3074	177.49	177.49	1.97e-180
PROKKA_04581		hypothetical protein CDS	ATGAAATCGATCTACAACACCCCAGGCTTCAGCGAGGAGTTGTTGCTGGTTTGCGCCTCGCTGCGCGAGGTCGGACTGGACAATCTGGCTGACCAGTTCCGCGATGCAGTGTTCGACCGATCCGTCGTCGACCAGGCCATCATCGCACTGCGTGAGCGGGTGAAGACCCCTTCGCCGGAGCATGCGGCCGACAACGAGCCATGGCTGTACTGCGACTGGCAGGCCAGGCAAACAGCTTACCGGCTCCTCCAGCGCCTTGAGCGCGCAACACGCTGA	276	Metronidazole_Day21	3.30147	9.97	9.97	1.28e-11
PROKKA_02067	bepF_3	bepF 3 CDS	ATGGAACAGTCATCCCACTTCTCCTGGCGCTACCCCCTCGCACTCGCGGCCGTACTGGTCCTGAGCGCCTGCGGCAAGGCCCCGGAAACCACCCAAGGCATGGCGGCGCCCAAGGTCAGCGTCGCCGAAGTCATCGAACAACCGCTGAACGAGTGGGACGAATTCACCGGCCGCCTGGAGGCCCCGGAGTCGGTGGAGCTGCGCCCGCGGGTATCGGGCTACATCGACCGCGTGGCCTTCCATGAAGGCGCCCTGGTGAAGAAAGGCGACCTGCTGTTCCAGATCGACCCGCGCCCGTTCGAGGCCGAGGTCAAGCGCCTCGAAGCCCAGCTGCAACAGGCCCGCGCGGCCCAGGCGCGGAGCGTCAACGAAGCCCAGCGCGGCGAACGCCTGCGCGCC…	1245	ColMet_Day21	3.29203	33.33	33.33	4.3e-35
PROKKA_01101		hypothetical protein CDS	ATGAACCACACGACCTTGCAACGGCGTTTCGCCGCACGTATCCGCGATCCGCAGCAGGCCTTGCCGCCCGGCATCGCGACGGAGCGCATGGCGATCTACGAGGAACTGTTCTTCAACAACCTGGACGGTTTCATCAGCAGCGGTTTCCCGGTCCTGCGCCGGTTGTTCGACGAGCCGCGCTGGCATCGCCTGGTGCGTACATTCATGCGCGAGCATCGCTGCCGCACACCGTACTTCAGCCAATTGGGCGAGGAGTTCATCGGCTGGCTGCAGGACGGCTACCGCGCGGAGGAGGGCGATCCGCCCTTCCTGCTGGAGCTGGCTCACTACGAGTGGGTCGAGCTGGCCCTGTCGCTGGCCGAGGCGCCTGTCGAGACGCTGCCGCAGGCCTGGTCGTGG…	735	Metronidazole_Day14	3.29151	15.42	15.42	4e-17
PROKKA_00113		Phage regulatory protein Rha (Phage pRha) CDS	ATGAGTGAGATTGATCTTGATGAGGCCGGCCTGCGTGATCTGGTGATGGTCAATGACGGCCAGGTTGTAACGACCTCGCTGAAGGTGGCTGAGCGTTTCGGAAAGCGGCACGACAACGTGATCAAGGCGATCCGCGGCCTCGATTGCTCGCCAGAATTTCATGCCCTCAATTTTGAGGAGATGATCGTGGATGTCGATATCGGCAAAGGTGCCAGGCGGAAATCTCCAGCGTTCCGCATAACCAGAGATGGCTTTGCGTTCTTGTGCATGGGCTTCACCGGCAAGGAGGCGGCCAAATGGAAAGAGGCTTACATCCGTGCCTTCAACTGGATGGCAGAGCAACTGTTCAAGCGCTCGATGGACTTCGCCACCCTGCGTAACGAGCTGATGGCGGAGTAC…	528	Colistin_Day14	3.28565	10.64	10.64	9.71e-12
PROKKA_03822		Double zinc ribbon CDS	ATGGGGTTCTTCGAACGGTTGTTGATGGGTGGGCGTCATCATGGACAGGGCGGTGGTCATCACGGCGGCGGTCATCACCGCGGTCAGGGCGGCTATCCGCCGGCGCCAGTCGCGGCGGGAATGGCCTGTCCCGCCTGCCGCACCGCGAATGCGGCGACGGCACGATTCTGCCAGGGCTGCGGCGGCGCCCTGGCGCCGCTGCGCTGTATCGCCTGCAACGCCGATCTCGCGGCGGGCGCGAAGTTCTGCGGCGCCTGCGGTGCGCCGCAGCAGTAG	276	ColMet_Day21	3.28347	36.74	36.74	1.41e-38
PROKKA_04341	nemA_3	nemA 3 CDS	ATGGCTACTCTGTTCGATCCCATCGTGCTCGGCGACCTCGAGCTGCCCAACCGCATCGTCATGGCGCCGCTGACCCGCTGCCGCGCCGATGAAGGACGCGTGCCCAACGCCCTGATGGCCGAGTACTACGCCCAGCGCGCCGATGCCGGCCTGATCCTCAGCGAGGCCACCGCGGTCACGCCGATGGGCGTGGGCTACCCCGACACCCCCGGCATCTGGTCCGATGACCAGGTCCGTGGCTGGAGCAACGTGACCAAGGCGGTGCACGCCGCCGGCGGACGCATCTTCCTGCAACTCTGGCACGTCGGGCGGATTTCCGATCCGCTCTACCTGAATGGCGAGCTGCCGGTGGCGCCGAGCGCCATCGCCGCCGAGGGGCACGTCAGCCTGGTGCGCCCG…	1053	ColMet_Day7	3.28319	84.09	84.09	6.94e-87
PROKKA_01077		hypothetical protein CDS	ATGTTCATCGACGAAGTGGTTCTCGCAGGGATTCTTACGGTAGGCCTCATGGTCGCTTTCTTCGGTGGGGTCGGTTACTTCATCTGGAAGGATTCCCATAGCCGCAAAGGCTGA	114	Medium_Day21	3.27777	37.98	37.98	7.44e-40
PROKKA_01437	yttP	yttP CDS	ATGGCCCAGTCGGAAACCGTCGAACGCATTCTCGATGCGGCGGAACAGCTGTTCGCGGAAAAAGGCTTCGCCGAAACCTCGTTGCGTCTGATCACCAGCAAGGCCGGGGTCAACCTGGCGGCGGTGAATTATCACTTCGGTTCGAAGAAGGCGCTGATCCAGGCGGTGTTCTCGCGCTTCCTCGGGCCATTCTGCGCCAGCCTGGAAAAGGAGCTGGATCGTCGCCAGGCCAAGCCCGAGGCCCAGCACGCCACCCTGGAGGACCTCCTGCACCTGCTGGTGTCCCAGGCGATGGCGGTGAAGCCGCGCAGCGGCAACGACCTGTCGATCTTCATGCGCTTGCTCGGCCTGGCCTTCAGCCAGAGCCAGGGGCACCTGCGCAAGTACCTGGAAGAGGTC…	702	Colistin_Day21	3.275	34.87	34.87	4.42e-37
PROKKA_06397		Phage P2 GpU CDS	ATGGCATATCTGGAACAATTGCAGGCCGGCCTGAGGTACCTGGGTCGCGCCGGCGAGTCCGGACGCAAGAGTCTGGACAAGGTGGTCGCTCCGGTGAACGGCGCGATCAGCGAGATCCGCGGCGCAGCCGCGGAGCTGGAGAACCTGCCCGGCGTATCGCCGGAAATGGCTGCCCGGCTGCAGCGTGCCATGCGCGGCATCGGCCAGGCGCAGGGCAAGGTGAACCGCGTGGTCTCCACCTATGACCGGGCGAGCCGGGCGTTGCTTGGTATCGACGAACGCCTGGATGCGCTGAAGGTGCAGGTGAACAGTGCCGCGCAGGCGGTCGGCAAGGTCGCTGGCGACATCAGTCCGACGCTGGCGGGGGTGCTGCCGTCGTGGCTGCTGGCACCCTCGGCG…	873	Metronidazole_Day21	3.27353	62.97	62.97	5.05e-66
PROKKA_03219		hypothetical protein CDS	ATGAAGAGCAAAACTGCATTGATCCGCGGCGGCATCTTTTTTTGCGTAGCAGGCGCGCTCTCTGGATGCGCGACCAACAGCATGACGCGCTCCGGATTTCTCGGCGACTACGAGAAGTTATCGCCGACACGATACGAGAACGTACTGATGTACCGCGCAGCGGGATTCGAGCCCAAGCGTTATGCCGCTGTCGTGGTGGAAGAAGCGCAGATCAAGACCGCCTCGGGTCGCATCGATGGGCTCGATGACGCGCAGCAGCGCGAAGTGCTAGACCATGTGACGAGCGAACTGAAACGCCAGGAAGGCAAAAGTCCCGCCCCCCCAGGTGGCGCGGGACAGGTTCGGGTGCGTGTAGCGGTCACCGAACTGCAGACACCGAATCGGGCAGTCAATGCAATG…	621	Colistin_Day21	3.27172	21.56	21.56	1.74e-23
PROKKA_06392		hypothetical protein CDS	ATGATTTTTTTCCATGCCGCCACTGGCGGTTTCTATTCGAAGGATGTCCACGGCGACCGCATGCCCATCGACGCGCGGATGTATCCCCTCGAGGAAGCTGAATACCTGGCGCTGTTGGTAGCCCAGAGCGAGGGCAAGCAGATCGTCGCCGACGCCGCCGGCCGTCCGTTCTGTATCGACCCGCCGGCCCCGGCAGAAGAGGTCCTGGCCCACCGTGAGCGCATCTGGCGCGATCGCCAGTTGACGCTTACTGATGGCCCCATCGCCCGTCACCGGGATGAGCTCGACCTGGGCAAGATTACGACCCTGAACCAGGCGCAACTGCTCGAACTCACGCTGTACCGCGCCAGCCTTCGAGACTGGCCGGCATCCGCGGCGTTTCCTGATTTAGGCGCAAGA…	441	ColMet_Day21	3.27042	41.76	41.76	1.04e-43
PROKKA_02616		hypothetical protein CDS	ATGGGCCGCTTCGTCGGGAAACAGGCGGACGGCTACGAGACGCGGATCGGCCGCCTGTTGCCGGGCTACGAGTTGCTGCACCTGCTCAGTCGCGCGCAGTTGCTGGCCCGTCTGCCGGAACGGGCGCGCCTGCTCAGCGTCGGCTGCGGCGCCGGCGGCGAACTGGCGGAGCTGGCCGGGTTGCGTCCAGGCTGGCGTTTCGTCGCGGCGGACCTGTCGGCCGACATGCTCGCCCTGGCCCGCCAGCGCTGCGCCAGGCTCGGCCTGCTGGAGCGGATCGAGCTGCACTGCGGCGACGTCGCCGGGCTACCGCCTGCGCCGCCTTGCGATGCGGCGCTGGTCCTGCTGGTGCTGCATTTCCTGCGCGGCGACCAGGCCAAGCGGCGCTTCCTCGAGGCG…	675	Medium_Day21	3.27005	35.09	35.09	6.41e-37
PROKKA_00003		Thioesterase domain protein CDS	TTGCTGGGCCTGGCCGTGCATGACAGCGACGCCTACCTGGCGATCCCCGCCGAGCATCTCAACGCCTGCCTCGGCCGCCGCTACGCCGAGGCGCTCCATGGCGCCGGGCTGCGTGAGGTCGACCTGCTCGGCTACTGCTCCGGCGGGCTGGTCGCCCTGGAGACCGCCAAGTCCCTGGTCCAGCGCGGGGTGCGCGTGCGCCAACTGGATATCGTCTCCAGCTACCGGATTCCCTACCGGGTGGACGACGAGCGCCTGCTGTTGTTCAGCTTCGCCGCGACCCTCGGCCTGGATACCGCGGCGCTCGGCTTCCCCGCGCCGGAACGTCTCGGCCTGGCGGTGCAGGCGGCGCTCGCGCAGACACCGGAGCGCCTGGGCGCCGAGGCGCTGGCGGGGCTA…	750	Medium_Day21	3.26876	35.8	35.8	1.22e-37
PROKKA_03659	phoP	phoP CDS	ATGAAACTGCTGGTAGTGGAAGACGAGGCGCTGTTGCGCCACCACCTCTATACCCGCCTGGGTGAACAGGGGCACGTGGTGGACGCGGTACCGGATGCCGAGGAAGCCCTCTACCGGGTCAGCGAATACCACCACGACCTGGCGGTGATCGACCTCGGCCTGCCGGGCATGAGCGGCCTGGACCTGATCCGCGAGCTGCGTTCGCAGGGCAAGTCCTTCCCGATCCTGATCCTCACCGCCCGCGGCAACTGGCAGGACAAGGTCGAAGGCCTGGCCGCCGGGGCCGACGACTACGTGGTCAAGCCGTTCCAGTTCGAGGAACTGGAAGCGCGCCTGAACGCGTTGCTGCGACGCTCCTCGGGGTTCGTCCAGTCGACCATCGAGGCCGGCCCCCTGGTC…	678	Medium_Day21	3.26477	201.39	201.39	1.83e-204
PROKKA_04712		hypothetical protein CDS	ATGAAACGCCCGCTGATCCTCGCCATCGCCCTTGCTACCCTGACCGCCAATGCCGCCTTCGCCGCACCGCGGGTCGAATCCATCGCCCTGCGCGGTGCCCAACAACTGATCGCCTCCGACGGTTCCGACCGTACCCTCGAGCGCCTGCGCAAGACCCAGGCGCCGCGCGTCCAGGAAGAACGCCGGGTCGCCGAAAGCGGCAGCGAGCAGACCATCGATCGCTTGCACCGCGACATGACCAGCCGCGAGGCGCGCCTGGCCGAGAACGGCAGCGAACAGACCGTCGACCGTCTGCACAAGGACATGGGGCGCGTCGATCTGCGCCTGGCCGACAACGGTAGCGAGCGCACCGTCGACCGCCTGCATCGGGAGATGCGGCGCCCCGCCTGA	390	Metronidazole_Day14	3.25946	15.03	15.03	1.04e-16
PROKKA_04686	acrB_3	acrB 3 CDS	ATGTCCGAATTCTTCATCAAGCGGCCGAACTTCGCCTGGGTGGTGGCCCTGTTCATCTCCCTGGCCGGCCTGCTGGTCATTTCCAAATTGCCGGTAGCGCAGTACCCCAATGTCGCGCCGCCACAGATCACCATCACCGCCACCTATCCCGGCGCCTCGGCGAAAGTGCTGGTGGACTCCGTCACCAGCGTGCTCGAGGAGTCGCTGAACGGCGCCAAGGGCCTGCTCTACTTCGAGTCGACCAACAACTCCAACGGCAGCGCCGAGATCGTCGTCACCTTCGAGCCGGGCACCGATCCGGACCTGGCCCAGGTGGACGTGCAGAACCGCCTGAAGAAAGCCGAGGCGCGCATGCCGCAGGCGGTGCTGACCCAGGGCCTGCAGGTCGAGCAGACCAGC…	3132	ColMet_Day14	3.25841	25.27	25.27	4.05e-27
PROKKA_04340	ydhP_2	ydhP 2 CDS	ATGCCGGCGTCTCTTCTCGTCCTCACTTTATCCGCCTTTGCCATCGGTACCACCGAATTCGTCATCATGGGCCTGCTGCCGCAGGTCGCCGGCGACCTGCGGGTATCCATTCCCAGCGCCGGCTGGCTGATCAGCGGCTACGCCTTCGCCGTGGCCTTCGGCGCCCCGCTGATGGCCATGGCCACCGCCCGCCTGGAACGCAAGAAAGCCCTGCTCGCGCTGATGGGCATCTTCATCGTCGGCAACCTGCTCTGCGCGGTGGCCGCCAACTACGGCCTGCTGATGCTGGCGCGGATCGTCACCGCGCTCTGCCATGGCGCCTTCTTCGGCATCGGCTCGGTGGTCGCCGCCAGCCTGGTGGCGCCGAACCGCCGCGCTTCCGCCGTGGCCCTGATGTTC…	1167	ColMet_Day7	3.2582	29.8	29.8	1.2e-31
PROKKA_00135		hypothetical protein CDS	ATGGCTCTTTCAGATGAGCGCCGCGGCCTCGGCGCGAGGAACGAGGCGATCCGCCGCGCGGGCGGCCAACGGGTTGAAGCGGAGCGCCGCGGTGACCAGGGCCTGACCGCGGCGCTCAACCGGCTGATCGAGCCGGAGCGGCAGGCGCGGTCGCTGCGCAAGATCGACCCGCGCGGCGCCCTGGATGCTGCGCGCGGCAGGGCTGACTACAACCCTGCCGGCAAGCAGATCGGCGGGGGCGGTGTGTCCTGGCCGTTGGCCGAAACCGACAAGTCGAAGCGCACGGTGGCCGACGAGGAGATCGTGAGCACCGATGGCCTGGTCGTCGTTGTGTTCAAGCGCGTCACCAGCTTCGAGATGCAGGATGGCGGCTCGAATATTGGCCGCATGGAGTTCAAG…	405	Metronidazole_Day21	3.25768	23.92	23.92	4.74e-26
PROKKA_01101		hypothetical protein CDS	ATGAACCACACGACCTTGCAACGGCGTTTCGCCGCACGTATCCGCGATCCGCAGCAGGCCTTGCCGCCCGGCATCGCGACGGAGCGCATGGCGATCTACGAGGAACTGTTCTTCAACAACCTGGACGGTTTCATCAGCAGCGGTTTCCCGGTCCTGCGCCGGTTGTTCGACGAGCCGCGCTGGCATCGCCTGGTGCGTACATTCATGCGCGAGCATCGCTGCCGCACACCGTACTTCAGCCAATTGGGCGAGGAGTTCATCGGCTGGCTGCAGGACGGCTACCGCGCGGAGGAGGGCGATCCGCCCTTCCTGCTGGAGCTGGCTCACTACGAGTGGGTCGAGCTGGCCCTGTCGCTGGCCGAGGCGCCTGTCGAGACGCTGCCGCAGGCCTGGTCGTGG…	735	Colistin_Day14	3.25686	13.47	13.47	1.06e-14
PROKKA_00096		hypothetical protein CDS	ATGGACAAGAAACCTCTCATCAAGCCCGGGAAGCTCTTCCTGATCTGTATCGCGCTGCTGGCCTATGCCGGACTGTCAGTCGCCCTGGTGGGCGGTATTGGGCCGGCCCTGGTCAGCAGTCGCGACGACGTTCTGGTTTTCGCGGGATTCGCCATCCCCGGCGTCTGGTTGATCGCCTCGGTCTGCCTCGGCATCCACCTCGCCAACACCCGCCGCGAACAAGCGGCCACCACCAGCAAGGAGAAAGACCAATGA	255	Colistin_Day21	3.25555	33.47	33.47	1.17e-35
PROKKA_00708		hypothetical protein CDS	ATGAGGCGCGCCGAGATGCTGTTGCTGAAGAGCCTGGCGGAAACACTGATGGCCGACCGGGACAACCGCCACGACGACTTGCAGGCGACCATGCGGCTGGCGCACCTGAGTTCGCCGGAGATGATCCTGTACATGGTCAACCGGGTGCTCGAGCTCGAAGAGAGCATCGAGCGGATCGCCGCGGTTCTCCAGAAACTCTCTGCGGACGAGCCGATGCCCCTAGAGGAAACGCCGCCCGAACCAGCCTTCGAACCGGCCCTGCAGTCCCGCGCCACCGAGAGCGCGGAAACCTAG	294	Metronidazole_Day14	3.25477	29.29	29.29	1.59e-31
PROKKA_00093		hypothetical protein CDS	ATGAAGCAAGCACTCATCGGCACCGCGATCAGCCTGCTGCTCAGCGCGTGCCTGTACTTCGGTCAGGGGTCGCTTCACCAGTTCGCCTTCTATGTGGCGGCGGCCACGAACGTTCTCTGCTGGCTGCTGATATTCGCCGGCGGCATCAAGGGGCAAGGAGCCGCGAACCTGCTCGCCCATCCTTGGCTCTCCATTCCTACCGGCGCTCTGCACGTGGCGGCCCTGGCCCTCACAGACCACCCTGCACTCGCGGCTTCGAGCCTGCTGGTGCAAATGGCTTGCTACGTCCTCTCCTACCAGGCGGTGCGCAGCGCCGAGCAAGGGGGTGACCTATGA	336	Colistin_Day21	3.25352	32.22	32.22	2.19e-34
PROKKA_00101		hypothetical protein CDS	ATGAACGCGCTTCTGAGAGCTCGCCCTATCGACCCGGAGAACAGCTTCTTCAAGGTCAACCCAGGACTTTCCAAGCGGGAAGCATTGGACGAGGCCAGCGTCATTCTGGCCGGGCTCAGCGACATCCTCATCTCCCTCATCGAGGGTAGCCCCATGGATGGCAATGGCTACCACGCGCTGGCGTACCTGAGTGATGCGGCAAAGGCTTTGGTGGATGCCGCCATCCCTCTGCCCGCGGAGGAGGCGGAAATCGCCGCTGCGCTCAATGCAAAGGAGCGCCGCCAATGA	288	Colistin_Day21	3.24933	50.23	50.23	1.07e-52
PROKKA_02266		hypothetical protein CDS	ATGCAAGAAACTGACGAAACCCTCGACGAACTGCCGCCGCTGGAAGCCCGCTGCGAGATCCGCGAGGTCTCGCGGGGCACCGCCTGCGTTGCCCTGCTCGCTGGCCTGGTGGCTGGCGCCACCGGTCTCTGGCTCGCTTCGCTGCCCCACGCCTGGCGCCTGGCCAGTGGCCAATGGCTGTTCTGGCTGCCAGCCGCGCTGCTGCTGGGCGGCGGCCTGTACGCCTGCCTGGCGGGCGTGTTCCTCTACCGGCGCCACGGCCAGGTCGCGCTCACCCTGACCCCGGAGAGCATCACCTTCGCCAACGCGCCGCAGGTGCCGATGTACACCTTCCAGTCGCTGGAGATCGAGCGCGGGCGCTGGTTGGAACTCACCTTCGCGACCACCTTCGATTGCACG…	636	ColMet_Day21	3.24928	116.9	116.9	6.89e-120
PROKKA_00007		hypothetical protein CDS	ATGCCGCGCCGGTCGGGCTTCGGCTGGGCCTGGCGGGTTCCGCTGGCGCTCGCCGGCAGCCTGGCGGCGGCGACCGCCAGCGGCTATCTGTTGACTCGCGGGCTGCCCCTGGACGACCCGCTCGAGCGTCTCTACGCCGGGCTCTTCGGCGCGCTCGGGGTGGGCTTGTTGCTGCTTGTCGGCGGGTTGCTGGCGCGTGATCCGGGCAACTTCGCCTGGCGCCTGGGCGGTAGCCTGCTGGCACTGGGCCTGGCGTTGTGGCTGCTGGCGGGGCGCGGTTGA	282	Medium_Day21	3.24574	52.32	52.32	2.28e-54
PROKKA_00081	cvaA	cvaA CDS	ATGTTTCGCCAGAAAGCCCTCGACGCCCAGCATGCCGGCGGCCTGGGCGAGATCGTGCTGATCCGCCCGGTCTCCTTCACTTTTCTCACCCTGCTGGCCGCGGCGATGGCGCTGCTGGTGGTGGGCTTCTTCCTGTTCGGCAGCTACACCAAGCGCAGCACCGTCAGCGGCCAATTGGTTCCCGCCAGCGGCCAGGTCAAGGTGCACGCGCCGCAGGCCGGCATCGTGCTGCGCAAGTTCGTCCAGGAAGGCCAGGCGGTACGACGCGGCGAGCGCCTGATGGTGCTTTCCAGCGAACGCTACGGCAGCGATGCCGGGCCGGTGCAGGCCGGCATCAGCAGGCGCCTGGAACAACGCCGCGACTCCCTGCGCGACGAACTGGAAAAGCTTCGCCGCCTG…	1257	ColMet_Day21	3.24127	25.9	25.9	1.65e-27
PROKKA_03549		transcriptional regulator BetI CDS	ATGGGACGCCGACGAACGATCGACCGCGACCAGTTGCTCGATGCCGCCGAGGCGGTGATCGCCCGCGAGGGCGCGGCCGGCCTGACCATCGATGCGGTGGCGAAGGAAATGGGCATCACCAAGGGCGGCGTGCAGTACTGCTTCGGTACCAAGGACGCGCTGATCGACGCGATCTTCGAGCGCTGGGGCAAGGCCTACGACAGCCTGTTCGAAGCGGTGGCGGGGAAGCAGCCGACGCCGCTGACGCGGGTTCGCGCGCATGCCGAGGCGACCCAGCGTTCGGACGAGTTGTCCAGCAGCAAGGCGGCGGCGCTGATGGCGGCGCTGATCCAGACGCCCGAGCACCTGGAGGGCAGCAACCAGTGGTATCGCAGCCGGTTGGAAGGCCTGGACCTGTCC…	561	ColMet_Day21	3.24008	18.53	18.53	5.65e-20
PROKKA_02866		hypothetical protein CDS	ATGAAAACCCTCTCTAGCCTGCTCCTGATCGGCTTCGCCGTCGTTCTGCTCGCCCCGCGGATGGCGCCCGCCGCCAGCGCCGCCGAAGACAAGGCCACCTATTGCGGCTCCGGCTTCACCCAGTATCTGGTTCCGGACGACGTCGCGGGCTGCTCGCTCAGCGAGGCCTGCCGCCTGCACGATATCTGCTACGGCCGCTGCGACAAGGACGGCGACCTCTACGGCAGCGCCTACTGCGCGCAAAGCGAAAAGTCCGAAGCCCGCAACATGAGCAAGCAGCAGTGCGACGCCAGGCTGCAGGCCGACATCGCCGCACAGAACGGCAACAGCCACCTATGCCGCGCGGTGGGAGGCGTCTACCGGGTATTCGTGAAGCACCTGGGGCAAGGTCCGTTCAAT…	669	Metronidazole_Day14	3.23733	12.97	12.97	1.52e-14
PROKKA_00100		hypothetical protein CDS	ATGCAACTCAAAAATATCAAAACGTCAAGCCAGGCGCAACAGCCCGTGACCACCGAGGAGGTCGGCTTTCTCCTGACTCCCAGCGGGCTCTGTGCGCTCCAGGTCTGCGAGGGGGTTCCCATCGTAGAGGTGATGCAGCGATACGAGGAGTCGCTCAACGCTCTCTGCGTTTTGCTCAGGCGCATGGCCAGGGACGTCGATCACCCTATGAACGACTCAGAGGCGGAAGCTATCGCGCTGCTCACCGAGGTGGTGGCGGCGATGCACAGTAGCTGCGTGCGGGGCTTGGATGCAGCGGGAGGTGCGGCATGA	312	Colistin_Day21	3.23507	89.31	89.31	4.14e-92
PROKKA_01362	acrR_1	acrR 1 CDS	ATGCCGCCCCGCGCGAAAACAAAGTTGCCCCCCCCGTCCACTGCCCATAGCAGCGCCGATGCGCAGCCCGGCCTCCAGCAAGGAGCCCAGCGAACTCGCGACCGCATCCTGCAGGCCGCCCGCGAACTGGTGCTGGAGGAAGGTGCCAGTCGCTTGACACTGGACGCCGTCGTTGTGCGGGCCGGGTTGAGCAAAGGGGCGTTTCTCTATCACTTCAAGACCAAACGCGATTTGTTCGTGACACTGATCGACGAGATGATCCGGGCGTTCGACGCGGTACAAGCCAATCACGAGCGCAGGTTTGCCGGAGATCCGGACCCCTGGCTGTCGAGCCAGGTGGAAGCGATGCCCGACGACGAGATGCAGAAGATGGGCGCAGCGCTGCTCGCGGCAGCTGCG…	642	Medium_Day21	3.22957	301.71	301.71	3.98e-305
PROKKA_06400		Chitinase class I CDS	ATGAAACTGACCGAGCAGCAATTGCTGCGCATTTTTCCCAACGCCCGCCTCGTCGCGGGCGTTTTCGTTGTGGCGTTGCAACGGGCCATGGACGAGAGGGAGATCGACACACCGGCGCGGTGTGCCGCGTTTCTCGCCCAGGTCGGCCACGAAAGCAGCCAGTTGACCCGGCTGGTGGAGAACCTCAATTACAGCGCCCAAGGCTTGGCGGCGACCTGGCCGGGTCGCTATCTCGGCCCCGACGGGCAGCCCAACGCGTTGGCCTTGCGGCTGGCGCGCAATCCGCAGGCGATTGCCGACAACACCTACGCCACGCGCAACGGCAATGGCGACGAAGCGTCCGGCGATGGCTGGCGCTTCCGTGGGCGTGGCTTGCTACAGATCACCGGGCGTGCCAAC…	630	Metronidazole_Day21	3.22848	24.81	24.81	5.88e-27
PROKKA_00092		hypothetical protein CDS	ATGACCCATGCCCTGTTTAAACAGATCGACCTGACCGCCAAGCTCGGCCAGGACGGTAGCTCGCTCCAGGCCATGAACGCGCTACGCGTCATCCGGGAAACGGTAGCGAAGCACCTGGCCGGCACCGAGGGTGCAGGAGAGATTCCGCTCGAGCGAGCCCTCCTGGCGCTCCGCACCATCGCCGAGTTCCCCTGCTCCGAGCAGGACGACCTCCCGGCGGCGAACATGCGACAGATCGCGCTGGCGGCGTTGAGTGGCGCTGGAGCCGGTTCGGAGCCGGGCAACCCTGGCCGCGAACCTGTTTCTGGACCGGGTAATGCCGGCGAGCGACCCCACCCCGCGCCGGGATTGGTCGGCGATCACACCGAACTTCGCCGAATTGCTATCGCGCTCAAGAAC…	663	ColMet_Day21	3.22512	57.45	57.45	1.27e-59
PROKKA_03062		LcrG protein CDS	ATGGGCGACATGAACGAATACACCGAAGACACCCTGCGGGCGACCGTCCAGGCCGCCGAACTGGCGATTCGCGACAGCGAGGAACGCGGCCGCCTGCTGGCGGAAATGTGGCAAGGCCTGGGGCTTGCCGCGGACGCCGGCCAGCTGCTGTTCCAGGCGCCGGAGCGAGAGCTGGCGCGAGCCGCCGAAGAGGAGCTGCTGGCCGAACTGCGGCGCATGCGCAGTTCCCAGCCGACGCAGGGCGAGCAGGGTACCCGGCCGCGGCGTCCGACGCCGATGCGTGGCTTGTTGATCTGA	297	Colistin_Day14	3.22478	11.71	11.71	7.27e-13
PROKKA_01100		hypothetical protein CDS	ATGCAACGGGAATTCGTCAGCGGCGCCGGGCTAGGCCTGCGTCGCGCGCTGCTGGAGCCGCTCGGCGCCGGCGATGAGGTCCGGGTCGACTTCCTCGAGGTCGCCCCGGAGAACTGGATCGGCATCGGCGGCCGTCTCGGCCGCCAGTTCCGCGAGCTGACCGAGCGCCTGCCGTTCCTCTGCCATGGTCTGTCTCTCAACCTCGGCGGCTACGCCCCGCTGGACATGTCGTTGCTGCGCGCGATCAAGGGTTTCATCGAGCAGCATGGCATCCGTGCCTACAGCGAGCACCTGTCGGCCTGCGCCGACGACGGCCAGCTCTACGACCTGATGCCGCTGCCGTTCAGCGACGAGTCGGTGCGCCGGGTCGCCGAACGGGTCCGGGTGGTACAGGACGTC…	855	Colistin_Day14	3.22093	8.7	8.7	1.05e-09
PROKKA_06401		hypothetical protein CDS	ATGAGCCGGCTCGCTCTGCTCCTGCCGGCCGTGTTGCTGGTCCTGCTGGCCGGCGCCTTGCTCGGCGGCGGCCTGGTTGCCCGCCACTATCGTCCGCAACTGGAGGAGGCCCTGGGCCAACTCACTGCCAGCCGCGTCGCCAGCGGCCAGCTCGAGGCTTTGCTCGATGAGCAGCAGCGAGCGCTGGCGGCGGTGCGGGCGAGCGCCGAGAGGCGCGCGAAGGACGTCGAGCAGGCAATCGGCGAGGCCAGGGCGCAGGCCGCGGAGCAGTATGCCGCGGCCGTGCGTCTGCTCCAGGAACCCGACATTGGCGTGGACTGCCAGGCGGCAGGTGCGGCGATCGACCGGGAGCTGGGACTATGA	363	Metronidazole_Day21	3.21497	16.15	16.15	4.7e-18
PROKKA_00098		hypothetical protein CDS	ATGCACAAGCTCGGAGTTTACAGGCGCACACCTTTGGTAGCTGAAGCCATGCGCCGCGGGCTTATCTCGCCCGCCGTGATCGCCCTTGCCTTCCTCGTCGCCGGTCAGCCACTGCTCAACGATGACCACATGATGCGCAGCCGCCGTGGCGGCGAAAGGAAGATCGAAACTCGCCTGACTGCTCGCCGCGATGGCGTGGCCTGGGTGGCGTGA	213	Metronidazole_Day14	3.21275	44.23	44.23	7.7e-47
PROKKA_04458	fumC_2	fumC 2 CDS	ATGACTGACACCCGCATCGAACGCGACAGCATGGGCGAACTGGCGGTCCCGACGACCGCCCTCTACGGCGCCCAGACCCAGCGCGCGGTGAACAACTTCCCGGTCAGCGGCCAGCGCATGCCCCAGGCCTTCGTCCGCGCCCTGCTGCTGGCCAAGGCCGCGGCGGCGCGGGCGAACGTCTCCCTGCAGCAACTGGATGCACCGATGGGCGAGGCGATCGCCGAGACCTGCCTGCAGTTGCTGCAGGAGGACTTCATGCAGCATTTCCCGGTGGATGTGTTCCAGACCGGCTCCGGCACCAGTTCCAACATGAACGCCAACGAAGTGGTGGCGACCCTGGCCAGTCGTCGCCTGGGCGGCAAGGTCAATCCGAACGACCATGTGAACTGCGGGCAGAGC…	1377	Medium_Day21	3.21129	47.76	47.76	9.43e-50
PROKKA_02293		Xylose isomerase-like TIM barrel CDS	ATGTCCCTTCACCCTGTCTCCATCAGTCTTTCCAGCTACGGCGCGGACCTCGTTCGCAGTCGCGGCCAGGCCAGCTTCCTGCCCCTGCTGGGGATGGCCGGCGCGCAGCGCGTGGAACTGCGCGAGGAACTCTTCGCCGGCCCGCCGGATACCGAAGCGCTGACCGCCGCCATCCAGTTGCAGGGGCTGGAATGCGTGTTCTCCTCGCCCCTCGAGCTGTGGCGCGAAGACGGCCAGTTGAACCCCGAGCTGGAGCCGACCCTGCGCCGCGCCGAAGCCTGCGGGGCCGGCTGGCTCAAGGTCTCGCTCGGTCATCTGCCGGAACAGCCCGACCTCGCCGCCCTCGCCCGGCGCCTGGCGCGCCACGGCTTGCAGCTACTGGTGGAGAACGACCAGACG…	783	Colistin_Day21	3.20721	19.31	19.31	3.75e-21
PROKKA_03103		FHA domain protein CDS	ATGGAACTGGTATTGGAAATGCTCAGCGCCAAGCAATTCGTACCGACGGAGCTGTGCAGCAAGACCTTCGGCAGGAACGGCGGCCTCATCGGCCGCGGCGGTGAGTGCGACTGGGCGATTCCCGATCGCAAGCGGCACCTGTCCAAGCAGCATGCGCGGGTCAGCTATCGCAACGGCGCGTTCTACCTGACCGACACCAGCAGCAACGGCATCCGCGCCGGCAACGGCAGCCGCCTGCCGCATGGCGAGCCGCAGCGCATTGAGCAGGACAGCGTCTTCCTGCTCGGCGACTTCGAGATCCGCGCGCGGCTGCTGCGCGAGCCCGACGAGTTCGCCATGGACGTCGGGCGGCCGCAGCCGGCGGGCAGCATCATTCCGGACGATGCCTTCCTGGCCCTC…	1194	Colistin_Day14	3.20601	24.1	24.1	1.12e-25
PROKKA_02265		hypothetical protein CDS	ATGAGCCACAACCTTGCCGAACTGCCGCTGTCCCGACGCCGCGCCCTGGAGCGCGAGAAACAGGCCTGCCTGCGCCTCCACCTGTCCCGCAATCGTGCCAGCGAACGCCTGGAGCGCGCCGTGCGCGACGAAGTCGAGCGCCTGCTGGGTGCCCGCGAACGCCAGGGGGCCGGCTGGCCGGAGTGGGTCAGCGCGGAACTCTGCGTGGCGGACGACCCGCTCTTCGTGCGCAAGGTGGTGGCGCGTCTGAAAGCCGCGGTGGACTGGCAACGCCAGCGCGCAGCCTGA	288	Colistin_Day21	3.20513	41.84	41.84	3.5e-44
PROKKA_01150		hypothetical protein CDS	ATGCTCAAGACCCTGACCTTCACCGTCATGCACTTCATCATCGCCTTCAGCGTGGCCTATGCGCTGACCGGCAGCATAGCGGTCGGCGGGCTGGTGGCGGCGGTCGAGCCGCTGTGCAACTCGGTCGGTTTCTACTTCCACGAGAAGATCTGGAAACGCTTCGAGAAAGACGGCGCGCCGCGCCCGGCTAGCGCCCACGGCTGGCTGCACCGCCACGCCTGA	222	ColMet_Day21	3.20075	14.08	14.08	2.09e-15
PROKKA_00114		Phage holin family (Lysis protein S) CDS	ATGAAAATGCCAGAACGCCCTGAAACTTGGGCTGCGCTGCTTGCGTGGCTGTCTGCGCACTATCCGCAGCTGTACGCCGCCGGCCTGTCCTTTGTGGTCGCGCTGACCCGGGTGATCTACGGCGGTGGAACGCGGCGCCAGGCGCTGCTCGAGGCAACGCTCTGCACTCTGATCACCTTGGGCCTGATTCCTGTCCTTGAGTGGTTTGGCCTTCCGCAGAACATGGCTACTGCTGCCGGGGTGTTCACCGGCTTCCTGGGTGTGAAGAAGATCGCCGAGTTCGCTGATCGGATCGCCGACTGGAAGTTTCCGCGCCGGGGGGCTGGCGAATGA	333	ColMet_Day14	3.19948	43.58	43.58	6.39e-46
PROKKA_00121		hypothetical protein CDS	ATGGCTCTGACAGCGCAGCAGATGCTCGACAAATACCTGGAGGCCGAGGCCGCCGTGCTGGAAGGGCGGACGGTGATCTTCAACGGACGCACCCACACCATGGAGGATATCGAGAAGATCCGCGCCGGACGCCGGGAGTGGGAGCGCCGCGCGGCGGCAGATCGGGACCGCGCCGCCGGTCGCCGTCCAGGCCCGGCGCTGGCGGAGTTCTGCTGA	216	Metronidazole_Day14	3.19776	21.98	21.98	6.01e-24
PROKKA_04455	zupT	zupT CDS	ATGAAGGCGTTGCTCCATGGCATCGCCGAAGGTAACGGGCGGACGCTGCGCAACCTGCTGGGCCTGCTGATCTTCATCGGCGGCGGCTACCTGCTCGGCCGCCACGCGCTGTTGCTGGCCGAACTCAACCTGCCGGCGCCCATCGTGCTGGCGTTGAAAGGCGGCCTGCTCTGCGCCTTCGGTACCGCTCTCGGGGCGATGCCGGTGCTGGTGGTGAAAACCATGCCGGCGCGCCTGTCGGATGCGCTGCTGGGCTTCGGTGCCGGCGTGATGCTCTCGGCGACGGCCTTCTCGTTGATCATGCCGGCGCTATCCGCGGCCGGCGACCTCGGCTACTCGAAGTTCGGCGCGGGGTTCCTGGTCAGCTTCGGCCTGGCGGTCGGCGTGATGGGGCTGTTC…	903	Medium_Day21	3.19766	64.27	64.27	1.76e-66
PROKKA_06394		Phage tail tube protein FII CDS	ATGATTCCGCAAACCCTGACCAATACCAACCTGTTCATCGACGGCGTGAGCTTCGCCGGTGACGTGCCATCCCTGACCCTGCCCAAGCTGGCTGTGAAGACCGAGCAATACCGTGCCGGCGGCATGGATGCGCCGGTATCCATCGACATGGGCCTGGAGGCGATGGAGGCCAAGTTCTCCACTAACGGTGCCCGCCGAGAAGCACTGAATTTCTTCGGCCTGGCCGACCAGAGCGCTTTCAATGGCGTGTTCCGCGGCTCCTTCAAGGGCCAGAAGGGCGCCAGCGTGCCAGTGGTGGCTACCCTGCGCGGCCTGCTCAAGGAGGTCGACCCGGGCGACTGGAAGGCCGGCGAGAAAGCCGAGTTCAAGTACGCCGTTGCGGTCAGCTACTACAAGCTG…	504	Metronidazole_Day14	3.19654	15.22	15.22	6.54e-17
PROKKA_06410		Bacteriophage lambda tail assembly protein I CDS	ATGAATGACACCCTGAGTCAGGGCCTCACCACCATCCGTCTATACGGGGTTCTGGGCAAGCGCTTCGGCCGCATGCACGGCCGGTTATTGGAAAGCGGCACGGTACGCGAGGCGATGAGCGCCCTGAAGCACACCATGGAGGGATTCGAGACGTTCATGCGCGAGGCGGAATCGAAAGGGCTGACCTTCGCCGTGTTCCGTGGGCGTACCAACCTGTCCGGCGAGCAACTGGACATGCGCGGACGCGAGGATATCCGCATCGTGCCGTTGGTGATCGGGAGCAAGCAGTCCGGATTGTTTCAGACGGTATTAGGAGCTGCACTCATTGCCGTAGGTGTCTTCGCAACGAGTCTTACGCTCGGGACAAGCACGTTTCTGATCTCTGCCGGCGCCAGCATG…	603	Metronidazole_Day21	3.19323	38.09	38.09	1.34e-40
PROKKA_03224	acrR_2	acrR 2 CDS	ATGCCGCCCCGCGCGAAAACAAAGTTGCCCCCCCCGTCCACTGCCCATAGCAGCGCCGATGCGCAGCCCGGCCTCCAGCAAGGAGCCCAGCGAACTCGCGACCGCATCCTGCAGGCCGCCCGCGAACTGGTGCTGGAGGAAGGTGCCAGTCGCTTGACACTGGACGCCGTCGTTGTGCGGGCCGGGTTGAGCAAAGGGGCGTTTCTCTATCACTTCAAGACCAAACGCGATTTGTTCGTGACACTGATCGACGAGATGATCCGGGCGTTCGACGCGGTACAAGCCAATCACGAGCGCAGGTTTGCCGGAGATCCGGACCCCTGGCTGTCGAGCCAGGTGGAAGCGATGCCCGACGACGAGATGCAGAAGATGGGCGCAGCGCTGCTCGCGGCAGCTGCG…	642	Medium_Day21	3.19322	266.24	266.24	1.53e-269
PROKKA_03701	ppsC_2	ppsC 2 CDS	ATGAGCAGCACGAACCGATTTCCCGAACGAATGACCGCCATCGAGATCGCCCGGCCCGGCGGCCCCGAGGTACTGGTGGCGACCAGCCGGCCGCTGCCGACGCCCGGCCCGCGCGAGGTCCTGGTCGAAGTCCGCGCCGCCGGCGTCAACGGTCCCGACGTGCTTCAGCGCAAGGGCGTGTACGACCCGCCGCCCGGCGCCTCGGACATTCCCGGCCTGGAAATCGCCGGCACGGTGCGGGCGGTCGGCAGCGAGGTCAGCCGCTTCGCCGTCGGCGAGGCGGTGATGGCGTTGATTCCCGGCGGCGGCTACGCGCAGTTCGCGGTGGCCGACGAGCGCACCACCCTGCACCTGCCCGACGGCCTGGGCATGGAGGAAGCGGCGGCGCTGCCGGAAACC…	1017	Metronidazole_Day21	3.1903	20.86	20.86	6.59e-23
PROKKA_00969	prsE_1	prsE 1 CDS	ATGAGCGGGCAGGCGCGGTTGCGCGAAGTCGGCGCCGGCGGCGCGGCGCTGGAACTGGACGAGAAGCGTTTTTCCCGGCTCGGCTGGGGGTTGGTGCTGCTCGGCTTCGTCGGCTTTCTCCTGTGGGCCGGGTTGGCCCCGCTGGACAAGGGTGTCGGGGTCTCCGGCACGGTGATGGTGGCCGGTAGCCGCAAGGCCGTGCAGCACCCTACCGGTGGCCTGGTCAGGCACATCCGCGTGCACGAAGGCGAGCGGGTGGAGGCAGGACAGGTGCTGCTGGAGATGGACGCTACCCAGGCCCGGGCCCAGGCCGATGGCCTGTTCGCCCAGTACCTGGCGGCGCTGGCGAGTCTGGCGCGGCTGAGCGCCGAGCGCGATGAAAAGGCGCGGATCGAGTTT…	1332	Medium_Day21	3.18784	14.4	14.4	8.13e-16
PROKKA_04963	pleD_3	pleD 3 CDS	ATGATGACCGAGCACGATGACCCGACCCTGGACCGCCTGAAGCACCACTTCGCCCAGCGAGTGATCAACCAGGCGCGCCAGGTTCTGGAGGTCTGGCAACGCCTGACCCGCGCGGAGTGGAACAGCGACGGCATGGAAGAACTGGCCGACGCCACCCTGCGCCTGCAGCGCTACGCCGAACGCTTCGAGCAAGCCGAGCATGCCCAGCTGGCCGGTGCCATCGACCGTACCCTGGACGTCGTCGAGGCCAACCGCGGCCGGCTTTCCAGCGAGTCGATCAGCGAACTCAACCAGTTGATGCAGCGCCTGTCGCGCACCGGCCTGCGGCATGGCGACCAGCTCGAGCACACCGTCCTGCCGCCATTGCGCAAACCGGTCTACCTGGCACTGAAGGACCGC…	1629	Colistin_Day21	3.18721	10.24	10.24	9.69e-12
PROKKA_03660		hypothetical protein CDS	ATGAAAGCACTCAAGACTCTCTTCATCGCCACCGCCCTGCTGGGTTCCGCCGCCGGCGTCCAGGCCGCCGACAACTTCGTCGGCCTGACCTGGGGCGAGACCAGCAACAACATCCAGAAATCCAAGTCGCTGAACCGCAACCTGAACAGCCCGAACCTCGACAAGGTGATCGACAACACCGGCACCTGGGGCATCCGCGCCGGCCAGCAGTTCGAGCAGGGCCGCTACTACGCGACCTACGAGAACATCTCCGACACCAGCAGCGGCAACAAGCTGCGCCAGCAGAACCTGCTCGGCAGCTACGACGCCTTCCTGCCGATCGGCGACAACAACACCAAGCTGTTCGGCGGTGCCACCCTCGGCCTGGTCAAGCTGGAACAGGACGGCAAGGGCTTCAAG…	603	ColMet_Day21	3.18581	26.69	26.69	2.57e-28
PROKKA_00123	clpP_1	clpP 1 CDS	ATGGGCAGCCATCAAACCCTGATCCATAAAATCCTGATGCTGCCGATGGCGGCGGCGTTGACTGAGGCCAACGCCCCGCATGAGTCCTGGTACAGCATTAAGGCTGCCGGTCGCGGCGTCGCCGAGGTGCTGTTGTACGACGAGATCGGCGTCTGGGGCATCACCGCGCTGCAGTTCGCTCGAGACCTCAAGGCAATGGGCGACCTGAACAAGATCAACCTGCACATCCACTCCCCGGGCGGCGATGTCTTCGAGGGGACGGCGATCTATAACCTGCTGCGCAACCACCCGGCCAGCGTCGACGTGTACATCGATGGCTTGGCGGCCTCGATGGCCTCGGTCATCGCCATGGCCGGCGACACCATCTACATGCCCGAGAACGCCATGATGATGGTGCAT…	2082	Metronidazole_Day14	3.18366	22.69	22.69	1.09e-24
PROKKA_06388		Gene 25-like lysozyme CDS	ATGATCGGGATGGATCGCCGTAGCGGGCTACCCCTGTCCGGCCTGGCTCATCTTAAACAGTCCGTCGAGGACATCCTGACCACCCCGTTGGGCAGCAGGCGCATGCGCCCCGAGTACGGCAGCAAGCTGCGGCGGATGGTCGACATGCCGGTGAGCGAAGGCTGGAAAAGCGCCGTGCAGGCCGAGGTAGCCCGTTCCCTGGGGCGCTGGGAACCGCGCATCGCATTGTCTGCCGTGCGAGTCGTCGCAGTCGTCGATGGTCGCGTGGATCTGCTCCTGAGCGGCGTGTTCGAGGGCGAGAACATCAATATGGAGGTCTCGGCGTGA	327	Metronidazole_Day21	3.17925	54.04	54.04	5.98e-57
PROKKA_03488		hypothetical protein CDS	ATGCGCTATCTCATCCTCAGCCTGCTGGCCGTGCTCGCCGCACCTGCCTGGGCTGCCGACGACGGCGACTTCTGGTACCTGCAGACCAGCGTCTACACCCGGCATTTCAACCCGGACCCGGAACACAACAACCACCAGGACCTGCTCGGCCTCGAATACAACCGCGCCGATGGCGTGCTGGCCGGCGGCGCGACCTTCCGCAACTCGTTCAGCCAGCGCTCCAACTACGCCTACCTGGGCAAGCGTTTCGACAGTGACAGCCACCCGGTCTACCTGAAGCTCACCGGCGGCCTGTTGCAGGGCTATCGCGGCGAATACCGCGACAAGATCCCGCTGAACCGCTTCGGCGTCGCGCCGGCGATCATCCCCTCGGTGGGCGTTCGCTTCGGCCCGCTGGGC…	459	ColMet_Day7	3.17908	20.7	20.7	2.82e-22
PROKKA_02588	iscS_2	iscS 2 CDS	ATGAGTTCGTTACCGTTGTACTTCGATTACGCCGCCACCACGCCCGTGGACGAGCGCGTGATCCGGGCCATGGTGGAGTGTCTCGGCTACCAGGCGTGTTTTGGCAATCCCGCGTCGAACTCCCATGCCTACGGCCGCCAGGCGCGGCGGGCGGTGGAGCGGGCCAGGGAGCAGGTGGCCGCGCTGGTCGGCGCCAGCGCCGGGCAGATCGTCTGGACTTCCGGCGCCACCGAATCCAACAACCTGGCCCTCAAGGGCGTGGCCCAGGCGCTGGACACGCCCGGCCACCTGATCACCAGTCGCCTGGAGCACAAGGCGGTGCTGGACACCGTGCAGCAACTCGCCGATGACGGCTGGAGCGTGACCTGGCTGGCGCCCGGCGCCGATGGCCTGATCCGG…	1182	Medium_Day21	3.17875	9.35	9.35	1.29e-10
PROKKA_02265		hypothetical protein CDS	ATGAGCCACAACCTTGCCGAACTGCCGCTGTCCCGACGCCGCGCCCTGGAGCGCGAGAAACAGGCCTGCCTGCGCCTCCACCTGTCCCGCAATCGTGCCAGCGAACGCCTGGAGCGCGCCGTGCGCGACGAAGTCGAGCGCCTGCTGGGTGCCCGCGAACGCCAGGGGGCCGGCTGGCCGGAGTGGGTCAGCGCGGAACTCTGCGTGGCGGACGACCCGCTCTTCGTGCGCAAGGTGGTGGCGCGTCTGAAAGCCGCGGTGGACTGGCAACGCCAGCGCGCAGCCTGA	288	ColMet_Day21	3.17585	113.29	113.29	3.02e-116
PROKKA_03660		hypothetical protein CDS	ATGAAAGCACTCAAGACTCTCTTCATCGCCACCGCCCTGCTGGGTTCCGCCGCCGGCGTCCAGGCCGCCGACAACTTCGTCGGCCTGACCTGGGGCGAGACCAGCAACAACATCCAGAAATCCAAGTCGCTGAACCGCAACCTGAACAGCCCGAACCTCGACAAGGTGATCGACAACACCGGCACCTGGGGCATCCGCGCCGGCCAGCAGTTCGAGCAGGGCCGCTACTACGCGACCTACGAGAACATCTCCGACACCAGCAGCGGCAACAAGCTGCGCCAGCAGAACCTGCTCGGCAGCTACGACGCCTTCCTGCCGATCGGCGACAACAACACCAAGCTGTTCGGCGGTGCCACCCTCGGCCTGGTCAAGCTGGAACAGGACGGCAAGGGCTTCAAG…	603	ColMet_Day7	3.17528	18.42	18.42	6.27e-20
PROKKA_02736		hypothetical protein CDS	ATGGCCAAGGCACTCATCAGCGTACTGTTGTTCTCCCTCGCCCTCGCCGGCTGCGCCAGCGACTACAACCCCTCTCGCCCGTACAGCAGCGACGAGGTCAGGCAACTGGCGCTGGAAGACCTGGCCCGGCGCAGCCTGTCGTTCGAGGAATACCAGGCCAAGCGTCAGGCGATTCTCGAGGAAAAACCGCAAACCGCCGTCAGCCAGTCCAACGCCGCCCTACGCAGTACCGCCATCTGA	240	Metronidazole_Day7	3.17508	14.43	14.43	2.97e-16
PROKKA_03648	yohC_2	yohC 2 CDS	ATGATCCATCATGTATGGGGGCTCTTCACCCATCCCGATCAGGAATGGCAGGAAATCCGTGGCGAAGAAGAAAGCATCAGCCACATGTACCTGACCCACATCCTGATCCTGGCTGCCATTCCGGCGATTTCCGCCTATATCGGCACGACCCAGGTCGGCTGGGTGGTCGGCGGCGGCGATCCGGTCAAGCTGACCCAGGCCAGCGCGTTGCAGATGACGGTCCTCACCTACCTGGCGATGCTCGCCGGGGTGGCGGTGATGGGCGCGTTCATCCACTGGATGGCGCGGACCTACGACGCCAACCCGAGCCTGACCCAGTGCATCGTGTTCGCCGCCTACAACGCCACGCCGCTGTTCATCGCCGGGCTGGCGGCGCTGTATCCGCACCTCTGGCTGGGA…	600	Colistin_Day21	3.17202	22.86	22.86	8.35e-25
PROKKA_02117		hypothetical protein CDS	ATGCGAAGCCTGATCGGGATGACGTTCCTGAACTCCTCCGTGGGCCAGCGCCGGCTGCGCCAGAACGGCATCGTGCTGCGCCTGGGACGGGTAGTCGCGGATCGCCGGCGCGCGGCCCTGCCGCACCGGCAAGGGCGCTGCCTCGACCGCCAGGGCCTGGAGACCCTGCTGCTGTGGCTACAGCGGCACTTCCTCTGCGTGCCCCTGGAACACCTGCTCGAGAGCCCCGCTCCAGCCTGCCTGCGGATCGCCCTGAGCGTCGACGGCAACCCTGCGGAACTGGCCGAGCTGGTCTACCCGCTGCTGGAGCGCTACGAAATGCCAGCGAGCGCCTTCATCGGCGGCGACCCGCGCAGTTGGCGCGAAGCGGTCGCCGACACCCTCTGGCAGGCCGATGCG…	972	Colistin_Day21	3.17121	21.04	21.04	6.07e-23
PROKKA_00122		Phage portal protein, lambda family CDS	ATGAACCTGATCGATCGTCTACTGAAACCCTGGGCCCCCGACCTGGTGGCTCGGCGCCTGGCCGCCCGCGAGGCAATCCAGGCGTATGAGGCTGCCAGGCCAGGGCGAACCCACAAGGCCAAGCGTCAACCGCTGGGCGCCGACACCTCGCTACAGAAGTCTGCGGTCTCCATGCGAGAGCAGTGCCGGAAACTGGACGAAGATCACGATCTGGTTACCGGCTTGCTCGATCGCCTAGAGGAGAGGGTGGTGGGCGGTAGTGGCATCGGCGTGGAACCGCTGCCGCTGCGCCTGGATGGCTCGGTGCATGCCGAGTTGGCCATGGAAATCCGCAGTGCGTGGGCCGAGTGGTCACTCTCGCCGGAGACCTCTGGTGAGCTGACGCGGCCCCAGGTAGAG…	1647	Colistin_Day14	3.16519	16.37	16.37	1.04e-17
PROKKA_02865		hypothetical protein CDS	ATGAAAATACTCGCCCTTCTCGCAGCCTGCCTGCTGGCAGGCTGCGCCGCCAACGCCCCGCTGCGCGATGACAGCGAATCGACCTGCGCCGACATGCGGCCTTGCAGCGACAGCTACTACGAACGCCATCCGAACTACGAGATCGGCTTCGTCGAATACAGCGAGCGCGGCAACGACTTCGCGCCTGCCAGAACGCAACGCCTGATCGACCAGCTAAAGCGCTACTCCGCCCGGGGGGACATCGCCATGGTGGTGTTCATTCACGGTTGGAAGCACAACGCGGGACGGGACGACGGCAACGTCGCCAGCTTCAACAAGGCACTCGCCAATCTCGCCTCCTCCGGGGTGCTGGGCAAACGCAGGCTGGTCGGCCTCTATGTTGGCTGGCGAGGCAAGTCG…	1410	Medium_Day21	3.16301	46.79	46.79	8.98e-49
PROKKA_06394		Phage tail tube protein FII CDS	ATGATTCCGCAAACCCTGACCAATACCAACCTGTTCATCGACGGCGTGAGCTTCGCCGGTGACGTGCCATCCCTGACCCTGCCCAAGCTGGCTGTGAAGACCGAGCAATACCGTGCCGGCGGCATGGATGCGCCGGTATCCATCGACATGGGCCTGGAGGCGATGGAGGCCAAGTTCTCCACTAACGGTGCCCGCCGAGAAGCACTGAATTTCTTCGGCCTGGCCGACCAGAGCGCTTTCAATGGCGTGTTCCGCGGCTCCTTCAAGGGCCAGAAGGGCGCCAGCGTGCCAGTGGTGGCTACCCTGCGCGGCCTGCTCAAGGAGGTCGACCCGGGCGACTGGAAGGCCGGCGAGAAAGCCGAGTTCAAGTACGCCGTTGCGGTCAGCTACTACAAGCTG…	504	Colistin_Day14	3.16183	9.44	9.44	1.75e-10
PROKKA_04340	ydhP_2	ydhP 2 CDS	ATGCCGGCGTCTCTTCTCGTCCTCACTTTATCCGCCTTTGCCATCGGTACCACCGAATTCGTCATCATGGGCCTGCTGCCGCAGGTCGCCGGCGACCTGCGGGTATCCATTCCCAGCGCCGGCTGGCTGATCAGCGGCTACGCCTTCGCCGTGGCCTTCGGCGCCCCGCTGATGGCCATGGCCACCGCCCGCCTGGAACGCAAGAAAGCCCTGCTCGCGCTGATGGGCATCTTCATCGTCGGCAACCTGCTCTGCGCGGTGGCCGCCAACTACGGCCTGCTGATGCTGGCGCGGATCGTCACCGCGCTCTGCCATGGCGCCTTCTTCGGCATCGGCTCGGTGGTCGCCGCCAGCCTGGTGGCGCCGAACCGCCGCGCTTCCGCCGTGGCCCTGATGTTC…	1167	Medium_Day21	3.16162	22.96	22.96	1.46e-24
PROKKA_00115		Chitinase class I CDS	ATGAAGATCACCGCCGATCAACTCGACCGCGCTACCGGCTGCGGTGCCGCTACTGCCTCGACTTGGGTCGAGCACATCAACGGCGCCATGGCTCGGTTCGAGATCAACACGGCTGAGCGGGTGGCGATGTTCCTGGCTCAGGTCGGGCACGAAAGCCAGAGCCTCAAGCGTCTGGTCGAGAATCTGAACTACTCCGCAGAAGGCCTGCTCAAGACGTGGCCGAAGCGGTTCACGCCGGCAGAGGCAAAGCAGTACGCACGCCAGCCTGAGCGCATCGCGAACCGCGTCTACGCAAACCGGATGGGCAACGGCTCACCGGATACGGGCGATGGGTATCGATACCGGGGACGCGGCCTGATCATGATTACGGGCCACGACAACTACGCCGAAGCCGCCCGC…	618	Metronidazole_Day14	3.16128	27.89	27.89	4.53e-30
PROKKA_00929	ssuD_2	ssuD 2 CDS	ATGAGCCTCGAGATTTTCTGGTTCCTTCCCACCCACGGCGACGGCCACTACCTGGGCACCACCCAGGGCGCCCGTGCCGTCGACCACGGCTACCTGCAGCAGATCGCCCAGGCCGCCGACCGCCTGGGCTTCGGCGGCGTACTGATCCCCACCGGACGTTCCTGCGAGGACTCCTGGCTGGTCGCCGCCTCGCTGATCCCGGTAACCCAGCGCCTGAAGTTCCTCGTCGCGCTGCGTCCCGGGATCATTTCGCCGACCGTCGCCGCGCGCCAGGCGGCGACCCTGGACCGGCTGTCCAACGGCCGCGCGCTGTTCAACCTGGTCACCGGCGGCGATCCCGACGAACTGGCTGGCGACGGCCTGCACCTGAGCCACGCCGAACGCTACGAGGCCTCGGTC…	1149	ColMet_Day14	3.15878	14.71	14.71	3.79e-16
PROKKA_04687	acrA	acrA CDS	ATGGTGTTGCCGGTGGAGGTCCTGACGGTGCAGGCCGAGCCCCTGGCGCTGAGTTCGGAACTGCCTGGGCGGATCGAACCGGTGCGGGTCGCCGAGGTGCGCGCGCGGGTGGCCGGCATCGTCGTGCGGAAGCGCTTCGAGGAGGGCGCCGACGTCAAGGCTGGCGACCTGCTGTTCCAGATCGATCCGGCACCGCTGAAGGCTGCGGTGTCGCGCGCCGAGGGTGAGCTGGCGCGGAACCGCGCGGTGCTGTTCGAGGCGCAGGCGCGGGTGCGTCGCTACGAGCCGCTGGTGAAGATCCAGGCGGTCAGCCAGCAGGACTTCGATACCGCCACCGCCGACCTGCGCAGCGCCGAGGCGGCGACCCGCTCGGCCCAGGCCGACCTGGAGACCGCGCGC…	1065	Metronidazole_Day21	3.15542	12.88	12.88	1.19e-14
PROKKA_04685	oprM_5	oprM 5 CDS	ATGCGCAAACCTGCTTTCGGCGTATCGGCGCTGCTGATCGCCCTGACCCTCGGCGCCTGCTCCATGGCGCCGACCTACGAACGTCCCGCCGCGCCGGTGGCCGACAGCTGGAGCGGCGCCGCCGCCCAGCGCCAGGGCGCGGCGATCGACACGCTGGATTGGAAGAGTTTCATCGTCGATGCCGAACTACGCCGCCTGGTGGACATGGCCCTGGATAACAACCGCTCGCTGCGCCAGACCCTCCTGGATATCGAGGCGGCCCGCGCGCAGTACCGAATCCAGCGCGCCGACCGGGTTCCGGGCCTGAATGCCGCTGCCACCGGCAACCGCCAGCGGCAGCCGGCCGACCTGTCCGCCGGCAATCGCTCGGAAGTGGCCAGCAGCTACCAGGTCGGGCTG…	1440	ColMet_Day14	3.15031	29.61	29.61	1.32e-31
PROKKA_00068	ntaA	ntaA CDS	ATGAGTACCCCGAAACGCCTGCACATCGGCATGTCGCTGGCCCCCACCTGGCTCAGCGGCGATGCCTGGCGGCGCCCCGACAGCAACATCGAAGGCATCTTCGGCAGCGATTTCGCCGTCGACATCGCCAGGCGCTCCGAAGCCGCCCACCTCGACTTCGTGTTTCGCCCGGACGTCAGCAGCCTGCCACTGGACGTGCTGGAGACCGGCTCCGGCTTCGCCAGCCTGGATCCCACCGTACTGCTTGCCGCGGTCGCCCGCGAAACCTCGCGGATCGGCCTGGTGTCGACGGTCTCCACCACGTTCTATCCGCCCTACGTGGTGGCCCGGCAGCTGCAATCGCTGCACTGGATCAGCAACGGCCGCGCCGGCTGGAACATCGTCACCGCGCTGCAGGGC…	1308	Colistin_Day14	3.14886	30.06	30.06	8.48e-32
PROKKA_02891	rutR_1	rutR 1 CDS	ATGAAGAAGATCCGCCAACGCAACCTGCAACTGATCCTCGACGCCGCCTGCGAAGTCTTCGCCGACTGCGGCTTCAGCGCCGCCCGGCTCAGCGACGTCGCCGAGCGCGCCGGCGTGGCGAAAGCCAACGTGCTCTATTACTACCGCTCCAAGGCGCAACTCTACGAGGCGGTGCTGGACAGCATCGTCGAGCCTCTGCTGGAAGCCTCCCGGCCATTCGCCGGTGACCAGCCGCCCGCCGAGGCGCTACGCGCCTACGTCGACAACAAGATGCGCATCGGCGCCGAGCGGCCGCACGCGGCCAGGGTCTTCTCCTGCGAGATCATGCGCGGCGCGCCGCGCATGCCGGCGGCGCTGCTGGAACGCCTCGACGCCCAGGCGGAACGCAACGCCGAGCGC…	651	Medium_Day21	3.14823	43.31	43.31	2.99e-45
PROKKA_06399		Phage late control gene D protein (GPD) CDS	GTGCAACCGAGTTTCCGTATCGTTGCCGACGGCACCGACGTCACCCAGCGGCTGAATGACCGCCTGCTCAAGCTGACCTTGCTGGACAAGCCGGGCATGGAGTCCGACAGCCTGACCTTGAGGCTCGACGATCGCGATGGACAGTTGGCCTTACCCAGGCGCGGTGCGGTGCTGGAGGTTCATCTCGGCTATGCCGGCGAGCCACTGATGCGCATGGGACGCTTTACCGTGGACACCTTGCAGTGGGCTGGTCCGCCGGACTGCCTGACCGTCACTGCCAAGGCTGGCGACATGCGCGGCAGTGGCAAGACGATACGCAGCGGCGGCTGGGAGGGCACTACCCTGGCTCAGGTCTGCCGCGATGTTGGCGCACGCAACGGCTGGCGCGTGGAGTGTCCG…	990	Colistin_Day14	3.14787	11.06	11.06	3.49e-12
PROKKA_02117		hypothetical protein CDS	ATGCGAAGCCTGATCGGGATGACGTTCCTGAACTCCTCCGTGGGCCAGCGCCGGCTGCGCCAGAACGGCATCGTGCTGCGCCTGGGACGGGTAGTCGCGGATCGCCGGCGCGCGGCCCTGCCGCACCGGCAAGGGCGCTGCCTCGACCGCCAGGGCCTGGAGACCCTGCTGCTGTGGCTACAGCGGCACTTCCTCTGCGTGCCCCTGGAACACCTGCTCGAGAGCCCCGCTCCAGCCTGCCTGCGGATCGCCCTGAGCGTCGACGGCAACCCTGCGGAACTGGCCGAGCTGGTCTACCCGCTGCTGGAGCGCTACGAAATGCCAGCGAGCGCCTTCATCGGCGGCGACCCGCGCAGTTGGCGCGAAGCGGTCGCCGACACCCTCTGGCAGGCCGATGCG…	972	ColMet_Day21	3.14645	37.72	37.72	1.43e-39
PROKKA_04684		hypothetical protein CDS	ATGACACTCGCTCCCAGATCCGCCCAGCTACCCGACTCCCCGCACAAGGACAGTCTCGACCCAGCGCCAACCCCGTCGTCTCAGGACCAGCGCCTGCTCAAGGCCCTGGCCACCGCGATGGTCAATCATCCGCGCGCCACCATGGGAGAACTGGCGGAACTGGCAGGAGTGAGCAGGGCAACCCTGAACCGTCATTGCGGTACCCGCGAAGGTCTCAAGCGGCGCCTGGAAAGCCATGCCAGGAGTACCCTCGAACGCCTCACCCACAGCGCCGCCCTGCAGCGCCTGGAGCCGCGGGAAGCGCTACGCGAGCTGATCCGGGAACACCTCGCCCAGCGCGACCTGCTGGCGCTGCTGATGTTCGAGCAGAACCCGGGACGCCACGCCGGGCATGGGGAC…	636	ColMet_Day21	3.1454	92.06	92.06	1.08e-94
PROKKA_00130		hypothetical protein CDS	ATGGCTGACGTAAAGATCCGGCTGACTGCTGACCTAGATGATGCGCTGCGCGAGGTGTCAGGTTTCCGCAAGGAATACGCCGAACTGGTCAGGCAGGTCGCGCAACCTCTTAGGCGTTTAAACGATTTCACTGCTCTCGAAAGCACCCTTGAGGACACGCAACGCCAGGCGCGCTCGGCGCGCGAGCAGATCCGCACGCTCGGCAACGAACTGGCATCGACGATCAGGCCGAGCCGCGAATTGCAGCAGGCTTACCGGGACTCCATTTCGGACTTGCGCAGCCTGGAGCGGGCAGAGACGGTCCAGATAGCTCGGCTTTCCGCGATGCGGCGGGAGTTGAAGCAGGCGGGGCTGGATACGAGGAGCCTGACATCCGAACGGCAGCGGCTCCAGCGGGAG…	2484	Metronidazole_Day14	3.1445	27.81	27.81	5.43e-30
PROKKA_00930	ssuC_4	ssuC 4 CDS	ATGAGCATTTCCAAACGACTGGCCGAGCGCCTGGCGCCCTGGGCGCTGCCGCTGGTCCTGCTGGCGGTGTGGCAGGCGGCGGTGGAGTTCGGCTGGCTGTCCAGCCGCATCCTCCCCGCGCCCAGCGCCGTGCTCGAGGCCGGCTGGGCGCTGCTGCGCAGCGGCGAGATCTGGCAGCACCTGGCGATCAGCGGCTGGCGCGCGGCGATCGGCTTTCTCATCGGCGGCACCATCGGCCTGGTGCTGGGCTTCGTCACCGGTCTGTCGAAGTGGGGCGAACGCTTCCTCGACAGTTCGGTGCAGATGATCCGCAACGTGCCGCACCTGGCGCTGATCCCGCTGGTGATCCTGTGGTTCGGCATCGACGAGTCGGCGAAGATCTTCCTGGTCGCCCTCGGC…	789	ColMet_Day14	3.14277	14.32	14.32	9.64e-16
PROKKA_02838		hypothetical protein CDS	ATGGCTTTCGATGCCGCCCGCTATGTCCACCGCTACTACGCCAGCCTGGCGCCCGCCCCGGGCAACGAATACCCGCGCCTGAGGGCCTGGGAGTACCTCTGGGAGTATGTCTGGGACCCCAGTCGCAGCTGGGACGACCTGACCGCCCCCGAACAGCTCGACACCACCGCCCTGCACCTGGGTTTCTACCTGGCCAACTGGGGTATGTTCCGTGGCTCCTCGGGACTGCTGCAGAACAGCAACCTGGACCTGATGAAAGCGCTGGCCCGGCAGCTCTTCAGCGGTGCCGGAGCGGAACTGTTCGAGCTGTCCCTGGTGGATTTCGCCGGCAACGGCGCGCGCCTGGCGCACAACCGCAAGCTGCTGGAAACGGTGCTCGGGTCGATGGATGCCCTCAGC…	681	Colistin_Day14	3.14213	27.34	27.34	5.15e-29
PROKKA_03106	clpB1	clpB1 CDS	ATGATCAACGTAGACCTGCAACAACTGATTCAGGCGCTGGATGCCGACACCCGGCGCGACCTCGAGGGCTCGGCCGAGCGCTGCGTAGCCCGCGGCGGCAGCAAGGTACTGGTGGAGGACCTGTTGCTGGGCCTGCTGGAGCGTCCCCAGGGACTGCTGGCGCGCGCCCTGCAGGATGCCGCGGTGGACGCTGGCGAACTCAACGCCGCGTTGCAAGCGCGGGGCGAGCACAGCGCCTCGCGCAATCCGGTGTTCGCGCCCGAGCTGGTGCAGTGGCTGCAGGATGCGCTGTTGCTGGCCAACCTCGAACTGGGCCGTAGCCAGATCGACCAGGCGGCATTGATCCTGGCCCTGCTACGCAACCCGTTGCGCTATGCCGGCAGCCGCTACCAGCCGCTG…	2628	Colistin_Day14	3.14132	21.36	21.36	7.36e-23
PROKKA_00680	cadA_1	cadA 1 CDS	ATGAGCCACGAACACGCCGACACTTGCTGTCACGGTCACGGTCACGGACATGATCATGGGCACCGCCACGCGCCTCGCCCGGCGGTGGCCGCCATCGGAACCCTGGCCGGCAACGCCGAGTTGCGCTGGAGCGACCTGCGCATCGAAGCGATGGACTGCCCGACCGAGGAACGCCTGATCCGCGACGCCCTTGGTCGCCAGCCGGCAGTGGAGTCGCTGGAATTCAACCTGATGCAGCGCCTGCTGCGCGTCCAGCATCGCTTCGACAGCGTCGAGCCGCTGCAGAAGCTGATCGCCGGCCTCGGCATGCAGGCGGTGCCGCTGGATGCCGGCGAAAATACCGACGGCCCCTCGCAAGCGCCGGCGAAGCCCTGGTGGCCGCTGGCCCTGGCCGGCGCG…	2223	Metronidazole_Day21	3.13766	12.57	12.57	2.54e-14
PROKKA_03070	yscN	yscN CDS	ATGCGCCACGCCATCGAAGGCTGCCGGCCGATCCAGATCCGCGGGCGGGTCACCCAGGTCACCGGAACCCTGCTCAAGGCCGTGGTGCCCGGCGTGCGCATCGGCGAACTCTGCCAGTTGCGCAATCCCGACCAGAGCCTGGCGCTGCTCGCCGAAGTCATCGGCTTCCAGCAGCACCAGGCGCTGCTCACCCCGCTCGGCGAGATGCTCGGGGTTTCCTCCAACACCGAGGTCAGCCCTACCGGCGGCATGCATCGCGTGGCGGTTGGCGAGCACCTGCTCGGGCAGGTGCTCGACGGCCTCGGCCGCCCCTTCGACGGCAGCCCGCCGGCCGAGCCGGCGGCCTGGTATCCGGTCTACCGGGATGCCCCGCCGCCGATGAGCCGGCGCCTGATAGAG…	1290	Colistin_Day14	3.13673	14.47	14.47	9.82e-16
PROKKA_03659	phoP	phoP CDS	ATGAAACTGCTGGTAGTGGAAGACGAGGCGCTGTTGCGCCACCACCTCTATACCCGCCTGGGTGAACAGGGGCACGTGGTGGACGCGGTACCGGATGCCGAGGAAGCCCTCTACCGGGTCAGCGAATACCACCACGACCTGGCGGTGATCGACCTCGGCCTGCCGGGCATGAGCGGCCTGGACCTGATCCGCGAGCTGCGTTCGCAGGGCAAGTCCTTCCCGATCCTGATCCTCACCGCCCGCGGCAACTGGCAGGACAAGGTCGAAGGCCTGGCCGCCGGGGCCGACGACTACGTGGTCAAGCCGTTCCAGTTCGAGGAACTGGAAGCGCGCCTGAACGCGTTGCTGCGACGCTCCTCGGGGTTCGTCCAGTCGACCATCGAGGCCGGCCCCCTGGTC…	678	Colistin_Day21	3.13533	19.93	19.93	8.37e-22
PROKKA_06401		hypothetical protein CDS	ATGAGCCGGCTCGCTCTGCTCCTGCCGGCCGTGTTGCTGGTCCTGCTGGCCGGCGCCTTGCTCGGCGGCGGCCTGGTTGCCCGCCACTATCGTCCGCAACTGGAGGAGGCCCTGGGCCAACTCACTGCCAGCCGCGTCGCCAGCGGCCAGCTCGAGGCTTTGCTCGATGAGCAGCAGCGAGCGCTGGCGGCGGTGCGGGCGAGCGCCGAGAGGCGCGCGAAGGACGTCGAGCAGGCAATCGGCGAGGCCAGGGCGCAGGCCGCGGAGCAGTATGCCGCGGCCGTGCGTCTGCTCCAGGAACCCGACATTGGCGTGGACTGCCAGGCGGCAGGTGCGGCGATCGACCGGGAGCTGGGACTATGA	363	Colistin_Day14	3.13439	19.59	19.59	4.97e-21
PROKKA_06387		Phage-related baseplate assembly protein CDS	ATGAGCTATGTCAGTGCGGAGCATGACCGCATGCTCGCCGCGATGATCCTGCCCTGCGTGGTGGTCGCCGTGGACCTGGCAGCGGCGCGGGTACGGGTGCGCTCCGGCGACTGGACCAGCGGCTGGCTGCGCTGGCACTCCCTGGCAGCCGGCAAGGTTCGCCACTGGCGTGCGCCGAGCATAGGCGAACAGGGGGTACTGCTCAGTCCGTCGGGCGGAGTGTCAATGGGTACCTTTATTCCCGGTCTGTACGGCGATGCGGGCACGGCGCCGGACAACAGCGCCAGCAGTGAGACCTGGCGTTTCGACGACGGCGCCTCGTTGAGTTACGACTGGGCTGCGCATCGCTACCGCGTCGAGCTGCCCAGCGGCACCGTGGAAGTGAGGGTCGGCGCCAGC…	558	Metronidazole_Day21	3.13284	28.11	28.11	2.32e-30
PROKKA_01105		hypothetical protein CDS	ATGATCGGCTGGGGACGTGCCTGTATTGGCGTCGGGGGGCTGCTGTTGCTGGGCCAGTTGCTGGGGGGCGCCCTGCTGCTCGCGGACGACGGCGAAGCGACGCTGGCGGTCGAACACTTCTGGCAATTCGTCTTCCTGATCCCGGCGATCCTGGTGGCACTGGGAATGTTCGTCCTGCAGCATCACGTGGGTTCCTTCGCCCAGTTGTACCGCCGGCGTCTCGATGGCGCCTCCTACCTGCTGGTCTCCTGCGGCATCGCCCTGGTCCTGGGCAAGCTCTGCGTCCTGCTGCTCGCCTGA	300	Metronidazole_Day21	3.13215	46.45	46.45	3.66e-49
PROKKA_00093		hypothetical protein CDS	ATGAAGCAAGCACTCATCGGCACCGCGATCAGCCTGCTGCTCAGCGCGTGCCTGTACTTCGGTCAGGGGTCGCTTCACCAGTTCGCCTTCTATGTGGCGGCGGCCACGAACGTTCTCTGCTGGCTGCTGATATTCGCCGGCGGCATCAAGGGGCAAGGAGCCGCGAACCTGCTCGCCCATCCTTGGCTCTCCATTCCTACCGGCGCTCTGCACGTGGCGGCCCTGGCCCTCACAGACCACCCTGCACTCGCGGCTTCGAGCCTGCTGGTGCAAATGGCTTGCTACGTCCTCTCCTACCAGGCGGTGCGCAGCGCCGAGCAAGGGGGTGACCTATGA	336	ColMet_Day21	3.12661	37.72	37.72	1.42e-39
PROKKA_00116		hypothetical protein CDS	ATGCTCGGGTTCACGACGAAAGCCGAAGCTCGAAAGATCGGCGTCTCGCACCATGGGAGCTATTACGGCATTCCGATGTGGCTGGGGGATGTCGATAGCGATTGCCCGCTGGCGTTCGCCAAGTGGGCGCCGCTTGAACTTGTCGTCTCCCTGTTCTCGGTCATCGAGGGCATCGTCAACTCGATGCTCGATCAAGAGCCGACGTTCATGTTCAAGGTTGGTCGGAGGATCGATCCGTGA	240	Colistin_Day14	3.12423	13.46	13.46	1.08e-14
PROKKA_02764		hypothetical protein CDS	ATGAGCTACTCCGCCAAATCCTTCTCGGCCCTGATCAATGCCATGCGCGCCGACGGCATCACCCGCCTGGAACAACTGGCCCGCCAGCCCTTCCGCAACGCCCAGGGCTTCTGGAGCGCGGAGGCGAAGAAATGA	135	Metronidazole_Day7	3.12262	40.49	40.49	5.07e-43
PROKKA_00929	ssuD_2	ssuD 2 CDS	ATGAGCCTCGAGATTTTCTGGTTCCTTCCCACCCACGGCGACGGCCACTACCTGGGCACCACCCAGGGCGCCCGTGCCGTCGACCACGGCTACCTGCAGCAGATCGCCCAGGCCGCCGACCGCCTGGGCTTCGGCGGCGTACTGATCCCCACCGGACGTTCCTGCGAGGACTCCTGGCTGGTCGCCGCCTCGCTGATCCCGGTAACCCAGCGCCTGAAGTTCCTCGTCGCGCTGCGTCCCGGGATCATTTCGCCGACCGTCGCCGCGCGCCAGGCGGCGACCCTGGACCGGCTGTCCAACGGCCGCGCGCTGTTCAACCTGGTCACCGGCGGCGATCCCGACGAACTGGCTGGCGACGGCCTGCACCTGAGCCACGCCGAACGCTACGAGGCCTCGGTC…	1149	ColMet_Day7	3.12212	13.69	13.69	5.37e-15
PROKKA_04067	amiD_1	amiD 1 CDS	ATGCTGACCATCGACTACAACAGCTATCGCACCACTACCCCCTACGGCAAACGCGTGCGCTTCCTGGTGCTGCACTACACCGCGCTCGACTTCGCCGCCTCGGTCAAGGCGCTGACCACCGGCGCCGCCAGCGCCCACTACCTGATCCCGGCGCCGCACGACCCCAGCTACAAGGCCGCCGGCTTCAAGGGCCAGCGCATCTTCAACCTGGTCGCCGAGGAAGACCGCGCCTGGCACGCCGGCGTCAGCGGCTGGGCGCGCCGCGACAACCTCAACGACACTTCCATCGGCATCGAGATCGTCAACCTCGCCCGCGACGACGACGGCGTGTTCACCTTCCCCGACTACGAGCGCTCGCAGATCAACGCACTCAAGCAACTGGCGAAGAACATCCTGCAG…	768	Colistin_Day14	3.12121	8.48	8.48	1.81e-09
PROKKA_03043	yscK	yscK CDS	ATGCCATTGACGGCCTACCAGTTGCGCTTCTGCCCGGCCCGCTACATCCACGAGTCGCACCTGCCCGCGGTATTGCTGCGGTTGCTGCCGGCGCTGCCGGACTGGCGGCGACAGAGCGTTCTCAACGCCTGGCTGCTGGAGCAACTGGAATTGGACTGCGCGTTCCGCATGCCCGCGCAACTGGGCGGGCTGGCCCTTTACCCGCAGGCGGCGCTGGAACGGACCCTGGGCTGGCTCGGCGCGCTGCTGCACGGCCAGGCCTTGCGGCAGGTGCTGGACGGTGCGCGGGTACGGCGCATCCGCGCGCAGATCGGCGAACAGGGCCAGCGTTTCTGCCTGGAGCAGCTCGACCTGCTCATCGGTCGCTGGCCGCCCGGCTGGCAGCGGGCCTTGCCGGAA…	621	Colistin_Day14	3.11511	18.86	18.86	2.79e-20
PROKKA_00799		hypothetical protein CDS	ATGAACATCCTCGTCCGCCCGTCGCAAACCCCGAAAGGCCAATGCTGGCAAGTCTGCCTCGACCAGCAGGCCGTCAACTTCCGTAGCGAAAGCGAGGCCCGGCGTTTCGTCGACCGCCTCGAGGCGCGCCTGCGCGCGCCCCATATGCTGCCCGAACTGAAGCAGCGAACGGCCTGA	177	Medium_Day21	3.11424	116.97	116.97	1.28e-119
PROKKA_03488		hypothetical protein CDS	ATGCGCTATCTCATCCTCAGCCTGCTGGCCGTGCTCGCCGCACCTGCCTGGGCTGCCGACGACGGCGACTTCTGGTACCTGCAGACCAGCGTCTACACCCGGCATTTCAACCCGGACCCGGAACACAACAACCACCAGGACCTGCTCGGCCTCGAATACAACCGCGCCGATGGCGTGCTGGCCGGCGGCGCGACCTTCCGCAACTCGTTCAGCCAGCGCTCCAACTACGCCTACCTGGGCAAGCGTTTCGACAGTGACAGCCACCCGGTCTACCTGAAGCTCACCGGCGGCCTGTTGCAGGGCTATCGCGGCGAATACCGCGACAAGATCCCGCTGAACCGCTTCGGCGTCGCGCCGGCGATCATCCCCTCGGTGGGCGTTCGCTTCGGCCCGCTGGGC…	459	ColMet_Day21	3.11381	40.6	40.6	1.61e-42
PROKKA_00680	cadA_1	cadA 1 CDS	ATGAGCCACGAACACGCCGACACTTGCTGTCACGGTCACGGTCACGGACATGATCATGGGCACCGCCACGCGCCTCGCCCGGCGGTGGCCGCCATCGGAACCCTGGCCGGCAACGCCGAGTTGCGCTGGAGCGACCTGCGCATCGAAGCGATGGACTGCCCGACCGAGGAACGCCTGATCCGCGACGCCCTTGGTCGCCAGCCGGCAGTGGAGTCGCTGGAATTCAACCTGATGCAGCGCCTGCTGCGCGTCCAGCATCGCTTCGACAGCGTCGAGCCGCTGCAGAAGCTGATCGCCGGCCTCGGCATGCAGGCGGTGCCGCTGGATGCCGGCGAAAATACCGACGGCCCCTCGCAAGCGCCGGCGAAGCCCTGGTGGCCGCTGGCCCTGGCCGGCGCG…	2223	Colistin_Day21	3.11344	12.26	12.26	7.49e-14
PROKKA_00139		hypothetical protein CDS	ATGGCCCAGATTCGATTTTTCAAAGTGGCGACCCTGCCGGGTACGCTGGAGCCGGACAGCTTCTACTTCGTGGAGAACAGCAACTTCGCCGAATCGTATTTGACGAACTCGGCGGGTGTGGCGCGCTCGATCGGCAACAGCGCGATGATCAATGCGCTGATCAACGAGGCGTTGGCCAGCCTGCCCGGCACCGGCGCGCCGATCCTGTTCGTTGTGGATATCGCCGCGCGCGACGCCCTGGAGCCTGAGGGCGCAATCTTCGTCCTGGTTCAGGATGCGAGCGCGGACCCTACAGTCGAATCCGGAGCTGCGCTGTACGCATGGAACCCTGCGACCAGCGCCTGGCTGAAGGTGGCCGAGTATGAGTCGATGGACGTCGAGCTCAACTGGGACGCGATC…	561	Metronidazole_Day21	3.11324	24.75	24.75	6.71e-27
PROKKA_06408		Phage minor tail protein L CDS	ATGACCATCACAGCCGATGACCAGGCCCTCGAGCCTGGGGCGCTGGTGCGCCTGTTCGACCTGGATTGCACCGGGTTCGGCGGCGAGATGCTGCGCTTCCACGGCCACCTGCAGCAGGGGCCGATCCACTGGCAGGGCAACGCCTACCAAGCTTGGCCGCTGGAGGCGCGCGGCTTCGAGCAGCGCGGCGACGGCCGGGCCAGTTCGCCGACCCTTAGCGTGGGCAACATCGACGGCAGCATCAGCGCGCTCTGCCTGTTCTTCGATGGCCTGGTAGGCGCGCGCCTGACCGTGCGCGAGACCTATGCGCACTACCTGGATGCGGCCAACTTCGCCGAAGGCAACCCGCAGGCCGACCCCTCCCAGGAGCGCCTGAACATCTGGTTCCTCGAGCAGAAG…	696	ColMet_Day14	3.10814	33.9	33.9	5.08e-36
PROKKA_06408		Phage minor tail protein L CDS	ATGACCATCACAGCCGATGACCAGGCCCTCGAGCCTGGGGCGCTGGTGCGCCTGTTCGACCTGGATTGCACCGGGTTCGGCGGCGAGATGCTGCGCTTCCACGGCCACCTGCAGCAGGGGCCGATCCACTGGCAGGGCAACGCCTACCAAGCTTGGCCGCTGGAGGCGCGCGGCTTCGAGCAGCGCGGCGACGGCCGGGCCAGTTCGCCGACCCTTAGCGTGGGCAACATCGACGGCAGCATCAGCGCGCTCTGCCTGTTCTTCGATGGCCTGGTAGGCGCGCGCCTGACCGTGCGCGAGACCTATGCGCACTACCTGGATGCGGCCAACTTCGCCGAAGGCAACCCGCAGGCCGACCCCTCCCAGGAGCGCCTGAACATCTGGTTCCTCGAGCAGAAG…	696	Colistin_Day14	3.10737	14.85	14.85	3.87e-16
PROKKA_00091		hypothetical protein CDS	ATGAGAAAAGCACTGACCGCCATCGCACTCGTCGCGCTGTTTGGCCTGGCCACTGTTGCCGCCGGCGCCGCGCTCCAGCCGTTCAAGACTCTGTTCATCTGGGAGGTATGTCAGTGA	117	ColMet_Day21	3.10562	58.82	58.82	5.19e-61
PROKKA_03266		Cytochrome C oxidase, mono-heme subunit/FixO CDS	ATGAAACACGAAATACTCGAGAAGAACGTCGGCCTGCTGGCGCTATGCATGGCCGTGGCCGTGAGCATCGGCGGCCTGACCCAGATCGTGCCGCTGTTCTTCCAGGACGTGACCAACACCCCGGTCGAAGGCATGAAGCCCTATACCGCGCTGCAACTGGAAGGCCGCGACATCTATATCCGCGAAGGCTGCGTCGGCTGCCACTCGCAGATGATCCGTCCGTTCCGCGCCGAGACCGAACGCTACGGCCACTACTCGGTGGCCGGCGAGAGCGTCTGGGACCACCCCTTCCTGTGGGGTTCCAAGCGTACCGGCCCGGACCTGGCCCGCGTCGGTAGCCGCTACTCCGACGACTGGCACCGCGCGCACCTGTTCAACCCGCGCAACGTGGTGCCCGAG…	609	Medium_Day21	3.10243	216.46	216.46	1.3e-219
PROKKA_04337		hypothetical protein CDS	ATGAAACGAATCCTGGTGGCGACCGACCTGTCCTCGCGTTCCGAGCTGGCGGTCATGCGCGCCGCGGCGCTGGCCAAGGCGAGGAATGCCGAACTGACCGTGCTGAACGTGCTCGACGACGACCAGCCGCCGGTGCTGATCGCGCCGCAACGGCTGGCCATCGCCAACCTGCTGGAAGTGAACGGACAGGCCCTGAAGGAGCGCCTCGGCGTCGAGTCCAAGGCGATCGTGCGGGTCGGCGATCCGGTGGTGGTGATCAACGCGGTGGCCGAGGAGATCGGCGCCGACCTGCTGGTGATGGGCGCGCACCGGCACACGCCGCTGCGCGATCTGTTCATCGGCACCACCCTGGAGCGGGTGGTACGCAATGCGAAGATCCCGGTGCTGCGCGCGGCCGGT…	861	Medium_Day21	3.10015	53.53	53.53	1.36e-55
PROKKA_03283	mdtJ	mdtJ CDS	ATGCGTTCCTGGATCTATCTGTTACTGGCTATCGGCGCCGAAGTGATCGGCACCACCTCGATGAAACTGGCCGCCACCCACGCCCCTGTCGCAGGCATGCTGCTGATGTACGGGATGATCGGCCTGTCCTATTTCTTCCTCGCCCTGGCGGTCAAGCGTGTCCCCGTCGGAGTCGCCTACGCCCTTTGGGAAGGCATTGGCATCGTCCTGATCACGGCGGTCAGCGTCGCCTGGCTGGGCGAAAGCATCGGCCTGTACAAGGCCGTCGGCCTCGGCGTGATGATCGCCGGCATCCTGCTGATCAAGTCCGGCACCCGCAACGCCAGCGGCACGCCGGCGCAGCCCCGTGGGGAGGCCGTCACATGCTGA	369	Colistin_Day21	3.09982	12.69	12.69	2.61e-14
PROKKA_00087		hypothetical protein CDS	ATGACCGCGCGCCGGCTGACCCGGGCCGAAATGAACCACCTGCGCCGCCTGATCGGTTGGGTTCGCTGCGAGGTGGGGGCAGAGCCCGAGGAAATCGTCACCGCCACCAAAGAGGCGCTCGACCACTTCCAGGGCGTGTCGGAAGACGGTAAGCGGAGGTTGCTCGAGCACTACCAGAAATCAGCAGCCATACCGAAGTACATCCGATCTGCGATCAAGGCCCTGGAGAAGGTGTGCCTGGAAGAACCGGCCGAGGTGGTTGACGGTGAGTTGGTTGCCCGCGGGCGCCACGAAGTGCCGCTACACCTGGTCGCAGAGCGCAACGAAGAGGAGATAGGGAATGGGAAGCTCGACTAG	357	Colistin_Day21	3.09874	48.48	48.48	6.28e-51
PROKKA_03099		Intracellular multiplication and human macrophage-killing CDS	ATGAAAAACTTCTTCAAGAAAGTCGGCGCCTTCCTGCGCAAGACGTGGGTCTGGACGCTGCTGCTGGTACTCCTGGCGGCATTGCTGGTGTGGTTCGTCGGGCCGCTGCTGGCGGTCGCCGACTACAAGTTCTGGGAAAGCCCGACCTCGCGGTTGCTGAGCATCAGCCTGATGTTCCTGGTCTGGGGGCTGGCGATGGTCTTCGTCAGCTGGCGCGCCGGAGTGCGGCGCAAGGCCGTCGAGGACAGCGACGAGGGCCAGGAGCGCTTGCGCCGCGACGGTCTGATCGAAGACGAACAGAAGGAATTGCGCAGCCGCTTCAAGGACGCCTTGCGCACCCTGAAGACCTCCAGCCTGTACCGCGGTCGTAGCGAGCGCTGGCGCAACGAGCTGCCCTGG…	3528	Colistin_Day14	3.09564	22.17	22.17	1.08e-23
PROKKA_00930	ssuC_4	ssuC 4 CDS	ATGAGCATTTCCAAACGACTGGCCGAGCGCCTGGCGCCCTGGGCGCTGCCGCTGGTCCTGCTGGCGGTGTGGCAGGCGGCGGTGGAGTTCGGCTGGCTGTCCAGCCGCATCCTCCCCGCGCCCAGCGCCGTGCTCGAGGCCGGCTGGGCGCTGCTGCGCAGCGGCGAGATCTGGCAGCACCTGGCGATCAGCGGCTGGCGCGCGGCGATCGGCTTTCTCATCGGCGGCACCATCGGCCTGGTGCTGGGCTTCGTCACCGGTCTGTCGAAGTGGGGCGAACGCTTCCTCGACAGTTCGGTGCAGATGATCCGCAACGTGCCGCACCTGGCGCTGATCCCGCTGGTGATCCTGTGGTTCGGCATCGACGAGTCGGCGAAGATCTTCCTGGTCGCCCTCGGC…	789	ColMet_Day7	3.09463	13.41	13.41	1.05e-14
PROKKA_01351		hypothetical protein CDS	ATGACTGGGAAGCCACCACCACGCAGCAAGCGCGTCGGCATCGGTGCGCGTCCCCCAGCGAATCCGCACGCCGAAGCGTGGATTCGCCAGGGCGACGCAGATGCCGTGCAGAAAGGCGACCTCTACACCGCTCGACTGACGCTCGACATCACGCCCGCCATGCGGGCGCGCATCAAGGTGTCGGCCTTCACGCGAGGCGTGACCGTAGCCGAACTGCTGCGCGACCTGCTGGAGCGGGAGTTTCCCCCGGAGGGCACGCCGTGA	264	Colistin_Day14	3.08947	9.62	9.62	1.14e-10
PROKKA_00127		hypothetical protein CDS	ATGAAGAGCGATCCCCAGGTGCCGGCCTCGGTCGACGCCGCGCCGCCGGCTGCGCTGAACAAAGCCGTCGAGGTCACCCTGGTCAAGGTGCATTGGCACCAGGGCAAGGAGAAGGCGGCCGGCGAAAAGATCAACGTCAGCCCTGACCAGGTTGAATTCCTGCGCCGCGAAGGCGTGATCAAGAAGGAGGCCTGA	195	Metronidazole_Day14	3.08509	23.39	23.39	2.04e-25
PROKKA_00815	arnF	arnF CDS	ATGAACGCGCTACGCGGCTGGCTGGCGGCCCTGGGCAGCGTGCTGCTGGCCAGCGCCGCCCAGCTCGGCATGCGCTGGGGCATGAGCCGCCTGCCGCTGCCGGAAGCCTGGGCCGGGCAAACGCCGGAGCGCGCCGCGCTGCTCGCGGTAGCCCTGGCGGTGGCGGCCTACGCCGCCTCCCTGCTGTGCTGGCTGGCCGCCCTGCGCCACCTGCCGCTGGGCCGCGCCTACAGCCTGTTGAGCGCCAGCTACGCGCTGGTCTACCTGCTGGCGGCGAGCCTGCCGGCGTTCGATGAAACCTTCAGTACCAGCAAGACCCTGGGCGTAGGCCTGGTGGTGCTCGGCGTGTTGACCGTCAACGCCCGCCGCACCGCTGCCGCGCCCGCGCATCATCCGTCG…	414	Colistin_Day14	3.08489	19.74	19.74	3.47e-21
PROKKA_02844	tetA_1	tetA 1 CDS	ATGACCACCCCGCCGCCCTCCGCCAACACCCTGGACCTGCGTCCGCTGATGTTCGAGACCTTCGTCTGCACCCTCGCGGTGATGTCCTTCGTCGCCCTGGTCGGCCCGCTCGCCCGCAAGCTCGGCCTGGCGCCCTGGCAGGCCGGCGCCGCGGTGACCGTCGGCGGCATCGCCTGGATGCTCGCGGCGCGGCCCTGGGGCATCGCCAGCGACCGGCATGGGCGACGGCGGATACTGCTCGGCGGGCTGGCCGGCTTCGCCCTCTCCTACGCCTCGCTCTGCCTGTTCATCGTGCTCGCCTTGCACTGGACGTTGCCGACCCTGCTCTCCTTCGCCGGTATCGTTCTCCTGCGCGGCCTCGCCGGCGGTTTCTACGCCGCGGTGCCAGCCTGCACGGCG…	1212	Colistin_Day14	3.08247	13.62	13.62	7.49e-15
PROKKA_04684		hypothetical protein CDS	ATGACACTCGCTCCCAGATCCGCCCAGCTACCCGACTCCCCGCACAAGGACAGTCTCGACCCAGCGCCAACCCCGTCGTCTCAGGACCAGCGCCTGCTCAAGGCCCTGGCCACCGCGATGGTCAATCATCCGCGCGCCACCATGGGAGAACTGGCGGAACTGGCAGGAGTGAGCAGGGCAACCCTGAACCGTCATTGCGGTACCCGCGAAGGTCTCAAGCGGCGCCTGGAAAGCCATGCCAGGAGTACCCTCGAACGCCTCACCCACAGCGCCGCCCTGCAGCGCCTGGAGCCGCGGGAAGCGCTACGCGAGCTGATCCGGGAACACCTCGCCCAGCGCGACCTGCTGGCGCTGCTGATGTTCGAGCAGAACCCGGGACGCCACGCCGGGCATGGGGAC…	636	Colistin_Day21	3.08239	43.79	43.79	3.66e-46
PROKKA_00963		hypothetical protein CDS	ATGCAAGACCTCGGTTTCGCCCTCCTGCTCATCGGCTATGTCTGGTCCGTGGCCAGCGGCGGCCGCCGTTCGATCCCCTGCGCATTGCTCTGCCTGCTGCTGTTTCCGCTGGCGCAACTGGCCTTCGCCATCAACGACGCGCCGATGCGCCCGCCGCTGGCGCTGGCGGCCTTTGGCGCGGGCCTGGCCTACCTCGGCGGCGGCTCGGTGTTCGGCTGA	219	Medium_Day21	3.08107	27.93	27.93	1.22e-29
PROKKA_06390		Phage tail protein (Tail P2 I) CDS	ATGAGTAGCCGACTGCTGCCGCCAAACAGGAGTTCTCTGGAACGCTCTCTGGGTGATGTATTGCCTGCCGAACTGCCGGTGCCGCTTCGTGAGCTTCACGATCCGGCACGCTGTGAGGCGGCCTTGCTGCCCTACCTGGCCTGGACGCGCTCGGTGGACCGCTGGGACCCGGACTGGAGCGACGAGGCCAAGCGCAATGCGGTAGCGACGTCCTTCGTCCTGCACCAGCGCAAAGGCACGCTGACCGCGTTGCGCCAAGTGGTCGAGCCGATCGGTGCGCTGAGCGAGGTCACCGAATGGTGGCAGCGAAGCCCGACCGGCGTGCCGGGGACCTTCGAGATCACCGTGGACGTCAGTGACCGTGGCATCGACGAAGGCACCGCACTGGAGCTGGAGCGC…	534	Metronidazole_Day21	3.08084	40.32	40.32	6.9e-43
PROKKA_00128		hypothetical protein CDS	ATGGCTATCGAGAAAGAGACGTATGTGATCGGCGGACCCTTCAAGATCCGCGAGTCCGGCGCTACCACCCCCTTCCAGTTCGCTGGCCTGGTGTCCACTATCCAGCAGACCATCGAGACCAACGAGATCACTTTGCCGGATACCACCACCCCGCAGGGCGGTGAGTACGATGCCGTTTCGCGCATCACTTCGGTCGGTTTGTCGATCAACTTCCGCGAGCTCAAGACCAGCATCCTGGCTGCCTTGGTGTGGGGGGACGCCACCAATGTTCCTTCTGCCACCCACACCGACGAAGCGCACACCGCCGTTCCAGGAGGCACGATCGCGCTCGACTTCATGCCGCTGGAGATCACCAGCGTGAAGAGTGATGACGGCACCACGACCTACGAAGAGTTCGAC…	753	Metronidazole_Day14	3.07804	23.46	23.46	1.75e-25
PROKKA_03072		Flagellar hook-length control protein FliK CDS	ATGCAAACCCCCGGCGACCGCCTGCTGGCACGCCTGCTGGCATCGAGCGGGAGCCGGCCACTGCCGCTGGCCGATCTCGCGCGCCTGCTCGATGCCGTGCAGGGGCGCATCCAGGTCGCCAGCGCAGCCGAAAGCCATGCGGCGCGCCTGCAGGTGCAACTGCCCCAGCTCGGCGCCGTGGAGGTGCAGGTCCTGCATGGCCATGGCCAGTTGCAGATCGAGATCAGTGCCAGCCCCGGCAGCCTGGCGTTGCTCCAGCAAGCCCGTGGCGAGTTGCTCGAACGCCTGCAACGGCTGCATCCGGAACAACCGGTGCAACTCACCTTCAATCAGCAGCAGGACAGCGGTCAGCGCTCGCGGCAACGTCGCTACCTGCATGAAGAGTGGCAAGCCGAATGA	399	Colistin_Day14	3.07623	10.01	10.01	4.45e-11
PROKKA_00137		hypothetical protein CDS	ATGACGCCGGCCTGTGTACCCCTGCGAATTGAAAAAGGGGCGACGTTCCGCGACACGATGCGGATCATGCAACCGAGCCTGGTCTACCGGCCGATCACCCAGATCGCGTCGACCGCTCCCGTCCGGCTGACCATCCCCGGCCACGGGTTGCCCGACACCTGGTTAGCCTGGATCGATGGCGTCCAGGGCATGCCCGAACTGAACCGCGCTCGGCTTCGGCAACTGCCTCACCGGGTCGCGTCCATCGACGACGACACGATCGAGATCAACTTGCTGTCAGCCGTTGGGCTGGCGCCTGTTGGCGGGCAACTGATCTACCAGCCACCGGTTGACCTCACTGGCGCCGAGGTGCGGATGCAGATCCGCGCCGAGCCAGGCGGGACGGTGCTGCTGACGCTG…	588	Colistin_Day21	3.07575	17.79	17.79	1.38e-19
PROKKA_02069	qorA_2	qorA 2 CDS	ATGTCCCGAGTGATCCGTTTTCATCAGTTTGGCCCGCCAGAGGTCCTCAAATGCGAAGAGCTGCCGACCCCGGCGCCGGCCGCAGGGGAAGTCCTGGTGCGTGTCCAGGCGATCGGCGTGAGCTGGAAGGATGTGCTCTGGCGTCAGAACCTGGCCCCGGAGCAGGCTGCGCTGCCGTCCGGTCTCGGCTTCGAGCTGGCCGGCGAGGTGCTGGCGGCCGGCGCCGGCGTCGGCGACCTGCCGCTGGGTTCCCGCGTGGCCAGTTTCCCCGCCCATACCCCCGATCATTATCCGGCCTATGGCGACGTGGTGCTGATGCCACGCGCGGCCCTGGCGGTCTACCCCGAGGTACTCACCCCGGTGGAGGCCAGCGTCTACTACACCGGCCTGCTGGTGGCC…	1020	Metronidazole_Day21	3.07444	187.16	187.16	2.17e-191
PROKKA_03209		hypothetical protein CDS	ATGACTGGGAAGCCACCACCACGCAGCAAGCGCGTCGGCATCGGTGCGCGTCCCCCAGCGAATCCGCACGCCGAAGCGTGGATTCGCCAGGGCGACGCAGATGCCGTGCAGAAAGGCGACCTCTACACCGCTCGACTGACGCTCGACATCACGCCCGCCATGCGGGCGCGCATCAAGGTGTCGGCCTTCACGCGAGGCGTGACCGTAGCCGAACTGCTGCGCGACCTGCTGGAGCGGGAGTTTCCCCCGGAGGGCACGCCGTGA	264	ColMet_Day14	3.0743	10.3	10.3	1.83e-11
PROKKA_03105	zraR_3	zraR 3 CDS	ATGTTCAGCCGCGTACCGCAACCCCTGGCCTTCGCCGAAGCCCTGCTCGCTCAGTTCGGCGCGCTGTCGCGGGAAACAGACATCGCGGCCCTGCTGGGCGGTTTCGCACGCGCAGTCGGCGAACTCAGCGGCTGCGAGCTGAGCCAGCTGTATCTGCTCGACCAGACCCATACCGCGCTCACCCTCAACGCCGAATGCCGGGACGGCCTGTTGCAGGCGCTGGAGCCGTCGAGCCTGCCGGCGGACTACACCGGCGAGCAGTTGCTGCAGTTCGCCCTGTGCCAGAACCGCGTGGTCAGTCTCGTCGACCTGCCGTCGCGGCTGCACGAGACCGGCTTCCTGCCGGCAGGGGAGCAGCCCTGGCTGTCCCTGCTCTGCGTTCCGCTGGTGAGCCCGGAG…	1512	Colistin_Day14	3.07369	30.01	30.01	9.56e-32
PROKKA_03140	kdpB	kdpB CDS	ATGAACGCTCAGACCCAGGCGTCCAAGAACGCCTTGCACAAATCGCTCGAACGTCGCAACAACGCGTCCACCAGCCTCGCCGCCTTGTGGCGGCCGGCGCTGCTGCAAGCCTTCGTCAAGCTCGACCCGCGCCAGTTGCTGCGCTCGCCGGTGATGCTGGTGGTCGAACTGACCGCCGTGCTCACCACCTTGCTGTGCTTCGTCCCCGACCAGGCGGTGCCGACCTCGGTGGCGCTGCAGATCGCCCTCTGGCTGTGGTTCACCGTGCTCTTCGCGAATTTCGCCGAAGCGCTCGCCGAGGGGCGTGGCAAGGCCCGCGCGGACAGTCTCAAGGCCGGCAGCCAGGGCCTCTCCGCCAATAAGCGGCGCGCCGACGGCAGTTTCGAGAGCGTCGCTGCC…	2073	Colistin_Day14	3.07336	15.33	15.33	1.24e-16
PROKKA_01147	yhhW_1	yhhW 1 CDS	ATGACCCGCTACCGTGATGTCCTCGAACTGCATACCGGCCACCCCGCCTCCGATGGCGCCGGCGTCCGCCTGACCCGCGTGATCGGCGGCCCGTCCCCGGAACGCTTCGATCCGTTCCTGATGCTCGACCAGTTCGATACCCAGAACCCGGACGACTATGTCGCCGGCTTCCCTTCGCACCCGCACCGCGGCTTCGAGACCGTGACCTACATGCTCGAAGGGCGTATGCGCCACGAAGACCACCTCGGCAATCGCGGCCTGCTCAAGCCCGGCGGCGTACAGTGGATGACCGCCGCCCACGGCATCATCCACAGCGAGATGCCGGAACAGGTGGAAGGCGCGATGCGTGGCTTCCAGCTGTGGGTCAACCTGCCGGCGAAGAGCAAGCTGGCTCCGGCC…	858	Colistin_Day21	3.06857	33.51	33.51	1.08e-35
PROKKA_03141	kdpA	kdpA CDS	ATGAACAGCCACGAGATTCTCTTGATCCTGGCCTTTTTCGCCCTGGTCCTGGTGCCTGCACCGTTCCTCGGGCGCTACTGCTTCAAGGTGATGGAAGGCCAACGCAATCTCCTCAGCGCGCCGCTGGCGCCACTGGAGCGCGTCTGCTATCGCCTGTTCGGCGTCGATCCGGCGAGCGAGCAGGACTGGAAGACCTACACCCTGGCGCTGCTGGCATTCAACCTGGCCGGCCTGGTCCTGCTGTTCTCGATCCTCATGCTGCAGGGCAGCCTGCCGCTGAACCCGCAGCACCTGCCGGGCCTGGAATGGACCCTGGCGTTCAACACCGCGGTCAGTTTCGTCACCAACACCAACTGGCAGGCCTACAGCGGCGAGGCCTCGCTGAGCTACTTCAGCCAG…	1698	Colistin_Day14	3.0685	17.22	17.22	1.39e-18
PROKKA_04821	hemS	hemS CDS	ATGAGCAGCACTCCCAGCCTTTCCCATTCCCCTGCCGAGCTTTACCGCGCCTGGCAGGACCTGCGCGCCGAGCGACCGCAGCTACGCGCGCGCGACGCCGCCGCGCTGTTGCAGGTCAGCGAAGGCGAGCTGGTCGCCAGCCGGGTCGGCATCGATGCCGTGCGCCTGCGGCCGGACTGGGCCGCCTTGCTGCCGGCGCTCGGCGAACTGGGGCCGATCATGGCGCTGACCCGCAACGAGCATTGCGTCCACGAACGCAAGGGGCCGTATCGCGAAGTGACGGTCTCTGCCAATGGGCAGATGGGCCTGGTGGTCTCGCCGGATATCGACCTGCGCCTGTTCCTGGGGGGTTGGAACGCCGTCTTCGCCATTGCCGAGGAGACATCGCGGGGTACCCAG…	1065	Metronidazole_Day21	3.06797	51.25	51.25	4.64e-54
PROKKA_02838		hypothetical protein CDS	ATGGCTTTCGATGCCGCCCGCTATGTCCACCGCTACTACGCCAGCCTGGCGCCCGCCCCGGGCAACGAATACCCGCGCCTGAGGGCCTGGGAGTACCTCTGGGAGTATGTCTGGGACCCCAGTCGCAGCTGGGACGACCTGACCGCCCCCGAACAGCTCGACACCACCGCCCTGCACCTGGGTTTCTACCTGGCCAACTGGGGTATGTTCCGTGGCTCCTCGGGACTGCTGCAGAACAGCAACCTGGACCTGATGAAAGCGCTGGCCCGGCAGCTCTTCAGCGGTGCCGGAGCGGAACTGTTCGAGCTGTCCCTGGTGGATTTCGCCGGCAACGGCGCGCGCCTGGCGCACAACCGCAAGCTGCTGGAAACGGTGCTCGGGTCGATGGATGCCCTCAGC…	681	Metronidazole_Day21	3.06717	17.44	17.44	2.19e-19
PROKKA_00966	hemR_1	hemR 1 CDS	ATGAAACATCGTGGATGGAGTGCCGTGCGAGGCGGTCGCAAGGGGGCGCAACTGGCCCTGGGGCTGGGCCTGGTCCTGCTGGGAACGGCCGCGCTACCGCTGCATGCGCAAGACGGGGCGGACTCGGCGAGCCAGCAGCAGACCGCGCTGCGCCGGGTCCGGCTGGACATCCCGGCACAACCGCTGAACCGCGCCCTGCTGCGATTCGCCGAGCAGGCCGGGGTCCAGGTGTTCTTCGACAGCCAGCGTTTCGCCGGTCTCGGCAGCGCGGCGGTGCACGGCGAATACGTGCTGGCCGACGGCCTGAGCCAGATGCTCCAGGGCAGCCCGGTGGAATACCGCTTCTCCGGCAAGGACCAATTGAGCCTGATCCGCGTCAGCCAGGACGACCTGGTGCAG…	2676	Medium_Day21	3.06304	13.97	13.97	2.26e-15
PROKKA_01351		hypothetical protein CDS	ATGACTGGGAAGCCACCACCACGCAGCAAGCGCGTCGGCATCGGTGCGCGTCCCCCAGCGAATCCGCACGCCGAAGCGTGGATTCGCCAGGGCGACGCAGATGCCGTGCAGAAAGGCGACCTCTACACCGCTCGACTGACGCTCGACATCACGCCCGCCATGCGGGCGCGCATCAAGGTGTCGGCCTTCACGCGAGGCGTGACCGTAGCCGAACTGCTGCGCGACCTGCTGGAGCGGGAGTTTCCCCCGGAGGGCACGCCGTGA	264	ColMet_Day7	3.06022	8.41	8.41	2e-09
PROKKA_03669	lox	lox CDS	ATGAAACGCAGGAGTGTGCTCTTGTCGGGTGTCGCCCTGAGTGGAACCGCACTGGCCAATGACTCGATATTCTTTTCGCCCTTGAAATACCTCGGGGCGGAACAACAGCGATCTATCGATGCCTCGCGAAGTTTGCTGGACAACCTGATTCCGCCGAGTTTGCCGCAATATGACAACCTGGCCGGAAAGTTGGCGCGGCGTGCGGTATTGACCAGCAAGAAACTGGTATATGTCTGGACCGAGAACTTCGCCAATGTCAAAGGCGTGCCGATGGCCCGCTCGGTGCCGCTGGGCGAGTTGCCGAATGTCGACTGGCTGTTGAAGACCGCCGGGGTGATCGTCGAGCTGATCGTCAATTTCGTCGCCTCGTTGCCGGCGTCGGCCGCCGCGCAGTTCGAG…	2058	Colistin_Day21	3.05562	24.66	24.66	1.17e-26
PROKKA_01737		hypothetical protein CDS	ATGAAGATTCTTATCGCTGTATTCGCCGCCCTGGCCCTGTCCGCCTGTGCCTCGCCTCCCGCTTCGAACGCCCCGGCGCTGGCCGCCAGCACCAGCAAGGCTCCCTACGATTACGCGATGTGCGTCTTGCCCAAGTGGCAACGCCAGGCGCCGGGCGTGGCGCTGGTGGAGGAAGGCCGCGGCTATCGCCTGGCGGACGCTGGGCAGTGGCTGGAGGTGCAGCCGGCGAGGGGTGGCAGCCTGGTGCGAATCCATGACCAGCAGCCCTGGGTCACCCGCGGGGCCTTCATCGATGCGGCCAGGACCTGTTCCTGA	315	ColMet_Day7	3.05192	46.37	46.37	1.54e-48
PROKKA_03110		hypothetical protein CDS	ATGAGCACCAGTGCCGCACAGCAAGGCCGGAACCAGAACGGCGAATACAACATTCTCGACAGCATCATCGCCGAGACCCGCCTGAGCCCGGACGACGAGGCCTACGACATCGCCAAGCGCGGCGTCTCCGCCTTCATCGAGGAATTGCTCAAGCCGCAGAACGACGGCGAGCCGGTGAAGAAGGCGATGGTCGACCGGATGATCGCCGAGATCGATGCCAAGCTCAGCACGCAGATGGACGAGATCCTCCATCATCCCGATTTCCAGGCGCTGGAGTCGGCCTGGCGCGGCCTGCAACTGCTGGTCGACCGCACCAACTTCCGCGAGAACATCAAGATCGAGATTCTCAGCGTTTCCAAGCAGGACCTGCTGGACGATTTCGAGGACTCGCCCGAGGTG…	1476	Colistin_Day14	3.05063	13.02	13.02	3.12e-14
PROKKA_00813	fruA	fruA CDS	ATGAAACTAGCGATCGTCACCGCCTGCCCTGGCGGACAGGTCACCAGCGTGCTCGCCGCGCGCCTGCTGCGGGGCGCCGCCGAGCGCCTGGGCTGGGAAACCTGCGTCGAGGCGAATGCCGGGTCGAGGCCCGAGGGCGAACTGAGCGCCGAACAGATCGCCGAAGCCGACTGGGTCCTGCTGGTCGGCGTCGAGCCGCTGGCGGCGGCGCGTTTCGTCGGCAAGCCGGTGTATCGCGCGCGTCCCGCCGAGGCGCTGGCCGATCCGCGCGCCTTCCTCCAGCGGGCCGCCGCCCTGGCGAGCGTGGAGGTCGCCGGGGACGAGGCCGGCCTGGTTGCGCCGGAGGCCGGAGCGGCACCGCGGATCGTCGCGGTGACCGCCTGTCCGACCGGCGTGGCG…	1758	Colistin_Day21	3.04743	44.92	44.92	2.58e-47
PROKKA_01364	hcaR_2	hcaR 2 CDS	ATGGAAATTCGACACCTGCGCTACTTTCTGGCGGTGGCAGAGGAGCTGCACTTTGCCCGAGCCGCAGAGCGCCTCCACATAGAGACATCGCCGCTGTCGCGCGCCATCAAGGAACTTGAGGAAGAGTTGGGCGTAGCGCTATTTGCGAGAACCACTCGGAGCACCCGCTTGACTCGTGCGGGCAGGCTCTTCTTTGAGAGCGTGCCGCGTGTCTTCGCAGCTTTGCAGCAGGCGCGCGACAGTGTGAACGCCGCAGCCAATGGCTTTCATTGCCAGCTCCGTATTGCATTGTCTGATGGAATCACGCCATCGCGCCTGCCTGCGTTGTTGGCGCTCTGCCGGCAGGAAGAGCCGGAAGTGGAAGTTCGCTTCTTCGAGGTGCCTTTGGCACAGCAAATC…	906	ColMet_Day21	3.04293	130.68	130.68	7.13e-134
PROKKA_06400		Chitinase class I CDS	ATGAAACTGACCGAGCAGCAATTGCTGCGCATTTTTCCCAACGCCCGCCTCGTCGCGGGCGTTTTCGTTGTGGCGTTGCAACGGGCCATGGACGAGAGGGAGATCGACACACCGGCGCGGTGTGCCGCGTTTCTCGCCCAGGTCGGCCACGAAAGCAGCCAGTTGACCCGGCTGGTGGAGAACCTCAATTACAGCGCCCAAGGCTTGGCGGCGACCTGGCCGGGTCGCTATCTCGGCCCCGACGGGCAGCCCAACGCGTTGGCCTTGCGGCTGGCGCGCAATCCGCAGGCGATTGCCGACAACACCTACGCCACGCGCAACGGCAATGGCGACGAAGCGTCCGGCGATGGCTGGCGCTTCCGTGGGCGTGGCTTGCTACAGATCACCGGGCGTGCCAAC…	630	ColMet_Day14	3.04288	36.83	36.83	5.01e-39
PROKKA_00068	ntaA	ntaA CDS	ATGAGTACCCCGAAACGCCTGCACATCGGCATGTCGCTGGCCCCCACCTGGCTCAGCGGCGATGCCTGGCGGCGCCCCGACAGCAACATCGAAGGCATCTTCGGCAGCGATTTCGCCGTCGACATCGCCAGGCGCTCCGAAGCCGCCCACCTCGACTTCGTGTTTCGCCCGGACGTCAGCAGCCTGCCACTGGACGTGCTGGAGACCGGCTCCGGCTTCGCCAGCCTGGATCCCACCGTACTGCTTGCCGCGGTCGCCCGCGAAACCTCGCGGATCGGCCTGGTGTCGACGGTCTCCACCACGTTCTATCCGCCCTACGTGGTGGCCCGGCAGCTGCAATCGCTGCACTGGATCAGCAACGGCCGCGCCGGCTGGAACATCGTCACCGCGCTGCAGGGC…	1308	ColMet_Day14	3.04125	24.09	24.09	6.72e-26
PROKKA_03139	kdpC	kdpC CDS	ATGTTCAAGCAACTCCGTCCGGCACTGGCGTCACTGCTGGTGCTGAGCCTGGTCACCGGCGTGGCCTATCCGCTGCTGGTCACCGGTATCGCCCAACTGGCGTTCCCCGAGCAGGCCAATGGCAGCCTGCTGCGCGACGCCGAGGGCAAGGTGCTCGGCTCGCGGCTGATCGCGCAGAAGTTCGACGGCGAGGAGTGGTTCCATTCGCGGCCTTCGGCGGGCGACTACGCCACCGTTTCCAGTGCCGCGAGCAACCTGGCGCCGAGCAACCCGGCACTGGCCGAGCGCATCGCCAGGGACGCCGCCCAGGAGCGTATCGCCGACCAGGGGCCGGTGCCGCTGGCGCTGGTCACTACCTCCGGTAGCGGACTCGATCCGCAGCTGCCGCCGCAGGCCGCG…	552	Colistin_Day14	3.04063	17	17	2.33e-18
PROKKA_05002		hypothetical protein CDS	ATGAAAGCTTCCCTGATCCTCGGCCTCGCCCTCGCCACCCTGACCGCCAACGCCGCCTTCGCCGCCGATGGCTCCAGCCGCACCATCGACCGGCTGCACCAGGACATGTCCAGCGTCGAACTGCGCATCACCGACAACGGCAGCGAGCAGACCATCGACCGCCTGCACAAGGACATGACCAAGGCCGAAGCCCGCCTGGCCGACAACGGCAGCGAGCAGACCGTCGACCGCCTGCACAAGGACATGACCAAGGCCGAAGCCCGCCTGGCCGACAACGGCAGCGAACAGACCGTGGACCGCCTGCATCGCAGCATGAGCCGTTTCGACCTGCGCACCGCCTGA	342	ColMet_Day14	3.03952	20.01	20.01	1.12e-21
PROKKA_03209		hypothetical protein CDS	ATGACTGGGAAGCCACCACCACGCAGCAAGCGCGTCGGCATCGGTGCGCGTCCCCCAGCGAATCCGCACGCCGAAGCGTGGATTCGCCAGGGCGACGCAGATGCCGTGCAGAAAGGCGACCTCTACACCGCTCGACTGACGCTCGACATCACGCCCGCCATGCGGGCGCGCATCAAGGTGTCGGCCTTCACGCGAGGCGTGACCGTAGCCGAACTGCTGCGCGACCTGCTGGAGCGGGAGTTTCCCCCGGAGGGCACGCCGTGA	264	ColMet_Day7	3.0349	10.42	10.42	1.5e-11
PROKKA_01676		Phage antirepressor protein KilAC domain protein CDS	ATGAAAGACTTGTCCCTGCACCAGGCCGCGCAGCGCCTCGGCCTGAGCCGTCCCGAGCTGATCAAGCGCATGAAGGCGGCCGGCCTGCTCGACAGCAGCAACCTTCCAGCCGCACCGGTCCGCGACCGCCTCTACCTGCGCGCAAAGGAAACGTCCTGGCACCACCCCGAACTCGGCATGCAGTACAGCCACTCGACGAAAGTGCGCCCGGCCGGAGTGGCATGGCTGGCCGACAAGCTCGGCATCCCCCGCGTCTGCGCCCCAGCGGCCCCGGACCGCCGCGAAGTTGGCTGA	294	ColMet_Day21	3.03237	22.38	22.38	6.62e-24
PROKKA_06404		hypothetical protein CDS	ATGAATCTCAACGAACTTCGTGCGGCGGGCGGTTTCATCGAGTCGGCGCTGGTGCGCAAGGAGATTACCTGGACCCGCGTTCCCGCCGGCAGGAAGAAGGCGGTCAGCGACACCTTCCAGGTGTTCGTCCGACGCAACAGTTTTGGCGCGGTGGAGCGCCTGTTTTCCGCCGAAGGCGACCAGCAGAGCCGCAACGCGCGCTACCTCGCCGAATGCATTCGCCTGGGCGAGACGGGAGAGGAAAGCCTGACCTACGAACAGGCCTACGACCTCGACCCGGCGCTGGGCTTCCTGCTGCTGCAGGCGGTCGGTGAGGTCAACCGGGTCGAGGACGCGGAAAAAAACTGA	348	Metronidazole_Day21	3.02828	47.49	47.49	3.27e-50
PROKKA_02391		Phage X family protein CDS	ATGTTCTACGACTGGATATCCGGCTATCAGGATTTCCCGTTCGACATTCCGCAGGTGGGCAAGGTCATTCGACTGAATGTTGACTCGGAGACCAACGAGGTGCTGAGCCAGTCGTGCCCGGCCTTCCATGCTGAGGGTAGCTACAGCACGAAGTTTCGCATTCAGGTGGCAGGGCGTCGGGTGTACGTCGACGGCAATGCGAGCCGCGTTAACCGCCTGGACAACCTCTACGGCCTGACCACGCTCGCGGACAACATGGCCGTCATCAATTCGATCTTGACCGCACCGGAAATCGGTCTTCCGCCTCTCACTCGATGCACCCGGCTTGATCGTCTGCAGGACGGTTCGGCGGTGGTGGACGGGTTCACTTTCACTCGGATCGATGCGACCCGGAATCTC…	1125	Medium_Day21	3.02712	5.61	5.61	9.83e-07
PROKKA_03071	yscO	yscO CDS	ATGAGCCTGGCGCTGCTGTTGCGCGTCCGACGCCTGCGCCTGGACCGGGCCGAGCGCGCCCAGGGCCGCCAATTGCTACGGGTTCGCGCCGCGGCGCAGGAACACACCGAGCGCCAGGCGGCGCAACGGGACTACCGCGACTGGCGACTGGCCGAAGAGCAACGGCTGTTTCTCGCCTGCCAGGCGGCCATGCTCGACCGCCGACGCCTGGAAGCCTGGCAGCAGCAGGTAGGGCTGCTGCGGGAAAAGGAAGCCGGCCTGGAACAGGACTGCGCCGAGACCGCGCAGCGCCTCGAAGGGGAGCGCGAGCGCCTGCGGCAGTGCCGGCGAGAACTGCTGGAACGCCAGCGGCAACTGGAGAAGTTCGCCGAACTGGAGCGCCACGTCGACGCCGAGCGC…	477	ColMet_Day7	3.02704	10.45	10.45	1.37e-11
PROKKA_03068		TyeA CDS	ATGGCATACGGGCCTTCTGAATTGACCGGCGCAGTCATCGCCTTGCTCGAGAAGCGCTGGGTCGGCGTCGCCGAGGTGCAGGCGTTGCTCGAGCCGTTGCCGCTGGCCGACGTCGCCCGGCAGATCCATTTCTTCCGCGAACTGAAGCGTCTCTACCGTCTGTTGCCGGTCGAAGTGTTCGGCGACGACGAGCAGCGCCAGAATCTTTTGAATGCCTGCCAGATGGCGCTCGACCTGGCGATCGAGCGCGAAGAAGAGGAGCAGCAGCATGGACTGGGTTGA	282	Colistin_Day14	3.02561	14.05	14.05	2.68e-15
PROKKA_03283	mdtJ	mdtJ CDS	ATGCGTTCCTGGATCTATCTGTTACTGGCTATCGGCGCCGAAGTGATCGGCACCACCTCGATGAAACTGGCCGCCACCCACGCCCCTGTCGCAGGCATGCTGCTGATGTACGGGATGATCGGCCTGTCCTATTTCTTCCTCGCCCTGGCGGTCAAGCGTGTCCCCGTCGGAGTCGCCTACGCCCTTTGGGAAGGCATTGGCATCGTCCTGATCACGGCGGTCAGCGTCGCCTGGCTGGGCGAAAGCATCGGCCTGTACAAGGCCGTCGGCCTCGGCGTGATGATCGCCGGCATCCTGCTGATCAAGTCCGGCACCCGCAACGCCAGCGGCACGCCGGCGCAGCCCCGTGGGGAGGCCGTCACATGCTGA	369	Medium_Day21	3.02256	27.76	27.76	1.82e-29
PROKKA_00930	ssuC_4	ssuC 4 CDS	ATGAGCATTTCCAAACGACTGGCCGAGCGCCTGGCGCCCTGGGCGCTGCCGCTGGTCCTGCTGGCGGTGTGGCAGGCGGCGGTGGAGTTCGGCTGGCTGTCCAGCCGCATCCTCCCCGCGCCCAGCGCCGTGCTCGAGGCCGGCTGGGCGCTGCTGCGCAGCGGCGAGATCTGGCAGCACCTGGCGATCAGCGGCTGGCGCGCGGCGATCGGCTTTCTCATCGGCGGCACCATCGGCCTGGTGCTGGGCTTCGTCACCGGTCTGTCGAAGTGGGGCGAACGCTTCCTCGACAGTTCGGTGCAGATGATCCGCAACGTGCCGCACCTGGCGCTGATCCCGCTGGTGATCCTGTGGTTCGGCATCGACGAGTCGGCGAAGATCTTCCTGGTCGCCCTCGGC…	789	Medium_Day21	3.0193	0	0	NA
PROKKA_01351		hypothetical protein CDS	ATGACTGGGAAGCCACCACCACGCAGCAAGCGCGTCGGCATCGGTGCGCGTCCCCCAGCGAATCCGCACGCCGAAGCGTGGATTCGCCAGGGCGACGCAGATGCCGTGCAGAAAGGCGACCTCTACACCGCTCGACTGACGCTCGACATCACGCCCGCCATGCGGGCGCGCATCAAGGTGTCGGCCTTCACGCGAGGCGTGACCGTAGCCGAACTGCTGCGCGACCTGCTGGAGCGGGAGTTTCCCCCGGAGGGCACGCCGTGA	264	ColMet_Day14	3.01845	8.58	8.58	1.22e-09
PROKKA_03940		hypothetical protein CDS	ATGTTTCAAAGTACCGAGCAGGCGCTGGCCGTGGCCTACTGGATGTTCGAGCACCAGCCGGGACCGAAGTCGTCGACGGCGATGGTGATCGATGGCCTGCGCGAGCGCTTCGATCGCAGCTTCATCGAACACCTGCCCAGCGGTTTGAGTCCGCACGAATGGCAGGCCCAGGCGGTGATGACCGTGCGTTTCGCCCAGCGCCAGCTGGCTGCGCACCCACTGGAGCTGGCGGTGGTGCGGGCCGAGTTCGCCCGCGGGCGGGATTTCGTCCTTGGCCTGGCGGCTTTGCGCGACTGGCTGAAGCCCGGGGCCGACCCGATCGAGCAGCGGGCAACCCTGGCCTTGCTGATGCGCATGTTCCGTCGTCCGCCGTCGAGCATCCGCGAGATCGAGCGACTC…	531	ColMet_Day21	3.01814	33.73	33.73	1.67e-35
PROKKA_03065	yscY	yscY CDS	ATGACGTTGAAACCGACGCAACAGCGCCTGTTGCTGATGCTGGGCTGGCTGCACCTGCAATGCGGCCAGCCGCGACGCGCCCAGGTGTTGCTGGAGGCCTTGCTGAGCGTTGCGCCGGAGCGCCGCGACGGGCGCCGCGCCTTGCTCCTGGCGTTGCTCCAGCAAGGCCTCGGCGAGCCCGCCGTGCGCCTGTGCCGGCAGTTGCAGGAGGATGGCGAGGAGGAGCCCGGTCTGTGGCGTTGCCTGAGCCGTGCCGAACAGCTCGCCGGGCGTCTCGACGCGGCGCGTGCCGCGCACGCCCGGGCGCTGGAGCTGGAGGCGCGGGAATGA	330	Colistin_Day14	3.01775	13.1	13.1	2.55e-14
PROKKA_02436	pqiA_1	pqiA 1 CDS	ATGCGTGCGATCGATGCCGGCATTCTGGTCTGCGGCGAGTGCCACCAGTTGAATCGCGCCGACGGGAACGAGCATCCGCGTTGCAGTCGCTGCGGCGCGAAGCTGCATCCTCGGCGGCCGAGCAGCATTGCCCGTACCTGGGCGTTGCTGATCTCGGCGATGATTCTCTACGTTCCCGCCAACCTGTTGCCGATCATGACCGTCAACATGCTCGGCAAGGGCTCCCCGGCGACCATCATGGGCGGGGTCGTGACCCTGATCCAGGCCGACATGCTTCCCATCGCCCTGGTGGTGTTCGTCGCCAGTATCGTCGTCCCCACCTTCAAGCTGGTCGGCATCGCCCTGCTGCTCTATTCGGTGCAGCGGCACCAGCCGATGTCGGCCCGCCAGCGAATCATG…	621	ColMet_Day21	3.01711	136.66	136.66	6.19e-140
PROKKA_00965		fec operon regulator FecR CDS	GTGCTGCTGGCCCTGGGCAGCGCCTGGAACGAACGCGACGCCGGCGTGAGCTGGCTGGCCGACCACGCCACCGGCAAGGGCGAGGTGCGCATCCTGCGGCTGGTGGATGGCAGCGAGGTCGAGCTGGACGCACAGAGCGCCATCGATGTCGCCTACGACAGCCGCGAGCGACGGGTGCGCCTGCTCGAAGGCAGCGCGATCTTCCGCGCCGCCCCACGCGCGGGCCGGGAGACCCGGCCCTTCGTGGTGGAAAGCGCCGGCGGCAGCACTCGCGCGCTGGGCACTCGGTTCCTGGTCAGCCGCAACGACGACGGCAGCGTCCAGGTCGGGGTGCTCGAACACCGCGTCGCGGTGGCCCTGGCGCATCCGCGCACGGGGACCGTCGGGCGCCGCGAGCTG…	705	ColMet_Day14	3.01653	23.9	23.9	1.07e-25
PROKKA_04585		hypothetical protein CDS	ATGGCCCTCATGTTCCCGCGCTTGGCGCGCAACTTTGCACGCAACGGCTACTTCCCTACCGATGAGGTCACCCTCGAACGCGCTCTGCAAGCCCTCGCTCCCGCCCCGTCGGGCAGGATGAGGATCTGTGATCCCTGCGCCGGTGAGGGGGTTGCCCTGGCTGAGGCAGCACACATCCTCGGCCGCGACAAGGTCCAAGCCCTCGCTGTCGAGTACGACCGCGAGCGCGCCGACCATGCTCGAGGCTTGCTTGAGCGAGTGCTGCACAGTGACCTTTTCGACACCATGATCAGCAGGCAGTCGTTCGGACTGCTCTGGCTCAACCCGCCTTATGGCGACCTGGTGGCGGACCACTCCGGTGCGTCGCAGTACCAGGGCAGCGGCCGCAGGCGTCTGGAG…	1446	Metronidazole_Day21	3.01589	11.01	11.01	1.04e-12
PROKKA_03067	sycN	sycN CDS	ATGGACTGGGTTGAGCTGGCCGTCGCGCAGTTCTGCCAGGACCTGCGGGTGAGCGTACCGGCGCCGCTGGCGCGCGTGGTGCAACTGGATTTCGAGGACAGCGGCACCTTGCAGCTGGAACGCCATGGCGAACAGTTGTCGCTCTGGATGGCCTGTGACCTGGCTTGGCACCAGGCCTATCGCGGAACGCTGCGGGCGTTGCGCCTGTGCCATGCGCGCGCGGCCGGGAGCCTGCCGCTGCGTTGCGCCTGGAGCGGCGAATCGCGCCTGCTGCTGTGCATCACCCTGGAAGCCCGGCAGGTCGGCATCCCGACGCTGCACCAGGCCTTGCAGGCGCTGCGCTCGGCGCGCAGCGAAGTGCTCGCCGCATGA	372	Colistin_Day14	3.01415	15.41	15.41	1.01e-16
PROKKA_00126		hypothetical protein CDS	ATGAAGCCGAACGTGCTCACGATCGGCCGCTTGGCCTTGCTGGCGCGCCTGCAAACCATCACGCCAAACCAGGGATACCGGACGGACGCGGGCACTCGCGTGCTCTCTGGGTGGTTTAACGAGCTGGTCAAGGAGCGGCATGAGGGCTTTCCGCTGATTGTCGTCCAGCCGGGCAAGGAGCAGCCGCCGGAGCATCTTGATGCCGCCGTTCGCTTCCATCGCGGCTTCGACGTGGTAGGCGCGGTGCAAGGTGGGTATGACCACTATGAGGAGGCTCTGGAGGACCTACAGCTAGACCTTCTGGCGTGTCTGATGCCTGCCCCCAAGGGTCAGTTCCTGCGCTGGCTGCCCCGAGAGCGCGGCATTACCGGGCTGACGTTGGGGGCGCCTGAGCCGTAC…	471	ColMet_Day14	3.00948	28.58	28.58	1.56e-30
PROKKA_00992	phnD_2	phnD 2 CDS	ATGTTGAAACGCTTCAGTCGTGTGCTCGCGGCTTCCGCCCTGCTCGCCGGCTCCCTTGCCGGGATGGCGCACGCCGACCAGCCGGTGATCAATTTCGGGATCATCTCCACCGAGTCGTCGCAGAACCTCAAGAGCATCTGGGAGCCCTTCCTCAAGGACATGAGCCAGCAGACCGGCTACCAGGTGAAGGCCTTCTTCGCCCCCGACTACGCCGGGATCATCCAGGGCATGCGTTTCGACAAGGTCGACATCGCCTGGTACGGCAACAAGGCCGCCATGGAAGCGGTGGATCGCGCCCACGGCGAGATCTTCGCCCAGACCGTCGCCGCCAGCGGCGCGCCGGGCTACTGGAGCCTGCTGATCGCCAACAAGGACAGCAAGATCGACAGCGTCGAGGAC…	1005	Medium_Day14	3.00888	16.87	16.87	2.19e-19
PROKKA_04141		hypothetical protein CDS	ATGTGGCGCACATTCCTGAGAGTCCCGCTTCTTCTGCTTCTCGCCAGCCTGGGTGGCTGCGCGGTGTATGACTACGACTACGATGACGGCGACTGGCGCCGCTATCGCGGCCAGCCCTACGCCTACGAAGTGCCACGCTATCGCGTCTACGACGATGGCTGGCGTAGCGAACGGCGCTACTACTCGACGCGCTACTACGACCAACGCTACTACCCGGCGCCACGCCGCTACGATGGCCACCGCGACTACCGGCGCGAGCAATATCGCTACCCGCAGCGCCACCACGAATCGCGCCCGGCCCATCGCGGCGAGCGGCATCCGGGCAACTGGCAGCGCGGTGGCCAGCCGCAATGGCGCGGGCATTCTCCGCAACGCTGGCAGCAACACGGTGGGCAGGAT…	450	ColMet_Day21	3.00598	68.58	68.58	6.46e-71
PROKKA_04142		hypothetical protein CDS	ATGGTCATGCGATTGATCGGGCTGCTGCCGGCGGCCTTCCTGGGGAGCGGTTGCAGCGGGGGGCCGGGCGCCTGCGTCGAACTGGACTTCGACCAGGGTTACTACGGCTACCATCGCGGTGGCCCGCCCCATTGTCCTCCAGGCCAGGCCAAGAAAGGCTGGTGCTGA	168	ColMet_Day21	3.00375	19.51	19.51	5.57e-21
PROKKA_03562	aaeB_5	aaeB 5 CDS	ATGTATTTCGGGGCGTCCGCGATGGCCAAGCCTTCCTTCTTTTCCTCCGACCTGGTGCAGGTGCTGCTGTGCCCGCGCCTGCACGAACTGCAGTTCGCGGTGAAGGCCCTGCTGGCCGGCGGGTTGGCCCTGTACCTGGCCTTCAGCCTGGAGCTGGAGCAGCCGCAATGGGCATTGATGACGGTGTTCGTGGTCAGCCAGCCCTATAGCGGCATGGTCCTGGCCAAGGGCATGTTCCGCCTGATCGGCACCTGCGCCGGTGCGCTGGTGTCCATCGGCATGGTCGCGCTCTATGGTCAGGCGTCGCTGCCCTTCCTCCTGCTGATGGCGCTCTGGCTGGCGTTCTGCACCGCCGGCGCGTCGCTGCTGCACAACCATGCGTCCTACGGTTTCGTCCTG…	1122	ColMet_Day14	3.00264	10.05	10.05	3.36e-11
PROKKA_03284	mdtI	mdtI CDS	ATGCTGACCCTGAACTGGATTCCCTTCGCCTGGCTCGGCCTGGCGATCGCCCTCGAGGTCGTCGCCAACCTGCTGTTGAAATACTCCGACGGTTTCCGCAGGCGCGGCCTCGGGATCGCCTCGATCCTCTGCGTGATGGCCGCCTTCACCGCGCTGGCGCAGGCGGTGAAGGACATCGAGCTGTCACTCGCCTATGCGATCTGGGGCGGCTTCGGCATCCTCGCCACCGTCGCCATGGGCTGGGCGCTGTTCGGCCAGCGCCTGGCCTGGCGCGGCTGGCTCGGCCTGTTGCTGCTGCTGGCCGGCATGAGCCTGCTCAAGCTGGCCTGA	330	Colistin_Day21	3.00221	13.67	13.67	2.46e-15
PROKKA_02986	nasE	nasE CDS	ATGAACTGGCTGGATATCTGCGCCCTCGATGAAATCAACCCGCTGGGCTCGCGCGTGGTCGCCGGCCCGAAAGGCGACATCGCCATCTTCCGCGCCGCCGACGACCAGGTCTTCGCCCTCGATGACCGCTGCCCGCACAAGGGCGGCCCGCTGTCCCAGGGCCTGATCTACGGCAAGCGAGTGGCCTGTCCGTTGCACAACTGGCAGATCGAACTGGAGAGCGGCGAAGCCGTGGCCCCGGACCAGGGCTGCGCCCATCGCCACCCGGTGCGGGTGGAGAACGGACGGGTGCTGCTCGGCCTGGACAGCGTGGCGCTGTGCGCCTGA	327	Colistin_Day14	2.99831	17.46	17.46	7.77e-19
PROKKA_00081	cvaA	cvaA CDS	ATGTTTCGCCAGAAAGCCCTCGACGCCCAGCATGCCGGCGGCCTGGGCGAGATCGTGCTGATCCGCCCGGTCTCCTTCACTTTTCTCACCCTGCTGGCCGCGGCGATGGCGCTGCTGGTGGTGGGCTTCTTCCTGTTCGGCAGCTACACCAAGCGCAGCACCGTCAGCGGCCAATTGGTTCCCGCCAGCGGCCAGGTCAAGGTGCACGCGCCGCAGGCCGGCATCGTGCTGCGCAAGTTCGTCCAGGAAGGCCAGGCGGTACGACGCGGCGAGCGCCTGATGGTGCTTTCCAGCGAACGCTACGGCAGCGATGCCGGGCCGGTGCAGGCCGGCATCAGCAGGCGCCTGGAACAACGCCGCGACTCCCTGCGCGACGAACTGGAAAAGCTTCGCCGCCTG…	1257	Colistin_Day21	2.99616	14.18	14.18	7.17e-16
PROKKA_00087		hypothetical protein CDS	ATGACCGCGCGCCGGCTGACCCGGGCCGAAATGAACCACCTGCGCCGCCTGATCGGTTGGGTTCGCTGCGAGGTGGGGGCAGAGCCCGAGGAAATCGTCACCGCCACCAAAGAGGCGCTCGACCACTTCCAGGGCGTGTCGGAAGACGGTAAGCGGAGGTTGCTCGAGCACTACCAGAAATCAGCAGCCATACCGAAGTACATCCGATCTGCGATCAAGGCCCTGGAGAAGGTGTGCCTGGAAGAACCGGCCGAGGTGGTTGACGGTGAGTTGGTTGCCCGCGGGCGCCACGAAGTGCCGCTACACCTGGTCGCAGAGCGCAACGAAGAGGAGATAGGGAATGGGAAGCTCGACTAG	357	ColMet_Day21	2.99565	42.67	42.67	1.23e-44
PROKKA_00125		hypothetical protein CDS	ATGAGCGCGCCGGGCCGTTTTGGCCGGCTGATCCAACGGCTCCACGAGCGTGGGCAAGAGCGGTTATCTGATGCCGTGGGCGAGTTCCGCGGCATCGGTCGCCCCCCGATCAAGGGGATACCTCTGCAGGTCGATCGAAACCTCAGTTACGACGGGCCTGATGGGGTTTTCATCACGGACAAGGTTGGGATCAGTTGGCTGGCGAAGGATGTTCCCACGGCATCGCGTGGCGACCTCTTCGTTATCGGGTCGTCGCGCTATCTCGTCGAAAAGCTCATTGCGAACGACGGTTGGTTGCTGACGGCAGCAACGATCGAGGAGGAAGCATGA	330	ColMet_Day14	2.99465	23.06	23.06	7.83e-25
PROKKA_01264	ibpB	ibpB CDS	ATGAGCAACGCTTTTTCCCTCGCCCCGCTGTTCCGTCATTCCGTAGGCTTCGATCGCTTCAACGATCTGTTCGAGTCGGCCCTGCGCAATGAGGCCGGGAGTACCTACCCGCCCTACAACGTCGAAAAGCACGGTGACGACGAGTATCGCATCGTCATCGCCGCCGCCGGCTTCCAGGAAGAAGACCTGGACCTGCAGGTCGAGCGCGGCGTGCTGACCGTCAGTGGCGGCAAGCGCGAGAAGTCCACGGACAACGTGACCTACCTGCACCAGGGCATCGCCCAGCGCGCCTTCAAGCTGTCGTTCCGCCTCGCCGACCATATCGAGGTCAAGGCGGCTTCGCTGGCCAACGGCCTGCTGAACATCGACCTGGTCCGGCTGGTTCCGGAAGAAGCCAAG…	450	ColMet_Day21	2.99396	33.1	33.1	7.34e-35
PROKKA_03052	yscB	yscB CDS	ATGGATCATCTGTTGAGCGGATTGGCCACTCGCCTGGGCCAAGGGCCCTTTGTTGCCGATCGGACGGGTTCGTACCACCTGCGCATCGACGGGCAGAGCGTCCTGTTGCTGCGCCAGGGCGACGACCTGCTGCTGGAAAGCCCGCTGGAGCACGCCCCCCTGGACCCGCAGCGCGACCAGCAGGGGTTGCTGCGGGCGCTGTTGTCGCGGGTCGCCAGTTGGAGCCGGCGCTATCCCCAGGCCATCGTCCTGGATGCGGACGGGCGCCTGCTGTTGCAGGCGCGGCTGGGCCTCGACGGCCTCGATCCCGAGCGACTCGAACGGGCCCTGGCCGCCCAGGTGGGGCTGCTCGAGGCGCTGGCGCCGGAGCTGGAGCCGCTGCCCCGCGGGTTGCCGCCG…	423	Colistin_Day14	2.99312	24.6	24.6	3.37e-26
PROKKA_02931	fabG_9	fabG 9 CDS	ATGCACACTCATTCTCCAATCCCCCGTACCGCCCTGGTCACCGGCGGCTCGTCGGGCATCGGCCTGGCCATCGCCCGGCGCCTTCGGCAACAGGGTTATCGGATCGCCCTGGTGGCCCGTGATTCCCAGCGCCTGCAACGCGCTGCCGCCGAGTTGGGCGGTGTGCCCTGGATGGCCGCCGATCTTTCCCGCCGCGAAGCTGTCGAGGCGGTGGCCGCCTGGGTCGGCGACACCTTCCAGGGGCTCGACGTGCTGGTGAACAACGCCGGGTTCACCCGAAAGATCGCCGCCACCACTCCGCTGGCTGAGGCCGAGCGGGAATGGGATGCGCTGCTGGACGGCAACCTGAAAAGCGCGTTCCTCATGTCGCTGGCGGTGTTGCCGCATTTCGCGGAAGAG…	762	Colistin_Day14	2.99307	20.17	20.17	1.25e-21
PROKKA_04892	qseC_3	qseC 3 CDS	ATGCCGCGTACCGCCGTCCCCTCCGTCCGCCGGCGCCTGCTGATCAACCTGCTGGTCGGCTTCGTGCTGTGCTGGCTGAGCGTGGCGGCGCTGACCTACCACCTCTCGCTGAAGCAGGTGAACCGCCTGTTCGACGACGACATGGTGGACTTCGGCGAAGCCGCCCTGCGCCTGCTCGACCTTGCCACCGAAGACCAGGCCAGCGAGGACGGCTCGATCACCGAGATCATCGAACGCAGCCGCGAGGCGATCCAGGGCCTGCCCCTGCTGCGCCGCGAAAGCGCCCTCGGCTACGCCCTGTGGCGCGACGGCCAGCCGCTGCTGTCGAGCCTCAACCTGCCGCCGGAGATCACGGCCCAGGGCCCCGGCTTCAGCACCGTGGAAGCCCAGGGCACCCAC…	1434	Colistin_Day7	2.99294	19.08	19.08	7.91e-21
PROKKA_00097		hypothetical protein CDS	ATGGCCTGGGACAGAAACGACCCGCTCAACATCCTGGCGCTACAGCTCGACGGTGAACTGCGCGCCGCAGCCGACTTCTGCCATGGCTACAACGGGCCGGCACAGCGCGCTTTCGCCCGGCACATCCAGGGCCTGGGCAAGACGCTCGACGAGCTTACCGTGGCAGACCTGAAGGCAGCGGCCGCATCTGCGGACGCAGAACTGAACGACCTGCAACAGAGAGGGCTGATCTGA	234	Colistin_Day14	2.99255	12.08	12.08	2.97e-13
PROKKA_02827	cirA_4	cirA 4 CDS	ATGACCCCCCATTCCTCCCCGCACCGTCTTCCTCCGCTGCGGCTGGCCCGCGCCGTGCCGTTCCTCTACCTGTTTCCCTGCCTGGCGCTGGCCGCGCCGGTCGACCTGGAGCCGACGGTGGTCAGCGCCACCACTACCGAGCGCAAGCTGCGCGACGCCCCGGCCAGCGTTTCGCTGATCACCGCCGAGGACCTGCGGCGGCGCCCGGTGCGCGACCTGCAGGAAGCCCTGCGCGGTTCGGAAAGCCTGCAGTTCAACGGCGTCGGCATGTCCCGGCGGGGCATCAGCGTTCGCGGCATGTCCAGCGAGCACACCCTGGTGCTGGTGGACGGCCAGCGGATCTCCACCTCGTCCGGGGCCATCGCCCATTCCGACTTCGACCTCGGCTGGGTGCCGGTG…	1962	Colistin_Day14	2.98774	15.07	15.07	2.32e-16
PROKKA_06408		Phage minor tail protein L CDS	ATGACCATCACAGCCGATGACCAGGCCCTCGAGCCTGGGGCGCTGGTGCGCCTGTTCGACCTGGATTGCACCGGGTTCGGCGGCGAGATGCTGCGCTTCCACGGCCACCTGCAGCAGGGGCCGATCCACTGGCAGGGCAACGCCTACCAAGCTTGGCCGCTGGAGGCGCGCGGCTTCGAGCAGCGCGGCGACGGCCGGGCCAGTTCGCCGACCCTTAGCGTGGGCAACATCGACGGCAGCATCAGCGCGCTCTGCCTGTTCTTCGATGGCCTGGTAGGCGCGCGCCTGACCGTGCGCGAGACCTATGCGCACTACCTGGATGCGGCCAACTTCGCCGAAGGCAACCCGCAGGCCGACCCCTCCCAGGAGCGCCTGAACATCTGGTTCCTCGAGCAGAAG…	696	Metronidazole_Day14	2.98675	21.58	21.58	1.59e-23
PROKKA_02266		hypothetical protein CDS	ATGCAAGAAACTGACGAAACCCTCGACGAACTGCCGCCGCTGGAAGCCCGCTGCGAGATCCGCGAGGTCTCGCGGGGCACCGCCTGCGTTGCCCTGCTCGCTGGCCTGGTGGCTGGCGCCACCGGTCTCTGGCTCGCTTCGCTGCCCCACGCCTGGCGCCTGGCCAGTGGCCAATGGCTGTTCTGGCTGCCAGCCGCGCTGCTGCTGGGCGGCGGCCTGTACGCCTGCCTGGCGGGCGTGTTCCTCTACCGGCGCCACGGCCAGGTCGCGCTCACCCTGACCCCGGAGAGCATCACCTTCGCCAACGCGCCGCAGGTGCCGATGTACACCTTCCAGTCGCTGGAGATCGAGCGCGGGCGCTGGTTGGAACTCACCTTCGCGACCACCTTCGATTGCACG…	636	Colistin_Day21	2.98487	35.87	35.87	4.25e-38
PROKKA_06406		Lambda phage tail tape-measure protein (Tape meas lam C) CDS	ATGGCCACGAATACCGACGGCAGCCTGACGCTCGACCTGGTCCTTCGCAGCGAAGGGTACAGGGCCGGGATGGACAAGGTTGGCAGGATCAACGATCAGAAAATGCGTGCCATGGAGGCGCGCGCGGAAAAGGCTGGCAAGGCTATCGGCAAAAGCCTGGACAGTTCGGCACTGATTGCCAGCAGCGTGCTGGACCAGGCGCTGGACATGCTGGGCAGGACCAGTCGCCAGGCGGGTCAGGCCAAGAAGCCTGTGCAGAGCGCTCAGGACAAGGTACTGGCCGAGTGGAAGACCCGGCAGAAGGAGCTGGGGGAAGCCTGGAAGAGCTATCGCGAACCACTCCAGGATCTGTCCAAGCTCAACGAAGCACTACTGAAGAACTCTTCCGACAAGCTCGAC…	1839	Metronidazole_Day14	2.98425	18.41	18.41	3.16e-20
PROKKA_06406		Lambda phage tail tape-measure protein (Tape meas lam C) CDS	ATGGCCACGAATACCGACGGCAGCCTGACGCTCGACCTGGTCCTTCGCAGCGAAGGGTACAGGGCCGGGATGGACAAGGTTGGCAGGATCAACGATCAGAAAATGCGTGCCATGGAGGCGCGCGCGGAAAAGGCTGGCAAGGCTATCGGCAAAAGCCTGGACAGTTCGGCACTGATTGCCAGCAGCGTGCTGGACCAGGCGCTGGACATGCTGGGCAGGACCAGTCGCCAGGCGGGTCAGGCCAAGAAGCCTGTGCAGAGCGCTCAGGACAAGGTACTGGCCGAGTGGAAGACCCGGCAGAAGGAGCTGGGGGAAGCCTGGAAGAGCTATCGCGAACCACTCCAGGATCTGTCCAAGCTCAACGAAGCACTACTGAAGAACTCTTCCGACAAGCTCGAC…	1839	Colistin_Day14	2.98384	9.77	9.77	7.85e-11
PROKKA_03265		hypothetical protein CDS	ATGAGCACCACTAACCCAGAGTCCGCCTATAACTACAAGGTGGTCCGCCAATTCGCCATCATGACCGTGGTCTGGGGCATCGTCGGCATGACCGTCGGTGTCCTGATCGCCGCCCAGTTGGTATGGCCCGACCTGAACTTCGGCTTGCCGTGGACGAGCTTCGGCCGCCTGCGCCCGCTGCACACCAACGCGGTGATCTTCGCCTTCGGCGGTTGCGCGCTGTTCGCCACCAGCTACTACGCGGTGCAGCGCACCTGCCAGGTGCGACTGTTCTCCGACACCCTCGCCTCCTTCACCTTCTGGGGCTGGCAACTGGTGATCCTGCTGGCCGCCATCAGCCTGCCGCTGGGCTACACCTCGTCCAAGGAGTACGCCGAGCTGGAGTGGCCGATCGACATC…	1428	Medium_Day21	2.98369	161.03	161.03	6.94e-164
PROKKA_01737		hypothetical protein CDS	ATGAAGATTCTTATCGCTGTATTCGCCGCCCTGGCCCTGTCCGCCTGTGCCTCGCCTCCCGCTTCGAACGCCCCGGCGCTGGCCGCCAGCACCAGCAAGGCTCCCTACGATTACGCGATGTGCGTCTTGCCCAAGTGGCAACGCCAGGCGCCGGGCGTGGCGCTGGTGGAGGAAGGCCGCGGCTATCGCCTGGCGGACGCTGGGCAGTGGCTGGAGGTGCAGCCGGCGAGGGGTGGCAGCCTGGTGCGAATCCATGACCAGCAGCCCTGGGTCACCCGCGGGGCCTTCATCGATGCGGCCAGGACCTGTTCCTGA	315	Metronidazole_Day21	2.9815	42.99	42.99	1.29e-45
PROKKA_02855		Fatty acid hydroxylase superfamily protein CDS	ATGATTTATTACTTGATCGGAGTGGCGCTATTCATCTTCATGCTGGAACAGTTGGTTCCCGGCTGGAAATTGCCCAAGGTGAGCACCTGGGTGGCCCGGGTGATCTTCCTCAACATCGTCCAGGTGTCGATCGCCCTGCTCGCCGGCATCACCTGGAACAAATGGATGATGGGGCACAGCCTGCTGCACACCTCGGATGCCCTGCCACCACTGCTGGCCGGCTTCGCCGCCTACTTCGTCAACACCTTCGTCACCTACTGGTGGCATCGCGCGCGCCACGCCAACGACACGCTCTGGCGGCTGTTCCACCAGTTGCACCACGCGCCGCAACGCATCGAGGTATTCACCTCCTTCTACAAGCATCCGACCGAGATGGTCTTCAACTCGCTGCTGGGCAGC…	768	Medium_Day14	2.98094	66.28	66.28	3.28e-70
PROKKA_00067	fyuA_1	fyuA 1 CDS	TTGAACGCCCGCACGCACCGCACGCTCAACCGGGGAATCGGCGTCGTCACGCTGTCCACCCTGCTCGCCTCGCCATCGGCACTGGCCCGGGAAAACCCGCCCGCCGAGGACGAACCCGCCGCCCTCGAGGCGCTGGTCGTGACCGGCGAGAAACGTGAACGCTCGCTGAAGGACACGGCGTCCTCGGTATCGCTCACCAGCGCCCGCGACATCGACCGCAAGCAGACCGGCAACGCCTCGGTCGCCGAGGTGATCAATGGCAGTCCCAACGTGGTCTACACCGACTCGGTGGGCGCGCCGATCATCCGCGGCCAGGACACCCAGGGCCCGAACAACGGGCAGAACGTGTTCTGGGGCGGCACCGTGCCGCGGGCGACGATCAACCTCGATGGCCACTAC…	2085	ColMet_Day14	2.97377	18.44	18.44	4.85e-20
PROKKA_03412		hypothetical protein CDS	ATGAAACTCTGGCTGCAAAACCTGGCGTGGCAACTCGGTGTCGCCCTTGGCCTGATCGAGCCCCCGCGCATGCAACCCATCCCGGTGGAAAACGACGAGCAACGCCGGCGCCTCGCCGCGCGGCAACGTCGCTGA	135	Medium_Day21	2.97079	34	34	8.17e-36
PROKKA_03226	hcaR_3	hcaR 3 CDS	ATGGAAATTCGACACCTGCGCTACTTTCTGGCGGTGGCAGAGGAGCTGCACTTTGCCCGAGCCGCAGAGCGCCTCCACATAGAGACATCGCCGCTGTCGCGCGCCATCAAGGAACTTGAGGAAGAGTTGGGCGTAGCGCTATTTGCGAGAACCACTCGGAGCACCCGCTTGACTCGTGCGGGCAGGCTCTTCTTTGAGAGCGTGCCGCGTGTCTTCGCAGCTTTGCAGCAGGCGCGCGACAGTGTGAACGCCGCAGCCAATGGCTTTCATTGCCAGCTCCGTATTGCATTGTCTGATGGAATCACGCCATCGCGCCTGCCTGCGTTGTTGGCGCTCTGCCGGCAGGAAGAGCCGGAAGTGGAAGTTCGCTTCTTCGAGGTGCCTTTGGCACAGCAAATC…	906	ColMet_Day21	2.9706	112.8	112.8	9.75e-116
PROKKA_03098	pstP_1	pstP 1 CDS	ATGCAACGCACCGAGGCCTGGCGCAGCGCGGCGCGCACGGATCGCGGCAAGGTCCGCGCGCGCAACGAGGATGCCTTCCTGGACTGCCCGGATCGCGGGCTCTGGGCGGTCGCCGATGGCATGGGCGGGCACCAGGCCGGCGACCTGGCCAGCCGGATGATCGTCACCAGCCTGGCGGAACTGCCGGCCCGGGCGGGATTCGACGAGCGCCTGAACGCGATGCGCCAGTGCCTGCACTGGCTCAACCGGCGCCTGGGCGAGGAACTCACCCTCAGCGCCGAACGCGGCGACAGGATCATCGGCAGTACGGTGGTGGCGCTGGTCGTGGAGGGGTCGCGGGCGGCCTGCGTGTGGGTCGGCGACAGCCGCTGCTACCTGTGGCGCGGCCAGCGGCTGTAC…	729	Colistin_Day14	2.96827	23.76	23.76	2.47e-25
PROKKA_00103		hypothetical protein CDS	ATGAGGGCCACTCTGGGTATCAGCTTCCGGGCGACTGCGCCCGTTGATCTTTCGAAGGGAGATCAGAAAGCGAATGTCCTGTGCGTGATGGATGACATCGATGCCGACCTCGCGCTGGACAGCGCCACCGATCTTCTGGACGCGGTGATTGGTGGGCTTCAGGAAATCGTTAGCGAGCCGAGCGTTTCTTCCCAGGTTTCGCTGATGCTTCACGCCGTCGAAACAGCACAGGCGCTGGTCCGCGCCGCCCTGGAGGGTGTGGAGGTGCCGGCATGA	276	Colistin_Day21	2.96563	52.91	52.91	2.01e-55
PROKKA_06040		hypothetical protein CDS	ATGAAAACCCTAGTCGATCACCTTGCGCAATACGCCGCCTACCACCGCGACCGGCGCAACATCTTCAGCCATTTCATCGGCATTCCGATGATCGTCCTCTCCATCGCCGTGTTGCTGGCGCGGCCGGCGCTGGGGTTCGGCCTGTCTCCGGCGCTGCTGCTGGCGCTCGCCGCGGCGCTGTTCTACCTGCGCCTGGACCTGCGCTTCGGCGCGGCCATGACGGCGTTGCTGGCGCTGACGGTGTGGGGCGCTGCGCAATTGGCGGCGGGGACTACCGCGGCCTGGCTGGGCTGGGGCGTCGGCCTGTTCGTGGTCGGCTGGATCATCCAGTTCGTCGGTCATTACTACGAAGGGCGCAAGCCGGCCTTCGTCGACGATCTCAGCGGGTTGATCGTCGGT…	516	Colistin_Day14	2.96395	21.26	21.26	9.42e-23
PROKKA_00380	copA_1	copA 1 CDS	ATGAACAGCGCCACGCTAACCGAGCTCGATCTGCCGGTCAGCGGCATGACTTGCGCGTCCTGCGCCGGCCGTGTCGAACGAGCCCTGAAGAAAGTGCCCGGGGTCGCGGCCGCCTCGGTCAACCTGGCCAGCGAGCAGGCCCGCGTGCAGGCCCCGGCGGACAGCCTGCCGGCCCTGGTGGCGGCGGTCGAGCAGGCCGGCTACCAGGTTCCGGCGCGCAGCCTGGAACTGTCCATCGAGGGCATGACCTGCGCCAGTTGCGTCGGCCGGGTCGAGCGGGCGCTGAAGAAGGTGCCCGGCGTACGCGAGGTCAGCGTCAACCTGGCCAGCGAGCGCGCCCACCTCGAGCTGCTCGGCGCCGTGGACAGCCAGGCCTTGCTGCAGGCGGTGGAACAGGCC…	2379	Colistin_Day7	2.96277	9.44	9.44	1.25e-10
PROKKA_04686	acrB_3	acrB 3 CDS	ATGTCCGAATTCTTCATCAAGCGGCCGAACTTCGCCTGGGTGGTGGCCCTGTTCATCTCCCTGGCCGGCCTGCTGGTCATTTCCAAATTGCCGGTAGCGCAGTACCCCAATGTCGCGCCGCCACAGATCACCATCACCGCCACCTATCCCGGCGCCTCGGCGAAAGTGCTGGTGGACTCCGTCACCAGCGTGCTCGAGGAGTCGCTGAACGGCGCCAAGGGCCTGCTCTACTTCGAGTCGACCAACAACTCCAACGGCAGCGCCGAGATCGTCGTCACCTTCGAGCCGGGCACCGATCCGGACCTGGCCCAGGTGGACGTGCAGAACCGCCTGAAGAAAGCCGAGGCGCGCATGCCGCAGGCGGTGCTGACCCAGGGCCTGCAGGTCGAGCAGACCAGC…	3132	Colistin_Day14	2.96255	20.63	20.63	4.2e-22
PROKKA_04942		hypothetical protein CDS	ATGACCCTGCACGACCGGCGCCCGCGGGCGCCCCTTTTCCAACCGCTGCCGGCCGCGCTGCGACGCGCCCTGTCCTGGCGCCTGGGCTTCGTCGCCGCCGCGCTCGCCTGCGTCCTGCTGCTGGCGCTGCTGTCCGAGGCTCGCGCCGCGGGCGGCGCCTACCGGGTCGACGACGGCGAGATCGATCCCGTCGGCGAATGCAATCTGGACGCCTGGCACCAGCGCGAACGCCACCACGGCAACCGCTACCAGTCGGTGCTGTCGCCCGCCTGCACCTTCTCCGCCCTACCATCGGTGCAACTCGGCGCGGCGCTGGTGCGCGAGGGCGACGCAGGCGATCGGCACAGCCGCCTCAGCCCCGAGCTGAAGACACCGCTGCTGGCCCGCGACGACCTCGGC…	777	ColMet_Day7	2.96203	11.74	11.74	6.05e-13
PROKKA_03112		hypothetical protein CDS	ATGACCTATTCGAGCAAGCTCTCCTCGCATTATCTGGAACTCGCGGAACAGCCGATTTCAAAGGATGTCTTTGCGGGTGAGGATGTGCGCTTTTCCAGCGAATACGAGGCGCTGGAAAATGAGCTGGGCAAGGCGCTCTCGCTCCATGAGAACGGCCAGACCGACTGGTTGAAAATCCTGGAAAACAGCGAAGCGCTGCTTCGTGCCCAATCCAAGGACCTGCGTGTTGCAGCCTGGTTGACCTGGGCCCTCTACCAACGGGAATCCTTTCCCGGTTTGCTGGCCGGACTGGGATTGCTGGAACGTCTGTGCAGCCGGCATTGGGTCGAGATCCATCCGCTCAAGGCGCGCACTCGCGCCGCGGCCATTGCCTGGCTGGTGCCCCGGCTGGAGCAGGCG…	1557	Colistin_Day14	2.96119	18.92	18.92	2.46e-20
PROKKA_03027	gpr_1	gpr 1 CDS	ATGCAGCATGTCCGTCTTGGCAATAGCGGCCTGAAAGTCTCCCGACTCTGCCTGGGGTGCATGACCTATGGCGATCCGGCGTGGCGTCCGTGGGTGCTGGACGAGGAACGGGCGCGTCCGTTCATTCGCGAGGCGCTGGAAGCCGGGATCGACTTCTTCGACAGTGCCGATATCTATTCCACCGGCGAGAGCGAGCGGATCCTCGGGCGCGCGCTCAGGGACTTCGCGCAGCGCGAGGACCTGGTAATCGCCACCAAGGCGTTCTTTCCCATGAGCGACAGGCCCAACGCCTGCGGCTTGTCGCGCAAGCACCTGCTTGCCAGCGTGGATGCCTCGCTGCGGCGGTTGGGTACGGACTACCTGGATCTCTTCGTGATCCATCGCTTCGATCCGGAAACC…	972	ColMet_Day7	2.96044	13.19	13.19	1.81e-14
PROKKA_06403		hypothetical protein CDS	ATGTCCATCCTGACTCAAGGTACCCAGATCTACGCCCTGGTTCCGCCGGTATCCGGTACCGGTGCCGCTACCGTCCTGGAGATCGAAGGCGTGACTTCGTTCAACCCGGGCGGCAATCCGGCCGACCAGATCGAAGACCCGTGCCTGAGCGACACTTCGCGCAAGTACAAGAAAGGCCTGCGCACCCCTGGCCAGGCGACCCTCGGCATCAACGCCGATCCACGCCTGGCCAGTCACGTTCGGTTGTTCCAACTGTCCGAGAAAGATGGCGAGACGAGCGTCAAGTGGGCCATCGGCTGGTCCGACGGAATCGACGTAAAGCCGACCGTCAGCACCGAAGGCGACGATTTCGTGCTGCCGCCGGCGCGCACCTGGTTCACCTTCGAAGGCTACGTCAGC…	495	Colistin_Day14	2.95999	8.3	8.3	2.75e-09
PROKKA_00120		Phage terminase large subunit (GpA) CDS	ATGAGTACCTTGCAACCCTGGATCAGTGATCTGCGCACTGCGGTCAAGCTGGGTTTGCAGGGAATGTTCAAAGAGCCGCCGATGACGGCGGTGGAGTGGGCCGACAAGCATTTCTACATGTCGGCCGAGTCCTCTTACAACGAGGGCCGCTGGAAGACTGCACCCTTCCAGATCGCGATCCTGAACGCGATGGGCAACGACCTGATTCGAGTGGTCAACTTCGTGAAGTCGGCCCGGATCGGTTATACGAAGCTGTTGCTGGCCAACATCGGCTACAAGATCCAGCACAAGCGCCGCAACGTGATGATGTGGAGTCCGACCGACCCGGACGCCGAGGACATCAGCAAGAGCCACGTCAATGGCCTGATCCGCGACGTGCCGGTCATGCTGGAACTGGCG…	1965	Metronidazole_Day14	2.95961	27.86	27.86	4.81e-30
PROKKA_06093		SdiA-regulated CDS	ATGTCCCGAGCTTTTACGCCTCGCCGTCTGCTGCTGGCCGTCCTGCTGGTCGCGCTGACCGCGCTGGTCCTTCTCGGCCAGAGCTTCCGCGTCTTCGACCGGGCCTGGTTCGCTGTCCAGGAGTGGCGTCACGCCGATGCCTGGAAAGAGCGCTCGATATGGCTGCCGGACTACCGCGTGCGGATCGAGGCGCAGCCCATCGAGGGGTTGAACGACGACGTTTCCGCGCTGACCTTCGATCCCGACCGGCGCACCCTGTTCACCGTGACCAACCAGCCGGCGCAGATCATCGAGCTGTCCTTGCAGGGCAAGGTACTGCGGACCATCCCGCTGACCGGCTTCGGCGACGCCGAGGCCATCGAGTACATCAGCCGCGGTGTCTACGTGATCACCGACGAG…	930	Colistin_Day21	2.95792	115.59	115.59	1.42e-118
PROKKA_02802	ptlH_2	ptlH 2 CDS	ATGAGCGCCGTGCCGCAATCCTTCGCCACTACATCGCTCGACCGGCGCATCCGCATGTTGCGCACGGCGATGGGGCCGCTGATCGCCGCCGCGCTGGAAGACCCGGACGTGGTGGAAATCATGCTGAACCCCGACCGCACGCTATGGGTCGATCGCCTGTCGTCGGGTCGTGCCCCGATGGGCGCCGAGCTGTCCGAGGCAGACGGCGAACGCATCATCCGCCTGGTCGCGGCCCACGTCGGCGCGGAAGTGCATCGCGGTCAGCCGCTGTTGACCGCCGAGCTGCCGGAAACCGGCGAACGCTTCGAGGGCATTCTGCCGCCGGCCGCTCCTGGCCCAGCCTTTGCGCTGCGCAAGCGCGCGGTCGGCGTCATTCCGCTGGAACGCTACGTCACCGAC…	1026	Colistin_Day14	2.95592	15.32	15.32	1.28e-16
PROKKA_00929	ssuD_2	ssuD 2 CDS	ATGAGCCTCGAGATTTTCTGGTTCCTTCCCACCCACGGCGACGGCCACTACCTGGGCACCACCCAGGGCGCCCGTGCCGTCGACCACGGCTACCTGCAGCAGATCGCCCAGGCCGCCGACCGCCTGGGCTTCGGCGGCGTACTGATCCCCACCGGACGTTCCTGCGAGGACTCCTGGCTGGTCGCCGCCTCGCTGATCCCGGTAACCCAGCGCCTGAAGTTCCTCGTCGCGCTGCGTCCCGGGATCATTTCGCCGACCGTCGCCGCGCGCCAGGCGGCGACCCTGGACCGGCTGTCCAACGGCCGCGCGCTGTTCAACCTGGTCACCGGCGGCGATCCCGACGAACTGGCTGGCGACGGCCTGCACCTGAGCCACGCCGAACGCTACGAGGCCTCGGTC…	1149	Medium_Day21	2.95515	0	0	NA
PROKKA_06411		hypothetical protein CDS	ATGAACAAGACCATCACGGGCCACAAGGGTGGCAGCAAGAAGCCGCGCCAGCCGGTGGAGATGCCGGACTCGGTGCGCTCGATCGCGCGGGCGAAGATTCTCCTGGCACTGGGCGAAGGCGAGTTCGACGGTGGCGTCGACGGCCGTTCGATCTACCTGGACGATACGCCGTTGCTGGCGGCGGACGGCTCGGTGAACTTCCCCGGAGTGACCTGGGAGTTCCGTCCGGGCTCGGTGGACCAGGAACACATTGCCGGTGTGCCCGCCGTGGAAAACGAACTGGCGGTCGGCGTCGAACTCAAGAGTGACGCGCCCTGGGTCCGCGCGGTGAACAACACCCAGCTCTCGGCGGTGCGCCTGCGCCTGTCCTGGCCGGCCATCCAGCGCCAGCAGGAAAAC…	3654	Metronidazole_Day21	2.95266	43.09	43.09	1.02e-45
PROKKA_04712		hypothetical protein CDS	ATGAAACGCCCGCTGATCCTCGCCATCGCCCTTGCTACCCTGACCGCCAATGCCGCCTTCGCCGCACCGCGGGTCGAATCCATCGCCCTGCGCGGTGCCCAACAACTGATCGCCTCCGACGGTTCCGACCGTACCCTCGAGCGCCTGCGCAAGACCCAGGCGCCGCGCGTCCAGGAAGAACGCCGGGTCGCCGAAAGCGGCAGCGAGCAGACCATCGATCGCTTGCACCGCGACATGACCAGCCGCGAGGCGCGCCTGGCCGAGAACGGCAGCGAACAGACCGTCGACCGTCTGCACAAGGACATGGGGCGCGTCGATCTGCGCCTGGCCGACAACGGTAGCGAGCGCACCGTCGACCGCCTGCATCGGGAGATGCGGCGCCCCGCCTGA	390	Colistin_Day21	2.95234	8.88	8.88	2.63e-10
PROKKA_04458	fumC_2	fumC 2 CDS	ATGACTGACACCCGCATCGAACGCGACAGCATGGGCGAACTGGCGGTCCCGACGACCGCCCTCTACGGCGCCCAGACCCAGCGCGCGGTGAACAACTTCCCGGTCAGCGGCCAGCGCATGCCCCAGGCCTTCGTCCGCGCCCTGCTGCTGGCCAAGGCCGCGGCGGCGCGGGCGAACGTCTCCCTGCAGCAACTGGATGCACCGATGGGCGAGGCGATCGCCGAGACCTGCCTGCAGTTGCTGCAGGAGGACTTCATGCAGCATTTCCCGGTGGATGTGTTCCAGACCGGCTCCGGCACCAGTTCCAACATGAACGCCAACGAAGTGGTGGCGACCCTGGCCAGTCGTCGCCTGGGCGGCAAGGTCAATCCGAACGACCATGTGAACTGCGGGCAGAGC…	1377	Metronidazole_Day21	2.94674	27.03	27.03	3.04e-29
PROKKA_00123	clpP_1	clpP 1 CDS	ATGGGCAGCCATCAAACCCTGATCCATAAAATCCTGATGCTGCCGATGGCGGCGGCGTTGACTGAGGCCAACGCCCCGCATGAGTCCTGGTACAGCATTAAGGCTGCCGGTCGCGGCGTCGCCGAGGTGCTGTTGTACGACGAGATCGGCGTCTGGGGCATCACCGCGCTGCAGTTCGCTCGAGACCTCAAGGCAATGGGCGACCTGAACAAGATCAACCTGCACATCCACTCCCCGGGCGGCGATGTCTTCGAGGGGACGGCGATCTATAACCTGCTGCGCAACCACCCGGCCAGCGTCGACGTGTACATCGATGGCTTGGCGGCCTCGATGGCCTCGGTCATCGCCATGGCCGGCGACACCATCTACATGCCCGAGAACGCCATGATGATGGTGCAT…	2082	Colistin_Day14	2.94461	12.57	12.57	9.04e-14
PROKKA_03222	ttgE_2	ttgE 2 CDS	ATGGCCTCCGGTCAGAACGTGGAGCAGTTCGGAAAAGCGCTCAAAGCACGGGTTGCAGACCAGGAGAAGCTGCTGCCGGCGGGTTTCGATCTGTCATACGTCACTTTCCAGGCCGATGTCGTCAAGCACGAGATGGGCAAAATGAACCACGTCATGATGGAGACGATCATCGTCGTCCTCGGTGTCGTCGTGCTATTTCTCGGTTGGCGCACCGGGATCATCGTGGGCATGATCGTGCCGTTGACGATCCTCAGTGCACTCATCGTCATGCGCGCGATGAACATCGAGCTTCAGAACGTCTCGATGGGCGCCATCATCATTGCGCTCGGCTTGTTGGTGGACAACGGCATTGTGATTGCCGAAGACATCGAACGCCGCCTGGCCGGTGGCGAAGATCGT…	462	Colistin_Day21	2.9443	25.53	25.53	1.5e-27
PROKKA_04457		hypothetical protein CDS	ATGCGTCATTGGCAACGAACGATCGAACAGGGCAACCGCTGTTTCGTCACCGGCGCATTGATCGATGCGCGTGAGCACTACCTCCATGCCCTGGCCCAGGTGCTGCTGGAACGCTGGGGCGACGCCGACGAGGCGGTGATGGCGTTCGTCATTTCCCATCACAACCTGGCCGACTTGCACCTGCAACTGGAGCAACCGGAGGAAACCGCCGAATACCTCTGCGCCTGCCACGAGCGCCTGTTGCGGGTCAGCGCCGACCAGAAGCTGCCGTTGGCCCTGCGCCAGGCGGCCCAGCATCACAGCCGGCGCACCTATGTCGAACTGCTGTCGTTCATCGGCGAACACGGTGCCTATCCGCGCACCGAGCGCCTGCTCAAGGGACCGCCGAACGCGGAGGTC…	444	Medium_Day21	2.94238	80.37	80.37	9.93e-83
PROKKA_04456	sodB_2	sodB 2 CDS	ATGCCCCACGCCTTGCCGCCCTTGCCCTACGCCTACGATGCCCTGGAACCGCACATCGATGCGCTGACCATGGAGATCCACCACAGCAAGCACCACCAGACCTACGTGAACAACCTGAACGCCGCGCTGGAAGGCACGCCCTATGCCGAGCAGCCGGTGGAAAGCCTGCTGCGGCAACTGGCTGGTCTGCCGGAGAAGCTGCGCACCCCGGTTGTCAACAATGGCGGTGGGCATGCCAACCACTCGTTGTTCTGGACCGTGATGTCGCCCCAGGGCGGTGGCCGTCCCGATGGCGACCTGGGGCGGGCCATCGATGAGCAGCTCGGGGGCTTCGAGGCGTTCAAGGATGCGTTCACCAAGGCCGCGCTGACCCGCTTCGGCAGCGGCTGGGCCTGGCTC…	612	Medium_Day21	2.94005	59.35	59.35	1.72e-61
PROKKA_02268		hypothetical protein CDS	ATGAGCAACCAGGAACCCCGGGACCTCGTCTCCAACCTCGCCGAAACCCTCGGCGCCGAACACGAAGAACTGAACCAGGCGAAGACCGCCGAGGTCATCGCCCACCTGGAGCGGGTGATCGCCAACGTGCCGCCGGCCACCGAGTTCACCAATACCCGCAAGTACGTGGTGCTGGGTCCGCTGCTGAGCATCGTGCCCTTCATCATGAGCGGCATGTGGTTCTCCCAGGGCAAGCCGGGGGTCGGCGTCGTCGGCTTGCTGCTCGGCCTGTTCGGGCTGTTCCTCGGCTACCAGCATCGCAACTCCGGCAAGACCCCCTTCATGCGCCTGACCCGTACCCAGCTCTGGGCCGACAGCCTGTCGGCTCCGGTCGAGCTGGCCGACGTCATCGATTTCAGC…	663	ColMet_Day21	2.93703	28.5	28.5	3.63e-30
PROKKA_00137		hypothetical protein CDS	ATGACGCCGGCCTGTGTACCCCTGCGAATTGAAAAAGGGGCGACGTTCCGCGACACGATGCGGATCATGCAACCGAGCCTGGTCTACCGGCCGATCACCCAGATCGCGTCGACCGCTCCCGTCCGGCTGACCATCCCCGGCCACGGGTTGCCCGACACCTGGTTAGCCTGGATCGATGGCGTCCAGGGCATGCCCGAACTGAACCGCGCTCGGCTTCGGCAACTGCCTCACCGGGTCGCGTCCATCGACGACGACACGATCGAGATCAACTTGCTGTCAGCCGTTGGGCTGGCGCCTGTTGGCGGGCAACTGATCTACCAGCCACCGGTTGACCTCACTGGCGCCGAGGTGCGGATGCAGATCCGCGCCGAGCCAGGCGGGACGGTGCTGCTGACGCTG…	588	Metronidazole_Day14	2.92862	24.6	24.6	1.12e-26
PROKKA_02887		hypothetical protein CDS	ATGCAGCGCGCCCGTTTGCCGGAATCCGCCTGCTGCATGTCGCGTCACCTTCCATCGTCTTTCGTTTCCCTGCGCAGCCTGGCCGGGCATGCGCCCGCTGTGCTTTGCGTGCTGCTGCTGGCGTTGCTCAGCGCCAGCCTGGCCAGCCAGACGCGCTCGCTGCGCCGCGAGCTGGCGGAATTGCCCGCCGCAGCGGCCCCGGCGCCGCCAGCCAACCCTTCAGCGGCCCGCGCGCGGCGTTAG	243	Colistin_Day14	2.9278	17.76	17.76	3.81e-19
PROKKA_00140		hypothetical protein CDS	ATGGCTGCGCTCCAGACCCACAAGGTCGTCGCGCAGTTGCCTGCGGTGCTGGAGCCGAACGCGATCTACTTCGTCCGGCGCAGCACCGGATACGACCAGTTCGTGACCAACGGCGCGGGCGTCGTGGTGGCATACCCGATGAACGTCCGCATCCCCGCGGCTGTTCCTGGGTATCTCGCCGATGGTTCCATGCTTCGGCTCACGATGAACCCTGACGGCCAATTGCCGGCCTATACCGCCGGCGGCGCAACTCTCAACCTACAGGTGCTGTTCAATGGCTGA	282	Metronidazole_Day21	2.92694	16.08	16.08	5.67e-18
PROKKA_04193		hypothetical protein CDS	ATGCCCTCGAACTTGAATAGCTGGGCTCAGGGCCTGGCGCTGGCCTTGGCCGTCGCGCTGCTCGGTGGCTGCGCCACCAGCAAGGAAAAGCTGCTGACCCACGGCGACAGCACGATGATGAACATCTGGCAGCAGAACGCCGGCGACGGCGGCGGTGGTGCCGGCCAGGTAGCGCGCAGGCAGTTGCTCGATGCGCGCCAGAGCCTGCGCAGGCCGCTGACCGAGATGGACGTGCAGGCCGCGCCTGCCGAGCAGATGCGCTACACGCGCACGGCGCGCAACGAGGTCTACCGCCAGTTCCAGCGCCTGCCCAACCCCGATCTCGTGATGTACGTGTATCCGCATTTGGCGGGCACCGACCCAGTGCCGATTCCGGGCTATACGACCGTGTTCCCGCTG…	450	ColMet_Day7	2.92478	11.2	11.2	2.27e-12
PROKKA_04340	ydhP_2	ydhP 2 CDS	ATGCCGGCGTCTCTTCTCGTCCTCACTTTATCCGCCTTTGCCATCGGTACCACCGAATTCGTCATCATGGGCCTGCTGCCGCAGGTCGCCGGCGACCTGCGGGTATCCATTCCCAGCGCCGGCTGGCTGATCAGCGGCTACGCCTTCGCCGTGGCCTTCGGCGCCCCGCTGATGGCCATGGCCACCGCCCGCCTGGAACGCAAGAAAGCCCTGCTCGCGCTGATGGGCATCTTCATCGTCGGCAACCTGCTCTGCGCGGTGGCCGCCAACTACGGCCTGCTGATGCTGGCGCGGATCGTCACCGCGCTCTGCCATGGCGCCTTCTTCGGCATCGGCTCGGTGGTCGCCGCCAGCCTGGTGGCGCCGAACCGCCGCGCTTCCGCCGTGGCCCTGATGTTC…	1167	ColMet_Day14	2.92478	27.23	27.23	3.84e-29
PROKKA_03108		hypothetical protein CDS	GTGTCCTTCAATCATTACTACCAGAGCGAACTCACCGCACTGCGCCAGCTGGGGCGCCGTTTCGCCGAGCGTAGCCCGGCCCTGGCCCCGTTTCTCGGGCAGGTCGGACGCGATCCGGATGTCGAGCGCCTGCTCGAGGGCTTTGCCTTCCTGACCGGGCGGTTGCGGCAGAAGCTGGACGACGAGTTGCCGGAACTCAGCCACTCGATGATGCACCTGCTGTGGCCGAACTATATGCGCCCGCTGCCGGCTTTCAGCATTCTCCAGTTCGACCCCCTGACCCGCCCGGGCGGGGCGCTGCGCGTGGAGCGCGATACGCCGGTCGAGAGCCGGCCGGTGGGCGAGGTCGCCTGTCGCTTCCGTACCTGCTACGCCACCGAGGTCCTGCCGCTGGTGCTG…	1788	Colistin_Day14	2.92465	23.67	23.67	3.07e-25
PROKKA_00094		Arc-like DNA binding domain protein CDS	ATGAAACGAGCAACCGTTGTAACCGAACTGCCGGCCAGCGCCAGCCGGGATATGGACAAGTTCGTTGTCCGACTGCCGGACGGCCTGAGGGCCGAGGTGGAAGCCGAGGCCAAGCGAGACGAACGCAGCATGAACAGCGTGGTCATCATCGCCCTGCGCGAGTACCTGCACGGTCAGCGCCGGAAGCAAGCGCTCCTCGATGCTCTGACCGCTGCCACCGGAGGGCACCGACCATGA	237	Metronidazole_Day14	2.92085	39.53	39.53	5.01e-42
PROKKA_06496		hypothetical protein CDS	ATGCAGCGCCGGCGGCTCCGCCAGGCGCTCCGGCGCCAGGTAGGCAACGCCCAGTTCGGCCAGCAGCAGGCGCAGGCTTTCGACATCGGCGGCAAGCAGGTCGAGACTCAGCCAGAGGCGTTCCTCGCCGCCCGGCATGCGCACCAGCCCGAGCAGGAACACCTGGCCACGCTCCACCGCCAGGCATTCATGGGCGCGCCAGTCGCGCAGCGCCTGCCAGTCGCGCTCGGCCTCGTCCACCTGCAAAGTGCGCCAGTCCTGCAGGTCGAAGCAGGACAGCGGCGGCGTCGGAAGGATCTGCTGGCGACCGTCGAAGAAGCGCGCCCGCAGCATCGGGTGGCGTTGACGCACGCACTCCGCCGCCGCGGCCAGGCGCTGCGGGTCGACATCCCGCGCGCG…	912	Medium_Day21	2.91908	28.19	28.19	6.72e-30
PROKKA_00117		hypothetical protein CDS	ATGAAGAAAACCAATTGCGCCGCGATGCTATCGGCACTGGTGCTCGCGTCGTGTACGTCAAAGCCCGCTGCCCCGCAGACGGAATGCACCCGGCTCCCGGAGCCTCCGGCAGCGCTGATGCAGGAAGAGCCGTCCTTGCTGCCGCTGATGGACAAGTTGTTTCTGATCTCCGAGCCGGAGTCGAGCGACGCGAACTGA	198	Colistin_Day14	2.91825	13.08	13.08	2.65e-14
PROKKA_02352		hypothetical protein CDS	ATGACACACCGCATCATTCATTTCAAACAGCAAGCCTTGCTGGACCCAGAGACTTACCAGGCGATGCTGGCCGACGGCGTCGGTCATTGGGAGGCGCTTGTAGGAAAAGTCGTCGGAATAGAAGACGAGAAAAGCCACGAGTTCGCCGCATTGAAAAGCCTGTTCAAGCGAAAGCGCTACTCCTATGACACGCTGGAAATGCGCGAGCCAGGCGATCACTCAAACTGGCTTCGCGGCCGAGATGGGGATGAAGGTATTACTAACGAGGTCACCAGTATTCACGGGCTGAAAGAGCTCTCAGAACTGGAGATTTAG	315	Colistin_Day21	2.91781	8.32	8.32	1.01e-09
PROKKA_00815	arnF	arnF CDS	ATGAACGCGCTACGCGGCTGGCTGGCGGCCCTGGGCAGCGTGCTGCTGGCCAGCGCCGCCCAGCTCGGCATGCGCTGGGGCATGAGCCGCCTGCCGCTGCCGGAAGCCTGGGCCGGGCAAACGCCGGAGCGCGCCGCGCTGCTCGCGGTAGCCCTGGCGGTGGCGGCCTACGCCGCCTCCCTGCTGTGCTGGCTGGCCGCCCTGCGCCACCTGCCGCTGGGCCGCGCCTACAGCCTGTTGAGCGCCAGCTACGCGCTGGTCTACCTGCTGGCGGCGAGCCTGCCGGCGTTCGATGAAACCTTCAGTACCAGCAAGACCCTGGGCGTAGGCCTGGTGGTGCTCGGCGTGTTGACCGTCAACGCCCGCCGCACCGCTGCCGCGCCCGCGCATCATCCGTCG…	414	Colistin_Day7	2.91541	15.3	15.3	7.68e-17
PROKKA_00119		Phage DNA packaging protein Nu1 CDS	ATGAGCAAAAACGAAACAACCAAACAGCGCGGATGGTTGAACAAGTCCGAGATGGCCGCGAGCCTCGGGATTTCTCCGCAAGCCTTTGATAAATGGGGCGTTCAACCAATCGAGCGAATAGGTCGAGAGGCCTTCTACACGGTGGCGGATGTGGTCGAAAACCGCATCCAGCACGCCGCTCGGAAACAACAACCTGAGGGGGAGCTACCGGAAGGTCTCGATCCCTACGCTGAAGCCAAGCTGACACAGGAGCGACTCCGGCTCACCAAGGCCCAGGCCTACGCCCAAGAGCAGAAGAACCAGATCCAGGACAAGCTCCTGGTCCCGGTCCCGTTCGCCACTTTCGCCTTGGCGAAGATCGCCGCCAAGATTGGCTCGGCGCTGGAGACCGTCTGCAAA…	546	Metronidazole_Day14	2.91297	30.99	30.99	2.77e-33
PROKKA_03209		hypothetical protein CDS	ATGACTGGGAAGCCACCACCACGCAGCAAGCGCGTCGGCATCGGTGCGCGTCCCCCAGCGAATCCGCACGCCGAAGCGTGGATTCGCCAGGGCGACGCAGATGCCGTGCAGAAAGGCGACCTCTACACCGCTCGACTGACGCTCGACATCACGCCCGCCATGCGGGCGCGCATCAAGGTGTCGGCCTTCACGCGAGGCGTGACCGTAGCCGAACTGCTGCGCGACCTGCTGGAGCGGGAGTTTCCCCCGGAGGGCACGCCGTGA	264	Colistin_Day14	2.91013	9.17	9.17	3.35e-10
PROKKA_04580		hypothetical protein CDS	ATGATCAACATACCCGGCCAGTTGGCCATTCGAACCATCAACGGTCGCAATGGCGAGTTCAACGTGGGAAAGCTCTCGACCTCGATCGGGGAGTTCGTCATCAAGGACGCTCTCCTGGACCAGCACATCGAAGGCAAGTACCGCGGTGATTTCGCCATCACCGAGATCCGTCCCTCCTACTACACCACCGGCGGCCGGCTGGTCGTCGAGATCCGCGCAAAGCTGGACAGCATGACGCTGGACGACGTGGACAACCTCAGCGACGAGGAGGCAGAGCGTCTCTCTGGCAATGAGGTGGATCCGCTCGACGAAGTGCCCGCGATCCAGCAGCCCACAGTAGCCCCGGCGGTACCGCCGAAGTCGCCCCAGAAACCGAAGCCTCTGCGCCCCGCTGCAACA…	633	Metronidazole_Day21	2.90939	7.92	7.92	1.82e-09
PROKKA_00084		hypothetical protein CDS	ATGCAACTCGCCACACTTCAGGAACTGAGCTTCGATGAAATCGACCAGGTATCGGGCGCCGGACTCTTCAGCTTCGTCGGCGATGCCATCGTCGATGTGGTCAAGGTGTCCAACGACCTGCTCAACACGTCGGTCATCTCTTCGGTCGGCAAGGTGTTCAACGCCGTCGGCCTGACCCCCATCCATCAACTGGCCGACACCCTCGGCTACGGCGTGTTCAAGGGCGTCGCCGCGGTCGGCGGCCTGCTCGGCGGCGATACCAGCCGTATCGATTACCACTACGACACCGAGTGGACCTGA	300	ColMet_Day14	2.90645	13.12	13.12	1.78e-14
PROKKA_00118		hypothetical protein CDS	ATGATCAGTATCAAGCCGGAAGGGTTCCGGCAGCAGCTCGCCGACCTGACTGAGCTTGAGCAGAGGCAGATTCCTTACGCGACAGCCACTGCGCTTACGCGGACCGCGCAAGGCCTGACGGATCGATTGCGCGATGAGATGCGTGTCGTGTTCGACCGCCCGACCCCGTACACCCTGAACAGCCTGCGCATGGTGCCAGCCAGGAAAGACCGGCTGGAAGCGCGGGTTTGGTTCAAGGACGAAGCGGACGGTGCGCAGCCTGCATCGGTGTGGATTGCCCCTGAGGTCTACGGTGGCCCGCGTCGGAACAAGCCGGCCGAACTTCAGCTCAGGGCCAAGGGGATACTGCCAGAAGGCAAGTACGTGGTGCCCGGCGCCGGCGCGGACCTGGATCGCTAC…	744	Colistin_Day14	2.9055	11.09	11.09	3.27e-12
PROKKA_01514	nemA_1	nemA 1 CDS	ATGTCCAACCTGCTCCTCTCCCCGCTCGCCGTAGGCAACCTGACCTTGCGCAACCGCATCGTCATGGCGCCGATGACCCGCTCCCGGGCGCAACAGCCGGGCGACGTGCCGACCGCCCTGAACGCTCTCTACTATGCGCAGCGCGCCGGCGCCGGGCTGATCGTCAGCGAGGGCACGCAGATTTCCCGCCTCGGCCAGGGCTACGCCTACACCCCCGGTATCTACAGCGAGACGCAACTGGCCGGCTGGCGCCAGGTCACCGAGGCGGTGCACGCCGCCGGCGGACTGATCGCCGCGCAGCTCTGGCATGTCGGGCGCATGTCGCATCGCTCGCTGCAGGCCGGCGGCGAGGCGCCGATCGCGCCCTCGCCGATCCAGGCCAAGGCCCAGGTGTTCATC…	1110	ColMet_Day7	2.90386	18.73	18.73	2.99e-20
PROKKA_00115		Chitinase class I CDS	ATGAAGATCACCGCCGATCAACTCGACCGCGCTACCGGCTGCGGTGCCGCTACTGCCTCGACTTGGGTCGAGCACATCAACGGCGCCATGGCTCGGTTCGAGATCAACACGGCTGAGCGGGTGGCGATGTTCCTGGCTCAGGTCGGGCACGAAAGCCAGAGCCTCAAGCGTCTGGTCGAGAATCTGAACTACTCCGCAGAAGGCCTGCTCAAGACGTGGCCGAAGCGGTTCACGCCGGCAGAGGCAAAGCAGTACGCACGCCAGCCTGAGCGCATCGCGAACCGCGTCTACGCAAACCGGATGGGCAACGGCTCACCGGATACGGGCGATGGGTATCGATACCGGGGACGCGGCCTGATCATGATTACGGGCCACGACAACTACGCCGAAGCCGCCCGC…	618	ColMet_Day14	2.90148	48.07	48.07	1.52e-50
PROKKA_03642	rocR	rocR CDS	ATGGCGCTTGTCGAGGAGCCGACGATTTCCACGCGAAGCGGTGAACTGGCCTGGTTGGTGGACTGCCTGGCGCCGATTTTCGACGGCCTGCGGCAACCGGTCACGGTGGTCGACCCCTCCGGTCGCTTCGTCTACTACAACCGTGCCAGCGGCCTGCTCGATGGTCTCGACCCGCAGCGGGCGCTGGGCATGCACCTGTTGCAGAGCGCTCCCTGGCTGGCGGCCGAGCAAAGCACGCTGTTGCGTTGCCTGGCCGAAGGGCGGCCGTCGATCGATACGCTGCAGGCCTACGTGGGGGCCGGCGGCGAGCTGTTGCAGTATCGCCACCGGGCGATCCCGCTGCGCGGGCGCGACGGTTGCCTGCTCGGCGCGATGGAGCTCGGCGAAGTCGTCGCCGAG…	1401	Medium_Day21	2.90083	57.35	57.35	1.8e-59
PROKKA_06401		hypothetical protein CDS	ATGAGCCGGCTCGCTCTGCTCCTGCCGGCCGTGTTGCTGGTCCTGCTGGCCGGCGCCTTGCTCGGCGGCGGCCTGGTTGCCCGCCACTATCGTCCGCAACTGGAGGAGGCCCTGGGCCAACTCACTGCCAGCCGCGTCGCCAGCGGCCAGCTCGAGGCTTTGCTCGATGAGCAGCAGCGAGCGCTGGCGGCGGTGCGGGCGAGCGCCGAGAGGCGCGCGAAGGACGTCGAGCAGGCAATCGGCGAGGCCAGGGCGCAGGCCGCGGAGCAGTATGCCGCGGCCGTGCGTCTGCTCCAGGAACCCGACATTGGCGTGGACTGCCAGGCGGCAGGTGCGGCGATCGACCGGGAGCTGGGACTATGA	363	Metronidazole_Day14	2.90036	20.84	20.84	9.29e-23
PROKKA_00117		hypothetical protein CDS	ATGAAGAAAACCAATTGCGCCGCGATGCTATCGGCACTGGTGCTCGCGTCGTGTACGTCAAAGCCCGCTGCCCCGCAGACGGAATGCACCCGGCTCCCGGAGCCTCCGGCAGCGCTGATGCAGGAAGAGCCGTCCTTGCTGCCGCTGATGGACAAGTTGTTTCTGATCTCCGAGCCGGAGTCGAGCGACGCGAACTGA	198	Metronidazole_Day14	2.8973	21.11	21.11	4.95e-23
PROKKA_00128		hypothetical protein CDS	ATGGCTATCGAGAAAGAGACGTATGTGATCGGCGGACCCTTCAAGATCCGCGAGTCCGGCGCTACCACCCCCTTCCAGTTCGCTGGCCTGGTGTCCACTATCCAGCAGACCATCGAGACCAACGAGATCACTTTGCCGGATACCACCACCCCGCAGGGCGGTGAGTACGATGCCGTTTCGCGCATCACTTCGGTCGGTTTGTCGATCAACTTCCGCGAGCTCAAGACCAGCATCCTGGCTGCCTTGGTGTGGGGGGACGCCACCAATGTTCCTTCTGCCACCCACACCGACGAAGCGCACACCGCCGTTCCAGGAGGCACGATCGCGCTCGACTTCATGCCGCTGGAGATCACCAGCGTGAAGAGTGATGACGGCACCACGACCTACGAAGAGTTCGAC…	753	Colistin_Day14	2.89725	11.42	11.42	1.46e-12
PROKKA_04684		hypothetical protein CDS	ATGACACTCGCTCCCAGATCCGCCCAGCTACCCGACTCCCCGCACAAGGACAGTCTCGACCCAGCGCCAACCCCGTCGTCTCAGGACCAGCGCCTGCTCAAGGCCCTGGCCACCGCGATGGTCAATCATCCGCGCGCCACCATGGGAGAACTGGCGGAACTGGCAGGAGTGAGCAGGGCAACCCTGAACCGTCATTGCGGTACCCGCGAAGGTCTCAAGCGGCGCCTGGAAAGCCATGCCAGGAGTACCCTCGAACGCCTCACCCACAGCGCCGCCCTGCAGCGCCTGGAGCCGCGGGAAGCGCTACGCGAGCTGATCCGGGAACACCTCGCCCAGCGCGACCTGCTGGCGCTGCTGATGTTCGAGCAGAACCCGGGACGCCACGCCGGGCATGGGGAC…	636	Metronidazole_Day21	2.89492	44.47	44.47	3.93e-47
PROKKA_00364	ssuC_1	ssuC 1 CDS	ATGCCCACTGATACCCTCGGACTCGCCGTCGCCAATCCTGTCCCGCGCAAGCGGCGCCTGCCCGGCGACCGTCGGCGCTGGGCCGCCGGTGCCAGCGTGCTGGCCCTGGCCCTGCTGTGGTGGGCGGCGACCCGTTTCGGCTGGGTCGACGTGCTGTTCCTGCCGGCGCCCGAACAGCTCTTCGAAGCCCTGCAACGGCTATGGCAGGAGGGCTACCTCGATGCCAGCCTGCTGCAACACGTCGGCACCAGTCTGCTGCGGGTGCTCCTGGCGCTCGGCGCGGCGGTGCTGACGGCGATCCCGCTGGGCGTGCTGATGGGCCTCAACCCCTTGGCCGGAGCGGCCCTCGATCCGCTGGTGGAGTTCTACCGGCCGATCCCGCCGTTGGCCTACCTGCCG…	819	ColMet_Day14	2.89197	12.08	12.08	2.23e-13
PROKKA_04942		hypothetical protein CDS	ATGACCCTGCACGACCGGCGCCCGCGGGCGCCCCTTTTCCAACCGCTGCCGGCCGCGCTGCGACGCGCCCTGTCCTGGCGCCTGGGCTTCGTCGCCGCCGCGCTCGCCTGCGTCCTGCTGCTGGCGCTGCTGTCCGAGGCTCGCGCCGCGGGCGGCGCCTACCGGGTCGACGACGGCGAGATCGATCCCGTCGGCGAATGCAATCTGGACGCCTGGCACCAGCGCGAACGCCACCACGGCAACCGCTACCAGTCGGTGCTGTCGCCCGCCTGCACCTTCTCCGCCCTACCATCGGTGCAACTCGGCGCGGCGCTGGTGCGCGAGGGCGACGCAGGCGATCGGCACAGCCGCCTCAGCCCCGAGCTGAAGACACCGCTGCTGGCCCGCGACGACCTCGGC…	777	ColMet_Day14	2.89087	11.04	11.04	2.89e-12
PROKKA_06389		Baseplate J-like protein CDS	GTGATCATCGATCTTTCCCAGTTGCCGGAGCCAGAGGTTATCGAAAACCTCGATTTCGAGACGATTTACCAAGAGCTGTTGGGCGACTTCCGCGAAGCCATGGCTGGCGAATGGACAGCGGAGGTGGAGTCCGATCCGGTTCTCAAGCTTCTGCAACTGGCGGCCTATCGAGAACTGCTGCTGCGGGCGCGGATCAACGATGCGGCGCGGGCGGTGATGCTGGCATACGCCAGCGGTGCCGATCTCGACCAGATCGGTGCCGGCTTCAATGTGCAGCGTTTGCTGATCAGGCCCGCTCAGCCAGAGGCGGTACCGCCGGTGGAGGCGCAGTACGAGAGCGACAAGTCGCTGCGCAATCGCATCCAGCTCGCGTTCGAGCAGCTATCCGTCGCAGGACCG…	888	Metronidazole_Day14	2.88916	17.49	17.49	2.83e-19
PROKKA_02522	ecpD_4	ecpD 4 CDS	ATGCCCAGACATTCGTACCGATCCGGCAGGACATCGGCGCTTCTGCTCGTCCTGCTGGCGAGCATCGCCCAGGCGCGGGCAAGCGTGGTGGTGACCGGGACCCGGGTGATCTATCCCGGCGAGGCACGGGAGAAGACCGTGCAACTGAGCAATCGCGATGCGTTTCCCAACGTCGTCCAGGCCTGGGTCGACATCGACGCCCCGGACGCGCCGCCGGATCAGGCGGACGCGCCGTTCCTGGTCAACCCGGCGGTATTCCGCATGGCCCCGGACAGCGGCCAGACGCTGCGCATCGTCTACACCGGGCAGGGCCTGCCGGGCGATCGCGAATCGCTGTTCCATCTCAACGTCCTGCAGATCCCGCCACGCAACAGCAGCCATGCGGATCGGAACCAGATG…	747	ColMet_Day14	2.88894	17.45	17.45	5.16e-19
PROKKA_04011		NADH oxidase CDS	ATGAGTGCCCCCGTAGAAGCCCTGTTCCAACCGTTCCGTCTCGGCGCCCTGGAGCTGCCCACCCGTGTGGTGATGGCGCCGATGACCCGCAACTTTTCCCCGGGCGGCGTACCCAACGCCAAGGTCGTCGAGTACTACCGCCGGCGCGCCGCCGCCGGCGTCGGCCTGATCGTCAGCGAAGGCACCACGGTCGGCCACAAGGCCGCCAACGGTTATCCGAACGTGCCGCGCTTCTATGGCGAGGACGCCCTGGCCGGCTGGAAGCAGGTGGTCGACGCAGTGCATGCCGAGGGCGGGCGCATCGTTCCGCAGCTCTGGCACGTCGGCAGCGTTCGGCGCCTGGGCGTGGAGCCGGACGCCAGCGTGCCCGGCTACGGCCCGATGGAGAAGGCCAAGGAC…	1113	Colistin_Day21	2.88854	32.78	32.78	6.02e-35
PROKKA_03111		hypothetical protein CDS	ATGGCCAAAGAAGGCTCGGTAGCCCCAAAGGAACGCATCAACGTCACCTTCAAGCCCGCCACTGGCGGTGCCCAGGAAGAAATCGAACTGCCGTTGAAGCTACTGGCGATCGGCGATTACACCCAGCGCGCGGATGAGCGCAAGGTGGAGGACCGCAAGCCGATCGGCATCGACAAGATGACCTTCGACGAGGTCCTGGCCAAGCAGGAGCTGGGGCTGACGCTGAGCGTACCCAATCGTCTCCAGGAGGAGGGCGGCAGCGACGAGCTGGCGGTGGGGCTGCAGATCAACTCGATGAAGGACTTCAACCCGGCCAGCATCGTCGAGCAGGTGCCCGAGCTGAAGAAGCTGATGGAGTTGCGCGATGCGCTGGTGGCCCTCAAGGGCCCGCTGGGCAAC…	507	Colistin_Day14	2.88748	9.51	9.51	1.47e-10
PROKKA_02265		hypothetical protein CDS	ATGAGCCACAACCTTGCCGAACTGCCGCTGTCCCGACGCCGCGCCCTGGAGCGCGAGAAACAGGCCTGCCTGCGCCTCCACCTGTCCCGCAATCGTGCCAGCGAACGCCTGGAGCGCGCCGTGCGCGACGAAGTCGAGCGCCTGCTGGGTGCCCGCGAACGCCAGGGGGCCGGCTGGCCGGAGTGGGTCAGCGCGGAACTCTGCGTGGCGGACGACCCGCTCTTCGTGCGCAAGGTGGTGGCGCGTCTGAAAGCCGCGGTGGACTGGCAACGCCAGCGCGCAGCCTGA	288	Metronidazole_Day21	2.88402	98.42	98.42	4.13e-102
PROKKA_04687	acrA	acrA CDS	ATGGTGTTGCCGGTGGAGGTCCTGACGGTGCAGGCCGAGCCCCTGGCGCTGAGTTCGGAACTGCCTGGGCGGATCGAACCGGTGCGGGTCGCCGAGGTGCGCGCGCGGGTGGCCGGCATCGTCGTGCGGAAGCGCTTCGAGGAGGGCGCCGACGTCAAGGCTGGCGACCTGCTGTTCCAGATCGATCCGGCACCGCTGAAGGCTGCGGTGTCGCGCGCCGAGGGTGAGCTGGCGCGGAACCGCGCGGTGCTGTTCGAGGCGCAGGCGCGGGTGCGTCGCTACGAGCCGCTGGTGAAGATCCAGGCGGTCAGCCAGCAGGACTTCGATACCGCCACCGCCGACCTGCGCAGCGCCGAGGCGGCGACCCGCTCGGCCCAGGCCGACCTGGAGACCGCGCGC…	1065	Metronidazole_Day14	2.88199	13.02	13.02	1.35e-14
PROKKA_02764		hypothetical protein CDS	ATGAGCTACTCCGCCAAATCCTTCTCGGCCCTGATCAATGCCATGCGCGCCGACGGCATCACCCGCCTGGAACAACTGGCCCGCCAGCCCTTCCGCAACGCCCAGGGCTTCTGGAGCGCGGAGGCGAAGAAATGA	135	ColMet_Day21	2.87663	65.49	65.49	8.92e-68
PROKKA_03069	yopN	yopN CDS	ATGGACATCCTCCAGAGTTCCTCCGCCGCGCCCCTCGCGCCGCGGGAAGCGGCCAACGCCCCCGCGCAGCAGGCTGGCGGCAGCTTTCAGGGCGAGCGCGTCCACTACGTTTCCGTTTCGCAGTCGCTGGCTGATGCCGCGGAAGAGCTGACCTTCGCCTTTTCCGAGCGCGCCGAGAAATCCCTGGCCAAGCGCCGCCTGAGCGACGCCCATGCGCGCCTGAGCGAAGTCCAGGCCATGCTGCAGGAGTACTGGAAGCGCATTCCGGACCTGGAAAGCCAGCAGAAGCTCGAGGCGCTGATCGCCCACCTGGGCAGCGGCCAACTGAGCAGCCTGGCGCAGCTCAGTGCTTACCTGGAGGGCTTCTCCAGCGAGATCAGCCAGCGCTTCCTGGCGCTG…	867	Colistin_Day14	2.8765	13.43	13.43	1.18e-14
PROKKA_04343	feoB	feoB CDS	ATGACCGCATTGACCCTCGGCCTGATCGGCAATCCCAACTCCGGCAAGACCACCCTGTTCAACCAGCTCACCGGCTCGCGCCAGCGGGTCGGCAACTGGGCCGGCGTCACCGTGGAGCGCAAGGAGGGTGCGTTCCACACCGCCCGCCACGCGGTACGCCTGGTCGACCTGCCCGGCACCTATTCGCTGACCAGCGTTTCCGCCCAGGCCTCGCTGGACGAGCAGATCGCCTGCCGCTACATCGCCAGCGGCGAAGTCGACGTGCTGGTCAACGTGGTGGATGCGGCGAACCTGGAGCGCAACCTGTACCTCACGGTGCAGTTGCGGGAGATGGGCATCCCCTGCATCGTCGCGCTGAACATGCTCGACATCGCCCGTAGCCAGCGCATCCGCATCGAT…	2301	Colistin_Day21	2.87633	53.75	53.75	2.82e-56
PROKKA_02791		hypothetical protein CDS	ATGAACGCATCCGCCTTGCCTGCCGCTCACGCGGCGACGGCTGCACCGGCTGCTGCGCCGCCGCCTTCGCTTTCGACGCTCGCCGGCCAGGCCGGCAGCGTGCCGCTGACGCGCGTATCGCTCGCCTACATCGAACCGCGCTTCAAGCTCTACCTGCGTTTCGGCGAACCGGCACGCACGTTGCGGCTCGACCGCTGGCGGCGCTGCGCGGTGTTCCTGCCGCGTGCAATGTTCTGCCGCGTGCGCTGGGAAGCAAACGACTACGGCACGATCCGCTGGCAGCTCATGGTGATGCAAGCCGCCACGCCGCTGGACGACATGCAGCGCATCCCCGGCGTGCGGCCCGGCGCACGCCTGCTGCTGCACGCCGAAGGCGAAAACGCGGTGCGTGCCGTGCTG…	558	Colistin_Day14	2.87472	13.86	13.86	4.14e-15
PROKKA_03076		flagellar biosynthesis protein FliR CDS	ATGAGCGTCCAGGACCTGCAGCAACTGCTGCTGACCTACAGCCTGCTGCTGCCGCGGATCATCAGTTGCTTCGTGGTCCTGCCGGTGCTGGCCAAGCAGACCCTGGGCGGCGGCCTGGTGCGCAACGGCGTGGCCTGCTCGCTGGCGCTGTTCGCCTACCCGATCGTCGCCGGCAGCCTGCCGCCGGCCCTCGGCGCGCTGGACATCGCCCTGCTGATCGGCAAGGAAGTGCTGCTCGGCCTGCTCATCGGCTTCGTCGCCACCATTCCCTTCTGGGCCATGGAAGCGACCGGCTTCATCATCGACAACCAGCGTGGCGCGGCACTCGCCTCGACCCTCAACCCCAGCCTGGGCAGCCAGACCAGCCCCACCGGGCTGTTGCTGACGCAGACGCTGATC…	789	Colistin_Day14	2.87382	16.4	16.4	9.63e-18
PROKKA_00364	ssuC_1	ssuC 1 CDS	ATGCCCACTGATACCCTCGGACTCGCCGTCGCCAATCCTGTCCCGCGCAAGCGGCGCCTGCCCGGCGACCGTCGGCGCTGGGCCGCCGGTGCCAGCGTGCTGGCCCTGGCCCTGCTGTGGTGGGCGGCGACCCGTTTCGGCTGGGTCGACGTGCTGTTCCTGCCGGCGCCCGAACAGCTCTTCGAAGCCCTGCAACGGCTATGGCAGGAGGGCTACCTCGATGCCAGCCTGCTGCAACACGTCGGCACCAGTCTGCTGCGGGTGCTCCTGGCGCTCGGCGCGGCGGTGCTGACGGCGATCCCGCTGGGCGTGCTGATGGGCCTCAACCCCTTGGCCGGAGCGGCCCTCGATCCGCTGGTGGAGTTCTACCGGCCGATCCCGCCGTTGGCCTACCTGCCG…	819	ColMet_Day7	2.87331	13.96	13.96	2.81e-15
PROKKA_00063	fepD	fepD CDS	GTGCCCCTGGCGGTCACCCTGGATGCCCTGCAAGCCGTCGATCCGCACGATGATCGCCACCTGGTGGTACGCGAACTGCGCCTGCCGCGCACCCTGGTGGCGCTGCTGGCCGGTGCGGCACTGGGAGTGGCCGGCGCGCTGATGCAGGCGCTGACGCGCAATCCGCTGGCCGAACCCGGCCTGCTGGGGATCAACGCCGGCGCGGCGCTGGCGGTGATCGTCGGGGTCGCGCTGTTCGACCTGGCGAGCATGGGCCAGTACCTCGGTTGCGCCTTCCTCGGCGCCGGCCTGGCCGGCATCGCCGTATTCCTTCTCGGCCAGGCCCGCGAGACCGGCACCAACCCGGTGCGCCTGGTGCTGGCGGGTGCCGGCTTGTCGGTGATGCTCGCCTCGCTGACC…	912	ColMet_Day14	2.87165	14.05	14.05	1.87e-15
PROKKA_03109		Gene 25-like lysozyme CDS	ATGACCGGATACGGCAGCCTGTTCGAGCGCCTGAACGGCGACGCGGATAAGCGCGTCGGCTGGAGCCGCGAGGTTTCCGCCATGGCGTCGGTGGCTGCCCATCTGGGCAAGATGCTCAGCACCCGGGCGGGCAGCGTGCAGACGCTGTCCGACTACGGGTTGCCCGATCTCAACGACATGCGCCTGAGCCTGCACGACTCCCTGAGCCAGGCCCGCTCGGCCATCGAAGGTTTCATCGAGGCTTACGAACCGCGCTTGAGCAACGTGCGTGTCGTTTCCCTGCCACGCGACAACGACCAGCTCCGCCTGGCCTTCAGCATCGAAGGGTTGCTGGAGGTGGAAGGTTTCAAGTGCCAGGTGAGTTTTTCCGCATGCCTGGATGGCAGCGGCCAGGTGAAG…	408	Colistin_Day14	2.87106	16.22	16.22	1.5e-17
PROKKA_04582		hypothetical protein CDS	ATGGGATGGCTTTTCTCACATCAGACGAAGGAAGACCTGCTGCGTGAGCTGCTGGCCCCAACCAGTACTTTCGCAGGCAGCACCAAGGTGCTGGCACACGCAGTCTCCGGCAATGAACTTTGGACTGTCGTAAAACGAACCTTCCACCTTGCCGGATTCTATTTCGGCAAGCCGGCCGGTCACTCGATCACCATGATCGAGCTGCACTTGCTGGACTGCTCGGCCGGGCAATGGGGCTACAAGACCATTCCAGAAAGTGCCGGCCCGTTCTACTACGGCTGTCCGCTGGAGTTCCTGGACCTGGCTCACGATGAGGTCAACCAGGAGTGGCGTGAACGTCTGACGCACGAACACCAAGCCTGA	363	Metronidazole_Day21	2.86901	7.6	7.6	4.01e-09
PROKKA_04198		TraU protein CDS	ATGACCCGACCCTTCGAGCGGATGCGCCGCCTGCGTGCTGGCGTGGTCTCAGTGCTGCTGCTCAGCGCCACGGGCAGCTACGCCCTCAACACCGCAACCATCGTTGGCTCAGTGGCATCGCCGGACTGCCTCGAATACCGCGTCGTCGGCATCTGCTACTGGCTCTACTGCACCTGGACGGGCTGCACGGTGCGCACATCCATCAAGGTCCGCCACTACATCCCCGATGCGGTCGTCTCCAGCTACAGCAACACCGGCGAGAACCCTTGGGTCGAAGTCCGGGCGATGAGCGCGCCCAACCCATCCGCGCAGGCCGGCGGGGACGGCACCACCAACGAAGACCACGAAAACAATCTCGCCAAGTTCAAGAACGCGGACGTCATCGGCCATCCCGGCGTC…	948	ColMet_Day14	2.86855	10.85	10.85	4.65e-12
PROKKA_01158		hypothetical protein CDS	ATGAAACTTGCCTCTGTCGTGTCCGCCGTCATCACCAGCCTCGCCCCCATGGCCTTCGCCCAGGACGTGGACAAGGACCCGGGCCGCGGCCTGTCGGTCGAGGAATACCACTACGGCATGCAACTGGACGTGAAGAATGTCCTGCACCGTACCGACAATTCGACCAGGACCGGCGTAGTGCCGGTGACCGTGGTCTACGAGGACCATAGCGGCGAGCTGCACAAGATCCGCTTCCTCGAATGGGGCGGCAGCACCAGCAACGGCTGA	267	ColMet_Day21	2.86726	51.79	51.79	6.65e-54
PROKKA_00005	irtB	irtB CDS	ATGACCCTGTTCGAACGAATGCGTGCGCTGCCCGAAGACTGCCGTGCCGCGTTGCGCCGGGCGAGCGCTTGGGGGGTCCTGGCGGCGCTGCTGGACGCCGCTTGCGGCGTATTGCTGGTGCCGTTGGTCGAGGCCTGGTTCGCCGAAGGCGCGTTGCCCTGGCGCTGGGTCGCCGCGTTGCTCGGCTTGAGCCTGGCGCAGGCGCTGTTGCAGTACCTGGCCCTGCGTCGCGGTTTCGCCGCCGGCGGCTCGCTGGCGGCTGGACTGGTGCGCAGCCTGGTGGCGCGCTTGCCGCGCCTGGCGCCGCCGGCGCTGCGCCGGGTCGCGCCGGCCGAAGGCTCGCTGCGCGGCCCGGTGATGCAGGCGATGGGCATTCCGGCGCACCTGCTGGGGCCGCTG…	1725	Medium_Day21	2.86666	32.37	32.37	3.77e-34
PROKKA_03562	aaeB_5	aaeB 5 CDS	ATGTATTTCGGGGCGTCCGCGATGGCCAAGCCTTCCTTCTTTTCCTCCGACCTGGTGCAGGTGCTGCTGTGCCCGCGCCTGCACGAACTGCAGTTCGCGGTGAAGGCCCTGCTGGCCGGCGGGTTGGCCCTGTACCTGGCCTTCAGCCTGGAGCTGGAGCAGCCGCAATGGGCATTGATGACGGTGTTCGTGGTCAGCCAGCCCTATAGCGGCATGGTCCTGGCCAAGGGCATGTTCCGCCTGATCGGCACCTGCGCCGGTGCGCTGGTGTCCATCGGCATGGTCGCGCTCTATGGTCAGGCGTCGCTGCCCTTCCTCCTGCTGATGGCGCTCTGGCTGGCGTTCTGCACCGCCGGCGCGTCGCTGCTGCACAACCATGCGTCCTACGGTTTCGTCCTG…	1122	Metronidazole_Day14	2.86651	8.76	8.76	4.62e-10
PROKKA_06389		Baseplate J-like protein CDS	GTGATCATCGATCTTTCCCAGTTGCCGGAGCCAGAGGTTATCGAAAACCTCGATTTCGAGACGATTTACCAAGAGCTGTTGGGCGACTTCCGCGAAGCCATGGCTGGCGAATGGACAGCGGAGGTGGAGTCCGATCCGGTTCTCAAGCTTCTGCAACTGGCGGCCTATCGAGAACTGCTGCTGCGGGCGCGGATCAACGATGCGGCGCGGGCGGTGATGCTGGCATACGCCAGCGGTGCCGATCTCGACCAGATCGGTGCCGGCTTCAATGTGCAGCGTTTGCTGATCAGGCCCGCTCAGCCAGAGGCGGTACCGCCGGTGGAGGCGCAGTACGAGAGCGACAAGTCGCTGCGCAATCGCATCCAGCTCGCGTTCGAGCAGCTATCCGTCGCAGGACCG…	888	Colistin_Day14	2.8655	10.56	10.56	1.16e-11
PROKKA_02617	viuB	viuB CDS	ATGCATCCGCCGGCGCCGCTGGGCGCCGGTCACCAGGAGACCATCGTCATGTCGCAACCCGCCTATCGTCTGTTCAATGTCGAACTCAAGCGCCGCGAGCAACTCAGCCCGGCGCTGACCCGCTTCGTCTTCGGCGGCCCGGAGGTCGCCGAGATGAAGACCCTGGCCGCCGACCAGCGGATCAAGATCTTCTTCCCCGATGCCAGCGGCCAGCCGCCCAGCCTGCCCGGTGGCAGCGAGTGGTACCAGGCCTATCGCAGCGTCGAGCCGGCTCGCCGGCCGCCGATGCGTACCTACACCATCCGTGCGCTGCGCGCCGAGCAGGAGGAGGTCGACGTGGAGTTCGTCCTCCACGGCGAGAACGGCCCGGCCTCGGCCTGGGCGACCCACGCGCGGATC…	957	Metronidazole_Day21	2.86473	42.39	42.39	5.24e-45
PROKKA_06399		Phage late control gene D protein (GPD) CDS	GTGCAACCGAGTTTCCGTATCGTTGCCGACGGCACCGACGTCACCCAGCGGCTGAATGACCGCCTGCTCAAGCTGACCTTGCTGGACAAGCCGGGCATGGAGTCCGACAGCCTGACCTTGAGGCTCGACGATCGCGATGGACAGTTGGCCTTACCCAGGCGCGGTGCGGTGCTGGAGGTTCATCTCGGCTATGCCGGCGAGCCACTGATGCGCATGGGACGCTTTACCGTGGACACCTTGCAGTGGGCTGGTCCGCCGGACTGCCTGACCGTCACTGCCAAGGCTGGCGACATGCGCGGCAGTGGCAAGACGATACGCAGCGGCGGCTGGGAGGGCACTACCCTGGCTCAGGTCTGCCGCGATGTTGGCGCACGCAACGGCTGGCGCGTGGAGTGTCCG…	990	Metronidazole_Day14	2.86394	21.65	21.65	1.33e-23
PROKKA_02800	traG_3	traG 3 CDS	ATGCAAGGTCAAGGTGTGCTGTTCGGGCAAATCGGTGTCGTGTTCGGCATCGTAATTGCCGGCGTGTGGAGCGCCACGCAGTGGACAGCCGCCGCCCTGGGCTATCAAGTACGCCTTGGCTCGCCCTGGTTCGACTTACTCGGCACGCCGGTCTATCACCCTTGGCGCTTGTTCGAGTGGTGGTTCTCATTCGACGCCTACGCACCGCGCATCTTTGACACCGGCGGCGCAATCGCTGGCGGCAGCGGCCTGGTGGCCGTGCTGGTCGCTATTGCCATGTCCGTATGGCGCTCGCGGCAATCGAAGCTGGTCACGACCTATGGCTCTGCACGCTGGGCCGAAGCCGCAGACATTCGCAAGGCCGGCCTGGACAAGCCTGCCGGCGTGTTTCTCGGCCTG…	2004	Colistin_Day14	2.85994	13.71	13.71	5.97e-15
PROKKA_00133		hypothetical protein CDS	ATGGCGAGAGCCTGGATCAACAACTGGAAGACGACGCTGAGCGCCGGCCTTTCGCCTGGCGAATTGAGCCTGACGGTGCCGGATGCTGCCGCCGCGCTGCTGCCGCTCTCTGGCGGTAACTGGGTGCTGCTGACGCTGGCGGATGATGCCGGCGCTCAGCATGAGATCGTGAAAGCAACCGCGCGTGCCGGCGGGGTGGTGACGATCGATCGCGCCCAGGAAGGCACCACCGGCGGCAATTGGCCGGCGGGAACGGCGATCTATGCCGCCGTCACGGCTGGCGACCTCATGACGCTCCAGGCGCGCATCCAGGCTCTGGAGTCCGGGGCGTCTGGCGGCACCCTTGTCGACGAAACCGGCGCAACGTTGGTCGACGACGCCGGCAACAACCTGATCATG…	411	Metronidazole_Day21	2.85977	18.63	18.63	1.33e-20
PROKKA_04065	mntH_1	mntH 1 CDS	ATGTCCGCGAAGGATACCCCGGCCACCCAGGCCGCCGAGCCCGGTCGCGCACAACCGGTCGAAGTCCCCGGTGGCGGCCACTGGTGGCGCCGCCTGCTGGCCTTCGCCGGCCCCGGCTACCTGGTCGCGGTGGGCTACATGGACCCGGGCAACTGGGCCACCGACGTCGCCGGCGGCGCGCAGCTGGGCTACCTGCTGCTCTCGGTGATCCTGCTCTCCAGCCTGATGGCGATGCTGCTGCAGGCGCTGTCCGCGCGCCTGGGCATCGCCAGCGGCCTGGACCTGGCCCAGGCCTGCCGCGAACGCTACTCGCCGAGCACCTGCCGCCTGCTGTGGCTGGCCTGCGAGACGGCGATCATCGCCTGCGACCTGGCCGAGGTGATCGGCACCGCCATCGCC…	1317	Colistin_Day21	2.85917	14.64	14.64	2.44e-16
PROKKA_03060	ipgC	ipgC CDS	ATGAACCAGCAAGCGACCCCTTCCGACACCGACCAGCAACAGGCGCTGGAGGCCTTCCTGCGCGACGGCGGCACCCTGGCGATGCTTCGCGGACTCAGCGAGGACACCCTGGAGCAGCTCTATGCGCTGGGCTTCAACCAGTACCAGGCGGGCAAGTGGGACGACGCGCAGAAGATCTTCCAGGCACTGTGCATGCTCGACCACTACGACGCCCGCTACTTTCTCGGCCTGGGCGCCTGCCGCCAGTCCCTCGGTCTCTATGAACAGGCCCTGCAGAGCTACAGCTACGGCGCGTTGATGGACATCAACGAGCCGCGCTTTCCCTTCCATGCCGCCGAGTGCCACCTGCAACTGGGTGATCTCGACGGAGCCGAGAGTGGCTTCTACTCGGCCCGGGCC…	507	Colistin_Day14	2.85847	18.09	18.09	1.77e-19
PROKKA_01815	besA	besA CDS	ATGAGAACCTCCCTGCTCGTCGCCGCCCTGGGCCTCGCCCTGGCGGCGGCCCTGCCCGGCGGCGCGCCGCTGGCGCAACCGGACCCCGAGGCGACCATGGACCGCAGCCTGCTGCAACGCCAGGACCTGCCCTATCGCTTCAGCGCCGTGGACCTGGACTCCGTCGATGGCCAGCGGCATTACCGGCTGTGGCTCGGCCGACCGCTGCAGGCACCGCCCGCCGCCGGCTACCCGGTGGTCTGGATGCTCGACGGCAACGCCGCCGTCGGCGCCCTCGACGCGTCCACCCTGAGACGCCTGGCCGACGGCGACGCACCGCTGCTGGTCGCCATCGGCTACCGCACGCCGCTGCGCATCGACCGCGCCGGGCGTACCTTCGACTACACCCCCGCGAGTCCC…	915	ColMet_Day14	2.85803	13.71	13.71	4.18e-15
PROKKA_00116		hypothetical protein CDS	ATGCTCGGGTTCACGACGAAAGCCGAAGCTCGAAAGATCGGCGTCTCGCACCATGGGAGCTATTACGGCATTCCGATGTGGCTGGGGGATGTCGATAGCGATTGCCCGCTGGCGTTCGCCAAGTGGGCGCCGCTTGAACTTGTCGTCTCCCTGTTCTCGGTCATCGAGGGCATCGTCAACTCGATGCTCGATCAAGAGCCGACGTTCATGTTCAAGGTTGGTCGGAGGATCGATCCGTGA	240	Metronidazole_Day14	2.85547	31.89	31.89	3.08e-34
PROKKA_04090	sugE_5	sugE 5 CDS	ATGGCCTGGTTCCATCTGCTGGTGGCGGCGGCCTTCGAGGTCGCCTTCGCCATGGGCATGAAGTTCTCCAACGGCTTCGGCAAGCTCTGGCCATCGCTGCTGACGGTGGTCGCGGCGATCGGCGGGATCTATTTCCTGACCCTGGCGCTGCGCGAGTTGCCGGTCAGCGTCGCCTATCCGATCTGGACCGCGATCGGTTCGCTGGGCACGGTGTTCCTCGGCGTCCTGCTGCTTGGCGAGAGCCTGACGGCGGTGAAGCTGATTTCTGTCGGGTTGATCGTCGCCGGGGTGGCCGGGCTCAAGTAA	306	ColMet_Day14	2.85505	9.69	9.69	8.12e-11
PROKKA_00119		Phage DNA packaging protein Nu1 CDS	ATGAGCAAAAACGAAACAACCAAACAGCGCGGATGGTTGAACAAGTCCGAGATGGCCGCGAGCCTCGGGATTTCTCCGCAAGCCTTTGATAAATGGGGCGTTCAACCAATCGAGCGAATAGGTCGAGAGGCCTTCTACACGGTGGCGGATGTGGTCGAAAACCGCATCCAGCACGCCGCTCGGAAACAACAACCTGAGGGGGAGCTACCGGAAGGTCTCGATCCCTACGCTGAAGCCAAGCTGACACAGGAGCGACTCCGGCTCACCAAGGCCCAGGCCTACGCCCAAGAGCAGAAGAACCAGATCCAGGACAAGCTCCTGGTCCCGGTCCCGTTCGCCACTTTCGCCTTGGCGAAGATCGCCGCCAAGATTGGCTCGGCGCTGGAGACCGTCTGCAAA…	546	Colistin_Day14	2.85433	15.99	15.99	2.57e-17
PROKKA_01609	deaD	deaD CDS	ATGACTCAGGAAACCGTCGGCTTCGCCGCGCTCGGTATTCACCCCAATGTGCTCGCGGCAATCGTCGCCGTAGGCTACGAAGAGCCTTCGCCTATCCAGGCTCAATCGATTCCGCTGATCCTCGAAGGCCACGACATGATCGGCCAGGCGCAGACCGGTACCGGCAAGACCGCCGCGTTCGCCCTGCCGCTGCTGTCGCGCATCGACCCGAGTCGTCGCGAGCCGCAGATGCTGGTGCTGGTGCCGACCCGCGAGCTGGCCCTGCAGGTCGCCACCGCCTGCGAAACCTATTCCAAGCAATTGCCGGGCGTCGGCGTGGTCGCCGTCTACGGCGGCGCGCCCATGGGGCCGCAGCTGAAGGCCCTGCGCCAGGGCGCACAGATCCTCGTCGCTACCCCC…	1671	Metronidazole_Day21	2.85382	119.68	119.68	1.65e-123
PROKKA_06410		Bacteriophage lambda tail assembly protein I CDS	ATGAATGACACCCTGAGTCAGGGCCTCACCACCATCCGTCTATACGGGGTTCTGGGCAAGCGCTTCGGCCGCATGCACGGCCGGTTATTGGAAAGCGGCACGGTACGCGAGGCGATGAGCGCCCTGAAGCACACCATGGAGGGATTCGAGACGTTCATGCGCGAGGCGGAATCGAAAGGGCTGACCTTCGCCGTGTTCCGTGGGCGTACCAACCTGTCCGGCGAGCAACTGGACATGCGCGGACGCGAGGATATCCGCATCGTGCCGTTGGTGATCGGGAGCAAGCAGTCCGGATTGTTTCAGACGGTATTAGGAGCTGCACTCATTGCCGTAGGTGTCTTCGCAACGAGTCTTACGCTCGGGACAAGCACGTTTCTGATCTCTGCCGGCGCCAGCATG…	603	Metronidazole_Day14	2.85188	18.69	18.69	1.63e-20
PROKKA_00122		Phage portal protein, lambda family CDS	ATGAACCTGATCGATCGTCTACTGAAACCCTGGGCCCCCGACCTGGTGGCTCGGCGCCTGGCCGCCCGCGAGGCAATCCAGGCGTATGAGGCTGCCAGGCCAGGGCGAACCCACAAGGCCAAGCGTCAACCGCTGGGCGCCGACACCTCGCTACAGAAGTCTGCGGTCTCCATGCGAGAGCAGTGCCGGAAACTGGACGAAGATCACGATCTGGTTACCGGCTTGCTCGATCGCCTAGAGGAGAGGGTGGTGGGCGGTAGTGGCATCGGCGTGGAACCGCTGCCGCTGCGCCTGGATGGCTCGGTGCATGCCGAGTTGGCCATGGAAATCCGCAGTGCGTGGGCCGAGTGGTCACTCTCGCCGGAGACCTCTGGTGAGCTGACGCGGCCCCAGGTAGAG…	1647	ColMet_Day14	2.85155	36.73	36.73	6.37e-39
PROKKA_04065	mntH_1	mntH 1 CDS	ATGTCCGCGAAGGATACCCCGGCCACCCAGGCCGCCGAGCCCGGTCGCGCACAACCGGTCGAAGTCCCCGGTGGCGGCCACTGGTGGCGCCGCCTGCTGGCCTTCGCCGGCCCCGGCTACCTGGTCGCGGTGGGCTACATGGACCCGGGCAACTGGGCCACCGACGTCGCCGGCGGCGCGCAGCTGGGCTACCTGCTGCTCTCGGTGATCCTGCTCTCCAGCCTGATGGCGATGCTGCTGCAGGCGCTGTCCGCGCGCCTGGGCATCGCCAGCGGCCTGGACCTGGCCCAGGCCTGCCGCGAACGCTACTCGCCGAGCACCTGCCGCCTGCTGTGGCTGGCCTGCGAGACGGCGATCATCGCCTGCGACCTGGCCGAGGTGATCGGCACCGCCATCGCC…	1317	ColMet_Day21	2.84922	29.75	29.75	1.95e-31
PROKKA_06407		Phage minor tail protein CDS	ATGGCTGATCTGGAACGCTTTACCTGGGACATCTCGATCGATTCCGCCGGCCAGGCGAACCAACTGGTACGCCAGGTGCAGTACGGCGGCGGCTACAGCCAGGCGCTCGGTGACGGGCTGAACAACCTCAGCGAGACCTGGCAGGTTTCGCGTACCGGCGATCTCGCGCTGATCGGCCCGATCCGCGATTTCCTCAAGCGCCACGGCGGCTACCGCTCGTTCCTCTGGACCTTGCCCACTGGCGAACCCGTACGGGTGCGCGCCCAGGGCTGGCAATTGCGGCCGCGCGGCAACGGCGTGTTCACCCTGAACACCACCTTCCAGCAAGTCTTCAATCCGTGA	342	Metronidazole_Day21	2.84887	28.95	28.95	3.2e-31
PROKKA_04060		Endoribonuclease L-PSP CDS	ATGCAGACATCCCCCGCTCCGGCCATCGTCGCCGGCGGCGCCTACCAGCCGGTGGTGCTCCACGCCGGCATCGCCTACGTCAGCGGCCAGTTGCCGCGCCAGCACGGCGAGCTGCGCTGGACCGGCAAGGTCGGCAGCGAACTCGACCTGGAACAGGCCCGCCAGGCCGCCCGGCTCTGCGCGGCGCGCTGCCTGCTGGCGCTGGAGGAGGCGCTGGGCGGCCTGCAACGGGTCGAGCGGCTGCTCAAGGTGACCGGCTACGTCGCCAGCGCGGCGGGTTTCGTCCAGCAGCCGGCGGTGATCGATGCCGCCAGCGAGTATTTCGACGAGGTGCTCGGCGCGCGCGGCGGCCACGCCCGCGCCGCCGTCGGCGTGGCCGAGCTGCCGCGCGGCGCCGCG…	435	Colistin_Day21	2.84749	12.18	12.18	8.98e-14
PROKKA_06396		hypothetical protein CDS	ATGAGTAAAGACATGGACCTGGTGGTCTCCATCGGCGGCATCGCCGACCCCTCCTTGGGCAAGGCATTCGAGACCGTCAAGGCACGGCTCGACAGTCTCCAGGAACGTTCCCGCCAGGCGTCCAGCCTGAGAGATGTGCTGGGAGACGCCATACGCCTGGAGCGAGAACTCGCCGATATGCGCAAGGTCGGGGACCGCGGCGTTGCTGAGCATGCCCGGCAGCTTGGCGAACGCCAGGAGCAACTGAAGCGACTCGGCATCGAGGCCAGGGTCGCGGGCGATGCCTACGCTCGACTGGGCGAGATGCAGCGTGGCCTGGATATGCAGGTCCGCGGCCTGCAACGGCTGGAGCAGGCCAGCCAGGCAATGCCATTGGCTAGCGCATTTTCCGGACTGGTC…	2238	Colistin_Day14	2.84653	8.2	8.2	3.55e-09
PROKKA_04942		hypothetical protein CDS	ATGACCCTGCACGACCGGCGCCCGCGGGCGCCCCTTTTCCAACCGCTGCCGGCCGCGCTGCGACGCGCCCTGTCCTGGCGCCTGGGCTTCGTCGCCGCCGCGCTCGCCTGCGTCCTGCTGCTGGCGCTGCTGTCCGAGGCTCGCGCCGCGGGCGGCGCCTACCGGGTCGACGACGGCGAGATCGATCCCGTCGGCGAATGCAATCTGGACGCCTGGCACCAGCGCGAACGCCACCACGGCAACCGCTACCAGTCGGTGCTGTCGCCCGCCTGCACCTTCTCCGCCCTACCATCGGTGCAACTCGGCGCGGCGCTGGTGCGCGAGGGCGACGCAGGCGATCGGCACAGCCGCCTCAGCCCCGAGCTGAAGACACCGCTGCTGGCCCGCGACGACCTCGGC…	777	Colistin_Day14	2.84585	11.76	11.76	6.39e-13
PROKKA_06040		hypothetical protein CDS	ATGAAAACCCTAGTCGATCACCTTGCGCAATACGCCGCCTACCACCGCGACCGGCGCAACATCTTCAGCCATTTCATCGGCATTCCGATGATCGTCCTCTCCATCGCCGTGTTGCTGGCGCGGCCGGCGCTGGGGTTCGGCCTGTCTCCGGCGCTGCTGCTGGCGCTCGCCGCGGCGCTGTTCTACCTGCGCCTGGACCTGCGCTTCGGCGCGGCCATGACGGCGTTGCTGGCGCTGACGGTGTGGGGCGCTGCGCAATTGGCGGCGGGGACTACCGCGGCCTGGCTGGGCTGGGGCGTCGGCCTGTTCGTGGTCGGCTGGATCATCCAGTTCGTCGGTCATTACTACGAAGGGCGCAAGCCGGCCTTCGTCGACGATCTCAGCGGGTTGATCGTCGGT…	516	ColMet_Day21	2.84527	19.56	19.56	4.95e-21
PROKKA_04061	cefD_2	cefD 2 CDS	ATGAGCGCGCTCTTCCCCGCCGGCCCCGACGCCTTCGGTGCCGACGAACTGCTGCGCCTGCGCCGCGAGACCCCGGCCTGGGGCAGCTACGCGCACTTCGCCCATGGCTCCGCCAGCCTGCCGCCGCAGGTGCTCTACGACGCCCTCGACAGCTGGCTGGAAGCCGAGCGGCGCTGGGGCGTGCAGCGCGCCGCCGAGCATTTCGCCGAGCCCTTGCTGGCGGTCCGCGACAGCGTCGCGCGAGTGCTCGGCACCCAGCCACGGCACATCGCCCTGCTCGACTGCGCCAGCCGCGCCTGGTCGGTGGCCTTTGCCGCGGCCCTGGCCGCCCATCCACGGATACGGGCGATCAGCAGCTTCGACGAATACGGTTCCAACAGCCTGTGCCTGCTCGCCGCG…	1248	ColMet_Day21	2.84335	43.02	43.02	5.41e-45
PROKKA_00067	fyuA_1	fyuA 1 CDS	TTGAACGCCCGCACGCACCGCACGCTCAACCGGGGAATCGGCGTCGTCACGCTGTCCACCCTGCTCGCCTCGCCATCGGCACTGGCCCGGGAAAACCCGCCCGCCGAGGACGAACCCGCCGCCCTCGAGGCGCTGGTCGTGACCGGCGAGAAACGTGAACGCTCGCTGAAGGACACGGCGTCCTCGGTATCGCTCACCAGCGCCCGCGACATCGACCGCAAGCAGACCGGCAACGCCTCGGTCGCCGAGGTGATCAATGGCAGTCCCAACGTGGTCTACACCGACTCGGTGGGCGCGCCGATCATCCGCGGCCAGGACACCCAGGGCCCGAACAACGGGCAGAACGTGTTCTGGGGCGGCACCGTGCCGCGGGCGACGATCAACCTCGATGGCCACTAC…	2085	Colistin_Day14	2.84314	25.56	25.56	3.46e-27
PROKKA_01814		NADH dehydrogenase-like protein/MT1860 CDS	ATGAAACAACGTATCCTGATCGTCGGTGCCGGATTCGCCGGCATGTGGAGCGCGCTGAGCGCAGTCCGCCAGCTCGACCGCCAGGGCCGCGACGACGTCGAGGTCGCGGTGCTCGCGCCGCAGCCCGAGCTGCGCATCCGCCCGCGTTTCTACGAGCCTGACGTGCAGCGCATGGCGGCGCCGCTGGGCGAATTGTTCGCCGCGGTCGGCGTGCGTTTCGTGCAGGGCAGCGCGCAGCGCATCGACGTGGCCGGCAAGTGGGTGGAGTACCGCGATGCCGAGGGCACGCTGGCGCAACTGGACTACGACCGCCTGGTGCTGGCGGCCGGCAGCGGCGTGTGGCGTCCGGCGAGTGTCGTCGGCATCGACGCTGCCTTCGATGTCGACCAGTTGGAAGAC…	1206	Metronidazole_Day14	2.84271	25.58	25.58	1.08e-27
PROKKA_03701	ppsC_2	ppsC 2 CDS	ATGAGCAGCACGAACCGATTTCCCGAACGAATGACCGCCATCGAGATCGCCCGGCCCGGCGGCCCCGAGGTACTGGTGGCGACCAGCCGGCCGCTGCCGACGCCCGGCCCGCGCGAGGTCCTGGTCGAAGTCCGCGCCGCCGGCGTCAACGGTCCCGACGTGCTTCAGCGCAAGGGCGTGTACGACCCGCCGCCCGGCGCCTCGGACATTCCCGGCCTGGAAATCGCCGGCACGGTGCGGGCGGTCGGCAGCGAGGTCAGCCGCTTCGCCGTCGGCGAGGCGGTGATGGCGTTGATTCCCGGCGGCGGCTACGCGCAGTTCGCGGTGGCCGACGAGCGCACCACCCTGCACCTGCCCGACGGCCTGGGCATGGAGGAAGCGGCGGCGCTGCCGGAAACC…	1017	Colistin_Day21	2.84238	19.35	19.35	3.34e-21
PROKKA_04067	amiD_1	amiD 1 CDS	ATGCTGACCATCGACTACAACAGCTATCGCACCACTACCCCCTACGGCAAACGCGTGCGCTTCCTGGTGCTGCACTACACCGCGCTCGACTTCGCCGCCTCGGTCAAGGCGCTGACCACCGGCGCCGCCAGCGCCCACTACCTGATCCCGGCGCCGCACGACCCCAGCTACAAGGCCGCCGGCTTCAAGGGCCAGCGCATCTTCAACCTGGTCGCCGAGGAAGACCGCGCCTGGCACGCCGGCGTCAGCGGCTGGGCGCGCCGCGACAACCTCAACGACACTTCCATCGGCATCGAGATCGTCAACCTCGCCCGCGACGACGACGGCGTGTTCACCTTCCCCGACTACGAGCGCTCGCAGATCAACGCACTCAAGCAACTGGCGAAGAACATCCTGCAG…	768	ColMet_Day14	2.84015	22.42	22.42	3.66e-24
PROKKA_00002	mbtB	mbtB CDS	ATGAGCCTCGGCGAACTGCTGGAAACCTGCCGCAGCCGGCGCATCGAACTCTGGAGCGAGGCGGGCCGCCTGCGCTATCGCGCCCCCCAGGGCGCCCTCGACGCCGGCCTCGCCGAGCGCCTGCGGGCCGAGCGCGAGGCTCTGCTGGAACACCTGGAGGGCGGCCCTGGCTGGCGCGCCGAACCCGACCTGGCCCACCAGCGCTTCCCGCTGACCCCGGTGCAGGCCGCCTACGTGCTGGGCCGCCAGGCGGCCTTCGACTACGGCGGTAACGCCTGCCAGCTGTACGCCGAGTACGACTGGCCGGCCGACACCGATCCGGCGCGCCTGGAGGCGGCCTGGAACGCCATGGTCGAGCGCCACCCGATGCTGCGCGCGGTGATCGAGGACAACGCCTGG…	4671	Medium_Day21	2.83813	26.07	26.07	9.6e-28
PROKKA_02901		hypothetical protein CDS	ATGCTGTTGTCCCTGCTGTGCCTCCCCACCCTGGTGCTCGGCCTCGCGCTCAGCCTCGCCGGCAGTACCCGCGAGGAACGCGAGCAGGCCGCCCTGCTGCCGTTCGCCGACGATCCCGAGGCCGCCCGCCGGGTCGCCCGGGATACCGGCAAGATCTGCCGGCAGGTGGTCCGCCCCCTCGAGGAATCCCGCGAGGCCGCCGGCCCGCCGTTCCTCGCCTGA	222	Colistin_Day14	2.83631	20.88	20.88	2.32e-22
PROKKA_04061	cefD_2	cefD 2 CDS	ATGAGCGCGCTCTTCCCCGCCGGCCCCGACGCCTTCGGTGCCGACGAACTGCTGCGCCTGCGCCGCGAGACCCCGGCCTGGGGCAGCTACGCGCACTTCGCCCATGGCTCCGCCAGCCTGCCGCCGCAGGTGCTCTACGACGCCCTCGACAGCTGGCTGGAAGCCGAGCGGCGCTGGGGCGTGCAGCGCGCCGCCGAGCATTTCGCCGAGCCCTTGCTGGCGGTCCGCGACAGCGTCGCGCGAGTGCTCGGCACCCAGCCACGGCACATCGCCCTGCTCGACTGCGCCAGCCGCGCCTGGTCGGTGGCCTTTGCCGCGGCCCTGGCCGCCCATCCACGGATACGGGCGATCAGCAGCTTCGACGAATACGGTTCCAACAGCCTGTGCCTGCTCGCCGCG…	1248	Colistin_Day21	2.83548	15.21	15.21	6.29e-17
PROKKA_03095		Bacteriohemerythrin CDS	ATGGCGCATCTGGTCTGGCAGGATGACCTGAATACCGGTATTCAGGTCATCGACAATCAACACAAACGCATCGTCGAGATGATCAATCACCTGCACGACGCCCAGCAAGGCAAGGAACACGCGGCGATCGCCGAGGTGATCGAGGAGCTGGTGGACTACACGCTGTCGCACTTCGCCTTCGAGGAAACCCTGATGGAGGATGCCGGCTACCAGTTTTCCCGGGCGCACAAGAAGATCCACGAGCTGTTCATCCGCCGGGTCTCCGAGTACCGGGTGCGCTTCCAGGCCGGCGAGGATGTCGGCGACGAACTCAAGGGCTTGCTCTCGCGCTGGCTGTTCAACCACATCCGCAACGACGACGCCGGTTACGTGGATGCGGTACGCCACAGCATGTCCGAA…	462	Metronidazole_Day21	2.83299	68	68	3.72e-71
PROKKA_03073	yscQ	yscQ CDS	ATGAACGGGGCGGACCTCGACCTGCCGCTCGCCAGCCGCGCCGAACTGGATCTCCAGCGACGTCTCGCACGTTGCCGTCGCCACTATGTCGGCAACGCTTTGCAAGCGCGCCTGGACATCGCCCAGGCCGCCCCCGACGTCGATCTCGAACTGAGCCTGGCGTGGGACGGCCTGCCCCTGCGCTTTCTCTGCCAGGCCCCGGCGCTGGCCCGCTGGCTCGCGCCGAACCTGCAGGAGGCAGCCTTCGCCAGCCTGCCGGCGGCCCTGCAACTGGCCTTGCTGGAGCGCGAAGGCAACGTCTTTCCCGGCCTGGTCTGGTACGGCCTGAGCCCGGCGCAACCACGCGCTGCGATGGGCCTGCGCCTGAGCCTGGAACGCGACGACCAGCGCCTGGCGCTC…	930	Colistin_Day14	2.83295	19.12	19.12	1.5e-20
PROKKA_00138		hypothetical protein CDS	ATGGATGACGCCGCCGAGCCCTGGGCGCTGGCGATCGATGTTGATTGCGAGCCGCTTGTGCTCAGCGAGATGCAGGAATACGCGGTCACAGTGACGCCGCCGGCAGATGTGCTTGTGGTTGTTGCGGGTGACCAAGGGCCTCCCGGGAGGGATGGCGTAGACGGTGCCCAATGGGGCGCGACTGATTGGTGA	192	Metronidazole_Day14	2.82992	21.9	21.9	7.26e-24
PROKKA_05160	potD_1	potD 1 CDS	ATGAACCGTTCCTTTCCATTGCGCCGCGCGGCCAGCGCCCGTCCGCATCCGGTTTTTCCTTGCCGCGTCCTGCTCGGCGCCGTCCTGCTGGCGTTCGGCGGCCTCGCGCCGGTCCAGGCCGATGATGGCCTGGTGGTGGTCGGCTACGGCGGCGCCGGACAGAAGGCCCAGGAGGTGGCGTTCTTCCAGCCGTTCACGCAGCAGACCGGGATTCCCGTAGTGCAGAGCGAGTACAACGGCGAGATGGCCCGGATCAAGGTGATGGCCGACACCGGTCACGCCGACTGGGACCTGGTCCAGGTCGAGGGGCCGGATCTGGCGCGCGGTTGCGACGACGGCCTGTTCGAGCGTCTGGACTGGCAGGCCATCGGCGGCAAGCAGCAGTTGATCGCCAATGCC…	1092	ColMet_Day14	2.82913	10.35	10.35	1.61e-11
PROKKA_04342	feoC	feoC CDS	ATGGCGACACTCATGCAGATCCGCGCCGCCCTGGAAGACGGCCAGGTGCGTGGGCTGAAACAGCTCAGCCGCCAGGTGGACGCGCCGCCGGCGCTGGTGGAGGCGATCCTGGAGCGGCTGATCGCGCTCGGCAAGGTCGAGCGGGTGGCTGCGCAAAGCTCGGGCGGTTGCGGCGGCGGTTGCAAGGGCTGCGCCCAGCGCGATCCGTGCGCGGAGCCGGAGCCGTATTTCCGCCTGCGCTAG	243	Metronidazole_Day21	2.82858	65.87	65.87	5.73e-69
PROKKA_03107		hypothetical protein CDS	ATGGAAACCGCGCATGGGTTTGCAGCCCCTGCTGTAAGCGCGCTGGCCCGGGGCATTCGCGAGTACTCGCTGTTCCAGGCGGTCCTGCTGGTCATGGATCGCCTGCGCGAGGAACATCCCGGCCTGGGAGACGAGGCGCTCTACGATCAGTTGGAATTCCAGGCCAATCCTAGCCTCGGCTTCCCGGGCAGCGATGTCGATCGGGTGGAGTTCTTCGAAGAGCGCGGCATGCTGCGGGCGCGGCTGCGTTTCAACCTGATCGGCTTGTTCGGTGCCAGTTCGCCGTTGCCGGCGTTCTACAGCGAGCAGGCCCTGGGCGACAGCGAGGAGGGCAATCCTACGCGGAACTTCCTCGATCTCTTCCATCACCGCCTGCATCGGCTGCTGTTGCCGATCTGG…	1008	Colistin_Day14	2.82828	22.97	22.97	1.64e-24
PROKKA_02436	pqiA_1	pqiA 1 CDS	ATGCGTGCGATCGATGCCGGCATTCTGGTCTGCGGCGAGTGCCACCAGTTGAATCGCGCCGACGGGAACGAGCATCCGCGTTGCAGTCGCTGCGGCGCGAAGCTGCATCCTCGGCGGCCGAGCAGCATTGCCCGTACCTGGGCGTTGCTGATCTCGGCGATGATTCTCTACGTTCCCGCCAACCTGTTGCCGATCATGACCGTCAACATGCTCGGCAAGGGCTCCCCGGCGACCATCATGGGCGGGGTCGTGACCCTGATCCAGGCCGACATGCTTCCCATCGCCCTGGTGGTGTTCGTCGCCAGTATCGTCGTCCCCACCTTCAAGCTGGTCGGCATCGCCCTGCTGCTCTATTCGGTGCAGCGGCACCAGCCGATGTCGGCCCGCCAGCGAATCATG…	621	Colistin_Day21	2.82751	46.03	46.03	1.94e-48
PROKKA_01351		hypothetical protein CDS	ATGACTGGGAAGCCACCACCACGCAGCAAGCGCGTCGGCATCGGTGCGCGTCCCCCAGCGAATCCGCACGCCGAAGCGTGGATTCGCCAGGGCGACGCAGATGCCGTGCAGAAAGGCGACCTCTACACCGCTCGACTGACGCTCGACATCACGCCCGCCATGCGGGCGCGCATCAAGGTGTCGGCCTTCACGCGAGGCGTGACCGTAGCCGAACTGCTGCGCGACCTGCTGGAGCGGGAGTTTCCCCCGGAGGGCACGCCGTGA	264	Colistin_Day7	2.82743	5.15	5.15	4.7e-06
PROKKA_04056		hypothetical protein CDS	ATGCCCTACCGCGTTCTCCTGCTCATCCTGGCCCTGACGCCCGCCCTCGCCTCCTCCGCCACCCTGGACGAACGCCTGGGCGACCTTGAACACGCCTTCAAGCCCGACCTCGACGGGACGGAAAGCGCAAAGCCGGCCAGCCCGCCGCCGGAGCGGTTCAAGCTGGCGCCGCTGGGTAGCGTGGTGCGCAAGAAAGAGTGCGCAACGTCGAACCTGCCGGATGAGCAGTCCAGCTGCGCGGCGCTGGAGTTCTGCACGGACTGCGCGCAGTAA	273	Colistin_Day21	2.8249	18.31	18.31	3.97e-20
PROKKA_04193		hypothetical protein CDS	ATGCCCTCGAACTTGAATAGCTGGGCTCAGGGCCTGGCGCTGGCCTTGGCCGTCGCGCTGCTCGGTGGCTGCGCCACCAGCAAGGAAAAGCTGCTGACCCACGGCGACAGCACGATGATGAACATCTGGCAGCAGAACGCCGGCGACGGCGGCGGTGGTGCCGGCCAGGTAGCGCGCAGGCAGTTGCTCGATGCGCGCCAGAGCCTGCGCAGGCCGCTGACCGAGATGGACGTGCAGGCCGCGCCTGCCGAGCAGATGCGCTACACGCGCACGGCGCGCAACGAGGTCTACCGCCAGTTCCAGCGCCTGCCCAACCCCGATCTCGTGATGTACGTGTATCCGCATTTGGCGGGCACCGACCCAGTGCCGATTCCGGGCTATACGACCGTGTTCCCGCTG…	450	ColMet_Day14	2.82456	9.31	9.31	2.05e-10
PROKKA_04456	sodB_2	sodB 2 CDS	ATGCCCCACGCCTTGCCGCCCTTGCCCTACGCCTACGATGCCCTGGAACCGCACATCGATGCGCTGACCATGGAGATCCACCACAGCAAGCACCACCAGACCTACGTGAACAACCTGAACGCCGCGCTGGAAGGCACGCCCTATGCCGAGCAGCCGGTGGAAAGCCTGCTGCGGCAACTGGCTGGTCTGCCGGAGAAGCTGCGCACCCCGGTTGTCAACAATGGCGGTGGGCATGCCAACCACTCGTTGTTCTGGACCGTGATGTCGCCCCAGGGCGGTGGCCGTCCCGATGGCGACCTGGGGCGGGCCATCGATGAGCAGCTCGGGGGCTTCGAGGCGTTCAAGGATGCGTTCACCAAGGCCGCGCTGACCCGCTTCGGCAGCGGCTGGGCCTGGCTC…	612	Metronidazole_Day21	2.82421	48.61	48.61	2.31e-51
PROKKA_03562	aaeB_5	aaeB 5 CDS	ATGTATTTCGGGGCGTCCGCGATGGCCAAGCCTTCCTTCTTTTCCTCCGACCTGGTGCAGGTGCTGCTGTGCCCGCGCCTGCACGAACTGCAGTTCGCGGTGAAGGCCCTGCTGGCCGGCGGGTTGGCCCTGTACCTGGCCTTCAGCCTGGAGCTGGAGCAGCCGCAATGGGCATTGATGACGGTGTTCGTGGTCAGCCAGCCCTATAGCGGCATGGTCCTGGCCAAGGGCATGTTCCGCCTGATCGGCACCTGCGCCGGTGCGCTGGTGTCCATCGGCATGGTCGCGCTCTATGGTCAGGCGTCGCTGCCCTTCCTCCTGCTGATGGCGCTCTGGCTGGCGTTCTGCACCGCCGGCGCGTCGCTGCTGCACAACCATGCGTCCTACGGTTTCGTCCTG…	1122	Colistin_Day14	2.8242	8.67	8.67	1.12e-09
PROKKA_02267		heat shock protein HtpX CDS	GTGGACGGCCGGGCCTATGTGCGCGACCTGGCCCTGGCGCGGCTCGACGAGCAACTCGCCGACACACGAAGCGCACAGCGCCTGAATCGCTTCGCCGCCGTCCTCGCCGATAGCGGAGCCTGCCTGGCGGCGCTGGTCGCCGTATTGGGAGCCGTCTCCCTGGCCGGCATCGCCGGCGCCGCACGCAGCGCACTGCGCTCGCGTCGCTGCCTGCTCCTGTGGTTCGAGCTGGGCCGACGCCTGCTGCCCTGCCTGCTCCTCGCCCAGATCGGCCTGCTCGCCCTGGCCCTGGCCTGTGCCGGAACGTTCGAGATCCTCGGGCTGTGGCGGGTCGGCCAGGTTCCGGTCAGCGAAGGACGCACCCAGCTGAGCGTGGCGCTGATCCTGCTCGGCCTGCTG…	1356	ColMet_Day21	2.82288	45.9	45.9	6.39e-48
PROKKA_04340	ydhP_2	ydhP 2 CDS	ATGCCGGCGTCTCTTCTCGTCCTCACTTTATCCGCCTTTGCCATCGGTACCACCGAATTCGTCATCATGGGCCTGCTGCCGCAGGTCGCCGGCGACCTGCGGGTATCCATTCCCAGCGCCGGCTGGCTGATCAGCGGCTACGCCTTCGCCGTGGCCTTCGGCGCCCCGCTGATGGCCATGGCCACCGCCCGCCTGGAACGCAAGAAAGCCCTGCTCGCGCTGATGGGCATCTTCATCGTCGGCAACCTGCTCTGCGCGGTGGCCGCCAACTACGGCCTGCTGATGCTGGCGCGGATCGTCACCGCGCTCTGCCATGGCGCCTTCTTCGGCATCGGCTCGGTGGTCGCCGCCAGCCTGGTGGCGCCGAACCGCCGCGCTTCCGCCGTGGCCCTGATGTTC…	1167	Metronidazole_Day21	2.82278	16.16	16.16	4.6e-18
PROKKA_00008		hypothetical protein CDS	GTGGCGGCGCGTCCTCTCCTGCTCTCGCTGCACGGTGGCGCCGGCGCGCTGTTCGGCGTGCTGCTGTTCGTGGTGCTGTTCAGTGGCGCCTGGAGTCTTGGCCACGACGACCTGCGCGAGTGGCTGCGGGCCCCGGCGCAGGCGGGAGGAGAAGCCCTTGCGCTGGAGCGCCTGCTCGAACGGGCGGGCGAGGAAGGCGTCGACATCGGCGATGCGACCCTGCTGCTGCCCGCTCCCGGCCATGCCGCCTTCAGCGTCTGCGATGCGCGCCTGGACTGCCGGCTGGACCTCGACCCGGCCAGCGGCCGGGTGCTGCCACCGACGCCGGCGCTGGACCTCCTGCTGAACCTGCACAAGAGCCTGTTCGTCGGCTTCCCCGGGCGGGTGCTGGTCAGCCTG…	1506	Medium_Day21	2.82094	88.21	88.21	1.16e-90
PROKKA_00193	hemL2	hemL2 CDS	ATGGATACCACCTTCGGCCTCGACCTGGCCCGCGTCGAAGCGCTGTTCAAGCACGAGCTGCGACGCTTCGATGAACTGCATCCGCGCTCCGCCCAGGCCTACCGGGAAAACCGCCGCCACTGGCTGTACGGCGCACCGTTGCACTGGATGCAACAGTGGCCGGGCAACTGCCCGCTGCTGGTGAAGGAGGCCCAGGGCGCGCGCGTCACCGACATCGACGGCCAGCAGTACGTCGACTTCGCCCTCGGCGATAGCGGCGCCATGTTCGGCCACGCCCAACCGGCGGTGGCCGACGCCATCGCCCGCCAGGCGCGGCGCGGCTCGACCCTGATGCTGCCGACCGAGGACAGCCTGTGGGTCGGCGCCGAACTGGCGCGGCGCTTCGGCCTGCCCTATTGG…	1386	ColMet_Day7	2.81986	13.41	13.41	1.06e-14
PROKKA_00120		Phage terminase large subunit (GpA) CDS	ATGAGTACCTTGCAACCCTGGATCAGTGATCTGCGCACTGCGGTCAAGCTGGGTTTGCAGGGAATGTTCAAAGAGCCGCCGATGACGGCGGTGGAGTGGGCCGACAAGCATTTCTACATGTCGGCCGAGTCCTCTTACAACGAGGGCCGCTGGAAGACTGCACCCTTCCAGATCGCGATCCTGAACGCGATGGGCAACGACCTGATTCGAGTGGTCAACTTCGTGAAGTCGGCCCGGATCGGTTATACGAAGCTGTTGCTGGCCAACATCGGCTACAAGATCCAGCACAAGCGCCGCAACGTGATGATGTGGAGTCCGACCGACCCGGACGCCGAGGACATCAGCAAGAGCCACGTCAATGGCCTGATCCGCGACGTGCCGGTCATGCTGGAACTGGCG…	1965	Colistin_Day14	2.81905	14.06	14.06	2.58e-15
PROKKA_03209		hypothetical protein CDS	ATGACTGGGAAGCCACCACCACGCAGCAAGCGCGTCGGCATCGGTGCGCGTCCCCCAGCGAATCCGCACGCCGAAGCGTGGATTCGCCAGGGCGACGCAGATGCCGTGCAGAAAGGCGACCTCTACACCGCTCGACTGACGCTCGACATCACGCCCGCCATGCGGGCGCGCATCAAGGTGTCGGCCTTCACGCGAGGCGTGACCGTAGCCGAACTGCTGCGCGACCTGCTGGAGCGGGAGTTTCCCCCGGAGGGCACGCCGTGA	264	Colistin_Day7	2.81859	6.1	6.1	4.72e-07
PROKKA_04936		hypothetical protein CDS	ATGATGATCGAACCTTCCCTGGCGTCGAAGCTCGAGGCCCCCTGCCTGCTCAGCGTGGTAGTGCCGGTGTTCAACGAGGAGGCGGTGCTGCCGGCCTTCCACCAGCGCCTCGGCGCCGTGCTCGGCGACCTTGGCGACGATTGCGAGGTGCTCTATGTCGACGACGGCAGCACCGACCGCAGCGCGACGATCCTCGCCCAGCTACAGGCCGCCGACCGCCGGGTGGGCGTGGCCCGCTTCACCCGCAACTTCGGCAAGGAACAGGCGATGAGCGCCGGGCTCAAGCTGTCGCGCGGCGCCGCGGTGATCGTCATCGATGCCGACCTGCAGGATCCCCCGGAACTGATCCCGCAGATGCTCGACGCCTGGATCGGCGGCGCCGAAATGGTCAACATGCGC…	975	Colistin_Day14	2.81832	11.64	11.64	8.52e-13
PROKKA_03658	phoQ_2	phoQ 2 CDS	GTGATCCGTTCCCTGCGCATCCGCCTGATGCTCGGCGCCGCCGCCCTGGCGGTGCTGTTCATGCTGGCGCTGCTGCCGGCCCTGCAGCGGGCCTTCGGCATCGCCCTGGAGAACACCATCGAGCAGCGCCTGGCCGCCGACGTGGCGACCCTGGTCTCGGCGGCGCGGGTGGAGAAGGGCCGCCTGGTGATGCCCGAGCACCTGCCGGTGGAGGAGTTCAACCTGCCGGAGGCCAAGGTCCTCGGCTATATCTACGACCAGAATGGCGATCTGCTCTGGCGCTCCACCTCGGCGGCCGACGAGTCGATCAACTACACGCCGCGCTACGACGGCCGCGGCAATGAATTCCACACCACCCGCGACGCGAAGGGCGAGGAGTTCTTCGTGTTCGACGTCGAG…	1347	Colistin_Day21	2.81679	15.61	15.61	2.49e-17
PROKKA_04936		hypothetical protein CDS	ATGATGATCGAACCTTCCCTGGCGTCGAAGCTCGAGGCCCCCTGCCTGCTCAGCGTGGTAGTGCCGGTGTTCAACGAGGAGGCGGTGCTGCCGGCCTTCCACCAGCGCCTCGGCGCCGTGCTCGGCGACCTTGGCGACGATTGCGAGGTGCTCTATGTCGACGACGGCAGCACCGACCGCAGCGCGACGATCCTCGCCCAGCTACAGGCCGCCGACCGCCGGGTGGGCGTGGCCCGCTTCACCCGCAACTTCGGCAAGGAACAGGCGATGAGCGCCGGGCTCAAGCTGTCGCGCGGCGCCGCGGTGATCGTCATCGATGCCGACCTGCAGGATCCCCCGGAACTGATCCCGCAGATGCTCGACGCCTGGATCGGCGGCGCCGAAATGGTCAACATGCGC…	975	ColMet_Day7	2.8165	10.27	10.27	2.12e-11
PROKKA_04198		TraU protein CDS	ATGACCCGACCCTTCGAGCGGATGCGCCGCCTGCGTGCTGGCGTGGTCTCAGTGCTGCTGCTCAGCGCCACGGGCAGCTACGCCCTCAACACCGCAACCATCGTTGGCTCAGTGGCATCGCCGGACTGCCTCGAATACCGCGTCGTCGGCATCTGCTACTGGCTCTACTGCACCTGGACGGGCTGCACGGTGCGCACATCCATCAAGGTCCGCCACTACATCCCCGATGCGGTCGTCTCCAGCTACAGCAACACCGGCGAGAACCCTTGGGTCGAAGTCCGGGCGATGAGCGCGCCCAACCCATCCGCGCAGGCCGGCGGGGACGGCACCACCAACGAAGACCACGAAAACAATCTCGCCAAGTTCAAGAACGCGGACGTCATCGGCCATCCCGGCGTC…	948	ColMet_Day7	2.81545	12.56	12.56	8.26e-14
PROKKA_04891	qseB_3	qseB 3 CDS	ATGAGAATACTGCTGGCCGAGGACGACCTGCTGCTCGGCGACGGCATCCGCGCCGGGCTGCGCCTGGAAGGCGATACCGTGGAATGGGTGACCGACGGCGTGGCCGCGGAGAACGCGCTGGTCACCGACGAGTTCGACCTGCTGGTGCTCGACATCGGCCTGCCGCGCCGCAGCGGCCTGGACATCCTGCGCAACCTGCGTCACCAGGGCCTGCTCACCCCGGTGCTGCTGCTCACCGCGCGGGACAAGGTGGCCGACCGGGTCGCCGGGCTCGACAGCGGTGCCGACGACTACCTGACCAAGCCCTTCGATCTCGACGAACTGCAGGCACGGGTGCGCGCCCTGACCCGCCGCACCACCGGTCGCGCCCTGCCGCAACTGGTGCACGGCGAGCTGCGC…	666	ColMet_Day14	2.81477	12.93	12.93	2.82e-14
PROKKA_00118		hypothetical protein CDS	ATGATCAGTATCAAGCCGGAAGGGTTCCGGCAGCAGCTCGCCGACCTGACTGAGCTTGAGCAGAGGCAGATTCCTTACGCGACAGCCACTGCGCTTACGCGGACCGCGCAAGGCCTGACGGATCGATTGCGCGATGAGATGCGTGTCGTGTTCGACCGCCCGACCCCGTACACCCTGAACAGCCTGCGCATGGTGCCAGCCAGGAAAGACCGGCTGGAAGCGCGGGTTTGGTTCAAGGACGAAGCGGACGGTGCGCAGCCTGCATCGGTGTGGATTGCCCCTGAGGTCTACGGTGGCCCGCGTCGGAACAAGCCGGCCGAACTTCAGCTCAGGGCCAAGGGGATACTGCCAGAAGGCAAGTACGTGGTGCCCGGCGCCGGCGCGGACCTGGATCGCTAC…	744	Metronidazole_Day14	2.81385	26.42	26.42	1.45e-28
PROKKA_04060		Endoribonuclease L-PSP CDS	ATGCAGACATCCCCCGCTCCGGCCATCGTCGCCGGCGGCGCCTACCAGCCGGTGGTGCTCCACGCCGGCATCGCCTACGTCAGCGGCCAGTTGCCGCGCCAGCACGGCGAGCTGCGCTGGACCGGCAAGGTCGGCAGCGAACTCGACCTGGAACAGGCCCGCCAGGCCGCCCGGCTCTGCGCGGCGCGCTGCCTGCTGGCGCTGGAGGAGGCGCTGGGCGGCCTGCAACGGGTCGAGCGGCTGCTCAAGGTGACCGGCTACGTCGCCAGCGCGGCGGGTTTCGTCCAGCAGCCGGCGGTGATCGATGCCGCCAGCGAGTATTTCGACGAGGTGCTCGGCGCGCGCGGCGGCCACGCCCGCGCCGCCGTCGGCGTGGCCGAGCTGCCGCGCGGCGCCGCG…	435	ColMet_Day21	2.81346	36.25	36.25	4.49e-38
PROKKA_03670		hypothetical protein CDS	ATGAAAAATCAGGTGAATGCCCTGGCGGTTCTAAGTGTGGGTGAAATCGAACAAGTTTCTGGCGCCGGGACTTTCCTGGGCGATGCCATCATCAATGGCGTCTACGCGGCCAACTCCTTCCTGAACTCGCCGCTGTTCTCCAGCATCGGCAACGCGGCCAGCGCCATCGGCCTCAACCGTACCCACGAGCTGGTCGACCTGCTGGCCTTCCAGGTGCCTTCGGTGGCGGCGATCACCGTCGGCAAGATTCTCGGCGGGACCGACAACCACAATGTTCCGTTGCATTACAACAAGGAAAGCGGCGAAGGGCTTTACAGCTGA	321	Medium_Day21	2.8124	25.66	25.66	2.47e-27
PROKKA_05576		hypothetical protein CDS	ATGACCTTTTCCATCGTCGGCCGCTGCGCCGAAACCGGCCAGTTGGGCATCGCCATCAGCTCGTCGAGCATCGCCGTCGGCGCCCGTTGTCCCTGGCTGCGCGCCGGCACCGGCGCGGTGGCTACGCAGAACATCACCCTGCCGGCGCTCGGCCCGCAGATCCTCGACCGCCTCGACCAGGGCCTGGCCCCTGGCGAAGCGCTGGACCAGGCGCTGAGCAGCAACGGCTATGGCCAGTATCGCCAGGTCACGGTGATCGACCAGCACGGCCGCACCGCGCTGTTCACCGGCCGCGAGGCGCTCGGCGTGCACCATGCGCGGGCCGGCGAACAATGCGTGGCGGCCGGCAACCTGCTGGCCGCGCCGGAAGTGATCGAGGCGATGGTGGATGCCTTCGAG…	675	ColMet_Day14	2.81175	10.65	10.65	7.53e-12
PROKKA_05937		hypothetical protein CDS	ATGGAAACGCTAGACCTGCTGGCCATGCGTGAAAGCTACACCCGCCAACGCATCCTGCTCTGCTTCAACGGACCGATCTCGCGCAGCCTGATCGAGGAGATAGGCCACGCGCTGCGCAACTACCTGCACGCCGAACAGGCCAAGCCGAGCGAAGCGATGGACGTCTTCGCGGTGTACATCGAGATGACCCAGAACATCCGCCACTACGCCAATCTCAAGGGCTACGGCGAACACGAGGCGGCGGCCACGGTAGCCATCGCCCGCAACGAGGACGGCCACTACGTGGTGTCCGCCGGCAACCTGGTGGAACGCGACGACGGCCAGAGCCTGGTGCGCAGCATCCAGGCCATCGCCAACCTCGACAAGGCCGCCCTCAAGGCCGCCTACAAGGAGCAGCTA…	543	ColMet_Day7	2.81113	13.9	13.9	3.23e-15
PROKKA_02838		hypothetical protein CDS	ATGGCTTTCGATGCCGCCCGCTATGTCCACCGCTACTACGCCAGCCTGGCGCCCGCCCCGGGCAACGAATACCCGCGCCTGAGGGCCTGGGAGTACCTCTGGGAGTATGTCTGGGACCCCAGTCGCAGCTGGGACGACCTGACCGCCCCCGAACAGCTCGACACCACCGCCCTGCACCTGGGTTTCTACCTGGCCAACTGGGGTATGTTCCGTGGCTCCTCGGGACTGCTGCAGAACAGCAACCTGGACCTGATGAAAGCGCTGGCCCGGCAGCTCTTCAGCGGTGCCGGAGCGGAACTGTTCGAGCTGTCCCTGGTGGATTTCGCCGGCAACGGCGCGCGCCTGGCGCACAACCGCAAGCTGCTGGAAACGGTGCTCGGGTCGATGGATGCCCTCAGC…	681	Colistin_Day21	2.8108	6.85	6.85	3.48e-08
PROKKA_03532		RNA polymerase sigma factor CDS	ATGGATGAGCGCTTCCGTGGTTCCGTCTCGCATGCCTATCAGGCGTTCCATGGCGAGTTGCTGCGTTTCCTGCGCAAGCACCTGGGCAGTTCGGCGGACGCCGCCGACCTCGCCCAGGATACTTTCGCCCAGTGGCTGAAATGGCCGGGCCGGCAATCGGTCGAGCAGCCGCGCGCATTTCTTTTCTAG	189	Medium_Day21	2.81008	22.75	22.75	2.38e-24
PROKKA_02435	pqiB_1	pqiB 1 CDS	ATGAGTGATTTGCCAAGCCCGAAGAAACACAAGACCTCGAACTGGTCGGCGATCTGGGTGCTGCCGCTGGTGGCCCTGGCTATCGGGGCCTGGCTGGGCTGGCGCGCCTACGACCAGGCAGGGGTGCTGATCCAGGTGCGCTTCGAGAGCAGCGATGGCATCCAGGCGAAGAAGACCGAGGTGCTGTACAAGGGCATCGCGGTCGGCAAGGTCGTCGCGCTGGATGTCAGCGAAGATATCAAGGGCGTGGTGGCCACCATCGAAATGGACAAGGAGGCGCGCCAGTACCTGAGCAAGGGTACCCGCTTCTGGCTGGTCAAGCCGCGGGTTTCCCTGGCTGGCGTCACCGGCCTGGAAACCCTGGTCTCTGGAGTCTACATCGCGGTCGATCCGGTGAAG…	2304	Colistin_Day21	2.80729	60.27	60.27	7.4e-63
PROKKA_02207	metN_3	metN 3 CDS	ATGACCGTTCCCCCGAGCCTGCTGCCCCTCGAACCGTTCCCGACGGCGCCCGACACGCGCGCCTCCACGCCGCACATCCGTCTCCACGGCCTGGGCAAGCGCTACCCCGGCGGGGTCCAGGCCCTGCGGGAGATCGACCTGGAAATCCGCCGCGGCGAAGTGTTCGGCATCATCGGCCGCAGCGGCGCCGGCAAGTCCTCGCTGATCCGCACCCTCAATCGCCTGGAGCGTCCCAGCGAGGGGCAGGTGCTGATCGACGATGAAGACATCGGCGGCTACGACGGCCAGCGTCTGGTCGCCCTGCGCCGACGCATCGGCATGATCTTCCAGCACTTCAACCTGATGTCGGCCAAGACCGTGTGGCAGAACATCGCCCTGCCGCTGCGGGTGGCCGGGGTG…	1101	ColMet_Day7	2.80675	12.28	12.28	1.64e-13
PROKKA_00086		hypothetical protein CDS	ATGGGAAGCTCGACTAGCCCCGTATCCGAGTTCCTGTCCGAAGAGGAAGTCGCCGAGCTGACTGGGCGCAAGTACCCGAGCCAGCAGATCGAGTGGCTGAATAGGTACGGCTGGAAGTACGCCGTGACCGCGGCGAACCGCCCGATAGTTGGGCGCGTATATGCCCGCCTGAAGCTGGCCGGCGTGAAGCCGACGATGGAAGCAACCGAGAAGTGGAGCCTGGACCTGTCCAGGGTTAGATAA	243	Colistin_Day21	2.80604	59.37	59.37	6.07e-62
PROKKA_05160	potD_1	potD 1 CDS	ATGAACCGTTCCTTTCCATTGCGCCGCGCGGCCAGCGCCCGTCCGCATCCGGTTTTTCCTTGCCGCGTCCTGCTCGGCGCCGTCCTGCTGGCGTTCGGCGGCCTCGCGCCGGTCCAGGCCGATGATGGCCTGGTGGTGGTCGGCTACGGCGGCGCCGGACAGAAGGCCCAGGAGGTGGCGTTCTTCCAGCCGTTCACGCAGCAGACCGGGATTCCCGTAGTGCAGAGCGAGTACAACGGCGAGATGGCCCGGATCAAGGTGATGGCCGACACCGGTCACGCCGACTGGGACCTGGTCCAGGTCGAGGGGCCGGATCTGGCGCGCGGTTGCGACGACGGCCTGTTCGAGCGTCTGGACTGGCAGGCCATCGGCGGCAAGCAGCAGTTGATCGCCAATGCC…	1092	Colistin_Day14	2.80528	10.05	10.05	4.03e-11
PROKKA_01101		hypothetical protein CDS	ATGAACCACACGACCTTGCAACGGCGTTTCGCCGCACGTATCCGCGATCCGCAGCAGGCCTTGCCGCCCGGCATCGCGACGGAGCGCATGGCGATCTACGAGGAACTGTTCTTCAACAACCTGGACGGTTTCATCAGCAGCGGTTTCCCGGTCCTGCGCCGGTTGTTCGACGAGCCGCGCTGGCATCGCCTGGTGCGTACATTCATGCGCGAGCATCGCTGCCGCACACCGTACTTCAGCCAATTGGGCGAGGAGTTCATCGGCTGGCTGCAGGACGGCTACCGCGCGGAGGAGGGCGATCCGCCCTTCCTGCTGGAGCTGGCTCACTACGAGTGGGTCGAGCTGGCCCTGTCGCTGGCCGAGGCGCCTGTCGAGACGCTGCCGCAGGCCTGGTCGTGG…	735	ColMet_Day14	2.80378	16.1	16.1	1.34e-17
PROKKA_00086		hypothetical protein CDS	ATGGGAAGCTCGACTAGCCCCGTATCCGAGTTCCTGTCCGAAGAGGAAGTCGCCGAGCTGACTGGGCGCAAGTACCCGAGCCAGCAGATCGAGTGGCTGAATAGGTACGGCTGGAAGTACGCCGTGACCGCGGCGAACCGCCCGATAGTTGGGCGCGTATATGCCCGCCTGAAGCTGGCCGGCGTGAAGCCGACGATGGAAGCAACCGAGAAGTGGAGCCTGGACCTGTCCAGGGTTAGATAA	243	ColMet_Day21	2.80264	37.23	37.23	4.45e-39
PROKKA_00064	fepB	fepB CDS	ATGCCGACCCGCCGCCGCTCCGCCCTGCCGTTACTCGCCCTCGTCCTGAGCCTGTTCGCCACCCTCGCCGCGGCCGGGGAGCCGAAGCCGGCGCGGATCGTCTCCACCACCCCGAGCGTCACCGGCATCCTGCTGGCGATGGACGCGCCGCTGGTGGCCAGCGCCGCCACCACGCCAAGTCGCCTGACCGACGCCAAGGGCTTCTTCTCGCAATGGGCGAAGGTCGCCGACCAGCGTGGCGTCGAGGTGCTCTACCGCAACCTGCGCTTCGACATCGAAGCGGTGATCGCCCAGGATCCGGACCTGCTGGTCGCCTCCGCCACCGGCGCCGACAGCGCCGCGCCATACCGTGCGGAGCTGGAGGCGCAGGGCGTACCGACGCTGGTGGTCGACTACTCG…	906	Medium_Day21	2.80259	16.15	16.15	1.29e-17
PROKKA_00136		hypothetical protein CDS	ATGAATCAACTTATGCCCTGGGACGGCGAGGTCGTTCGCATGGGCTGGCCGTGGCACGGAAAGATTCGCCAGCAGAACAAGGATCTGGCCGGCTACGTCACCCTGCCGAACGGGGCGACGCGCCCAGCGATCGCGTACTACGGCAAATGGCCGATGAATCACACGCATCTGTTCGACATGGGCCTACCGGACCAGGACGACCCGCAGGTCGAGGAGCAGGGCGGGAAGTGGTGGGGGCGAACGATCCTTCGAGGCGGAGGCAACTACGACTATCAGTTGTACTACGGCGGCGCGACGACCTCGGCCGAGGGGCAGCCCTATACAGGCGACGCCCCATTCAGGGGGCTCCCTCTCTGGTGGTCTAGCGACGAGGAGCCGCGTCGCCCGCTGTATGTGGAT…	1659	Metronidazole_Day21	2.80172	38.89	38.89	2.05e-41
PROKKA_04340	ydhP_2	ydhP 2 CDS	ATGCCGGCGTCTCTTCTCGTCCTCACTTTATCCGCCTTTGCCATCGGTACCACCGAATTCGTCATCATGGGCCTGCTGCCGCAGGTCGCCGGCGACCTGCGGGTATCCATTCCCAGCGCCGGCTGGCTGATCAGCGGCTACGCCTTCGCCGTGGCCTTCGGCGCCCCGCTGATGGCCATGGCCACCGCCCGCCTGGAACGCAAGAAAGCCCTGCTCGCGCTGATGGGCATCTTCATCGTCGGCAACCTGCTCTGCGCGGTGGCCGCCAACTACGGCCTGCTGATGCTGGCGCGGATCGTCACCGCGCTCTGCCATGGCGCCTTCTTCGGCATCGGCTCGGTGGTCGCCGCCAGCCTGGTGGCGCCGAACCGCCGCGCTTCCGCCGTGGCCCTGATGTTC…	1167	Colistin_Day14	2.80147	25.07	25.07	1.1e-26
PROKKA_00014	phzD_1	phzD 1 CDS	ATGAGCGGCATTCCCGAAATCACCGCCTATCCCTTGCCGACCGCCCAGCAGCTGCCGGCCAACCTGGCGCGCTGGAGCCTGGAGCCGCGGCGCGCGGTGCTGTTGGTGCACGACATGCAGCGCTACTTCCTGCGCCCGCTGCCCGAGAGCCTGCGCGCCGGGCTGGTGGCCAACGCCGCGCGGCTGCGCCGCTGGTGCGTCGAGCAGGGCGTGCAGATCGCCTACACCGCCCAGCCGGGCAGCATGACCGAGGAGCAGCGCGGCCTGCTCAAGGACTTCTGGGGGCCGGGCATGCGCGCCAGTCCGGCCGACCGCGAGGTGGTCGAGGAGCTGGCGCCGGGGCCGGACGACTGGCTGCTGACCAAGTGGCGCTACAGCGCCTTCTTCCACTCCGACCTG…	624	Colistin_Day14	2.80039	15.56	15.56	7.14e-17
PROKKA_02885	xcpQ_2	xcpQ 2 CDS	ATGCCACGTTGTAGTACCCGTTCCGCCCAGCGCCTGTCTCCGCTGTTCCTGGTCCTGTCGCTGGCCGTCCTCGGCCTGGCGCCGCCGGTCCATCCGGCACCTGCCGCGACTGCCGCCGCGCAAGAGGAAGAGCAGTGGACGATCAACATGAAGGATGCCGAGATCGGCGACTTCATCGAGCAGGTATCGAGCATCAGCGGCCAGACCTTCGTCGTCGATCCGCGGGTGAAGGGACGGGTGACGGTGGTATCCCAGGCGCGGCTCAGCCTGGCGGAGGTCTACCAACTGTTCCTTTCGGTGCTCGCCACCCATGGCTACGCGGTGCTGCCGCAGGGCGACCAGGCGCGTATCGTGCCGAACATGGAGGCACGCCAGGACGCCGCGCAGAAGACCGTCCGC…	2331	Colistin_Day14	2.79986	18.3	18.3	1.07e-19
PROKKA_03327	ttuD	ttuD CDS	ATGAGTACCGATCCACGCGCCTTTCTCACCGAGCTGTTCAATACCGCGGTGGCAGCCGGCCATCCCTACCAGGTGCTGGCCGACCACCTGCCGGAAGATCGCAGCGGGCGCGCCATCGTCATCGGTGCCGGCAAGGCCGCCGGAGCCATGGCCGAAGTGGTGGAGAAGCACTGGCAGGGCGAGATCCAGGGCCTGGTAGTGGCGCCTTACCGCTACGGCGCGCAATGCAGTCGCATCGAGGTGGTGGAAGCCTCCCATCCGGTGCCCGACGACGCCGGCGAGCGCGTCGCCCGTCGTGTGCTGGAACTGATCAGCGGCCTGAACGAGAGCGACCGGGTGATCTTCCTTCTCTCCGGCGGCGGTTCCGCACTGCTTTCGCTGCCTGCCGAAGGCATCGAC…	1266	ColMet_Day7	2.79959	13.5	13.5	8.5e-15
PROKKA_04063	yjjL	yjjL CDS	GTGACCGCCGCCCTCGCCGCGAACCCGACCCAGCGCTACCGCTGGGTCATCCTGCTGATCGCCACCTTCGCCCAGGCCTGCGCCTGCTTCTTCGTCCAGGGCATCGGCGCGATCGCCGTGTTCATCCAGAACGACCTGCAACTCTCGTCGCTGCAGATCGGCCTGCTGGTGTCGGCGGCGCAGCTGGTGCCGATCGTCGGCCTGCTGGTGGCCGGCGAGCTGCTCGACCGCTACTCCGAACGGCTGGTGGTCGGCCTCGGCACGCTGATCGTCGCGCTGGCCCTCTGCGCCTCGCTGTGGGCCACCGACTACCTGACCATCCTGCTGTTCCTGGTGGTCGTCGGCGCCGGCTACAGCACGGCGCAGCCGGGCGGCAGCAAGTCGGTGTCGCGCTGGTTC…	1248	Colistin_Day21	2.79943	13.11	13.11	9.38e-15
PROKKA_01062	plcN_1	plcN 1 CDS	ATGATTTCGAAAAGCAGAAGAAGCTTCATCCGCCTGGCCGCCGGTACGGTCGGCGCCACCGTCGCCACCAGCATGCTGCCGTCGAGCATCCAGGCGGCCCTGGCGATTCCCGCGCACCGCCGGCATGGCAACCTCAAGGACGTCGAGCACGTGGTGATCCTGATGCAGGAGAACCGCTCCTTCGACCACTATTTCGGCACCCTCAAGGGCGTCCGCGGCTTCGGCGACCGCATGGCGATCCCGCTGCCCGACGGCCAGCGGGTCTGGCACCAGAAGGGCAGCAAGGGCGAGATCCTGCCCTACCACTTCGACACCAGCACCACCAGCGCCCAGCGCGTCGACGGTACCCCGCACACCTGGCCGGACGCCCAGCAGGCCTGGAACGAAGGGCGCATGGAC…	2079	Medium_Day7	2.79918	41.05	41.05	7.11e-43
PROKKA_02067	bepF_3	bepF 3 CDS	ATGGAACAGTCATCCCACTTCTCCTGGCGCTACCCCCTCGCACTCGCGGCCGTACTGGTCCTGAGCGCCTGCGGCAAGGCCCCGGAAACCACCCAAGGCATGGCGGCGCCCAAGGTCAGCGTCGCCGAAGTCATCGAACAACCGCTGAACGAGTGGGACGAATTCACCGGCCGCCTGGAGGCCCCGGAGTCGGTGGAGCTGCGCCCGCGGGTATCGGGCTACATCGACCGCGTGGCCTTCCATGAAGGCGCCCTGGTGAAGAAAGGCGACCTGCTGTTCCAGATCGACCCGCGCCCGTTCGAGGCCGAGGTCAAGCGCCTCGAAGCCCAGCTGCAACAGGCCCGCGCGGCCCAGGCGCGGAGCGTCAACGAAGCCCAGCGCGGCGAACGCCTGCGCGCC…	1245	Metronidazole_Day14	2.79813	20.76	20.76	1.11e-22
PROKKA_06396		hypothetical protein CDS	ATGAGTAAAGACATGGACCTGGTGGTCTCCATCGGCGGCATCGCCGACCCCTCCTTGGGCAAGGCATTCGAGACCGTCAAGGCACGGCTCGACAGTCTCCAGGAACGTTCCCGCCAGGCGTCCAGCCTGAGAGATGTGCTGGGAGACGCCATACGCCTGGAGCGAGAACTCGCCGATATGCGCAAGGTCGGGGACCGCGGCGTTGCTGAGCATGCCCGGCAGCTTGGCGAACGCCAGGAGCAACTGAAGCGACTCGGCATCGAGGCCAGGGTCGCGGGCGATGCCTACGCTCGACTGGGCGAGATGCAGCGTGGCCTGGATATGCAGGTCCGCGGCCTGCAACGGCTGGAGCAGGCCAGCCAGGCAATGCCATTGGCTAGCGCATTTTCCGGACTGGTC…	2238	ColMet_Day14	2.79782	18.81	18.81	1.97e-20
PROKKA_06394		Phage tail tube protein FII CDS	ATGATTCCGCAAACCCTGACCAATACCAACCTGTTCATCGACGGCGTGAGCTTCGCCGGTGACGTGCCATCCCTGACCCTGCCCAAGCTGGCTGTGAAGACCGAGCAATACCGTGCCGGCGGCATGGATGCGCCGGTATCCATCGACATGGGCCTGGAGGCGATGGAGGCCAAGTTCTCCACTAACGGTGCCCGCCGAGAAGCACTGAATTTCTTCGGCCTGGCCGACCAGAGCGCTTTCAATGGCGTGTTCCGCGGCTCCTTCAAGGGCCAGAAGGGCGCCAGCGTGCCAGTGGTGGCTACCCTGCGCGGCCTGCTCAAGGAGGTCGACCCGGGCGACTGGAAGGCCGGCGAGAAAGCCGAGTTCAAGTACGCCGTTGCGGTCAGCTACTACAAGCTG…	504	ColMet_Day14	2.79726	22.57	22.57	2.53e-24
PROKKA_04936		hypothetical protein CDS	ATGATGATCGAACCTTCCCTGGCGTCGAAGCTCGAGGCCCCCTGCCTGCTCAGCGTGGTAGTGCCGGTGTTCAACGAGGAGGCGGTGCTGCCGGCCTTCCACCAGCGCCTCGGCGCCGTGCTCGGCGACCTTGGCGACGATTGCGAGGTGCTCTATGTCGACGACGGCAGCACCGACCGCAGCGCGACGATCCTCGCCCAGCTACAGGCCGCCGACCGCCGGGTGGGCGTGGCCCGCTTCACCCGCAACTTCGGCAAGGAACAGGCGATGAGCGCCGGGCTCAAGCTGTCGCGCGGCGCCGCGGTGATCGTCATCGATGCCGACCTGCAGGATCCCCCGGAACTGATCCCGCAGATGCTCGACGCCTGGATCGGCGGCGCCGAAATGGTCAACATGCGC…	975	ColMet_Day14	2.79721	10.58	10.58	9.01e-12
PROKKA_01676		Phage antirepressor protein KilAC domain protein CDS	ATGAAAGACTTGTCCCTGCACCAGGCCGCGCAGCGCCTCGGCCTGAGCCGTCCCGAGCTGATCAAGCGCATGAAGGCGGCCGGCCTGCTCGACAGCAGCAACCTTCCAGCCGCACCGGTCCGCGACCGCCTCTACCTGCGCGCAAAGGAAACGTCCTGGCACCACCCCGAACTCGGCATGCAGTACAGCCACTCGACGAAAGTGCGCCCGGCCGGAGTGGCATGGCTGGCCGACAAGCTCGGCATCCCCCGCGTCTGCGCCCCAGCGGCCCCGGACCGCCGCGAAGTTGGCTGA	294	Colistin_Day21	2.79661	8.17	8.17	1.44e-09
PROKKA_06399		Phage late control gene D protein (GPD) CDS	GTGCAACCGAGTTTCCGTATCGTTGCCGACGGCACCGACGTCACCCAGCGGCTGAATGACCGCCTGCTCAAGCTGACCTTGCTGGACAAGCCGGGCATGGAGTCCGACAGCCTGACCTTGAGGCTCGACGATCGCGATGGACAGTTGGCCTTACCCAGGCGCGGTGCGGTGCTGGAGGTTCATCTCGGCTATGCCGGCGAGCCACTGATGCGCATGGGACGCTTTACCGTGGACACCTTGCAGTGGGCTGGTCCGCCGGACTGCCTGACCGTCACTGCCAAGGCTGGCGACATGCGCGGCAGTGGCAAGACGATACGCAGCGGCGGCTGGGAGGGCACTACCCTGGCTCAGGTCTGCCGCGATGTTGGCGCACGCAACGGCTGGCGCGTGGAGTGTCCG…	990	ColMet_Day14	2.79649	31.97	31.97	4.77e-34
PROKKA_00193	hemL2	hemL2 CDS	ATGGATACCACCTTCGGCCTCGACCTGGCCCGCGTCGAAGCGCTGTTCAAGCACGAGCTGCGACGCTTCGATGAACTGCATCCGCGCTCCGCCCAGGCCTACCGGGAAAACCGCCGCCACTGGCTGTACGGCGCACCGTTGCACTGGATGCAACAGTGGCCGGGCAACTGCCCGCTGCTGGTGAAGGAGGCCCAGGGCGCGCGCGTCACCGACATCGACGGCCAGCAGTACGTCGACTTCGCCCTCGGCGATAGCGGCGCCATGTTCGGCCACGCCCAACCGGCGGTGGCCGACGCCATCGCCCGCCAGGCGCGGCGCGGCTCGACCCTGATGCTGCCGACCGAGGACAGCCTGTGGGTCGGCGCCGAACTGGCGCGGCGCTTCGGCCTGCCCTATTGG…	1386	ColMet_Day14	2.79605	11.88	11.88	3.73e-13
PROKKA_01265		GDSL-like Lipase/Acylhydrolase CDS	ATGAAACGACCCATCGAAAGACTTCCCGCCGCGACCTCCAGCGCAACCCGGGCTTTCGCGCTCGCGACGAGCCTGTTGTACGCCTGCGCCGCGCCGGCCGCTTCCTGGACCGCCAGCTGGCAGGCCAGCCCGCAGCCGGTCTGGGCTGAGGACTTCCTGTTTCCCAGCAACGTGCCAGCCGAACTGCACGACCAGACGGTGCGGCAATTGGCGCGAATCAGCCTGGGAGGAACGCGCGTGCGCATCGTCCTGGCAAATACCTATGGAAAGCGCCCGATCCGGATCGGCCGGGCCACCCTGGCCAAACCGGGTTCCGAGCGCGCCGCGGTCGCCACCGGCAGCCTGCATGACGTGACCTTTGGCGGACGCCGGACGGCGACCATCGCGCCCGGCGCCACG…	1329	ColMet_Day21	2.79599	38.23	38.23	4.26e-40
PROKKA_02616		hypothetical protein CDS	ATGGGCCGCTTCGTCGGGAAACAGGCGGACGGCTACGAGACGCGGATCGGCCGCCTGTTGCCGGGCTACGAGTTGCTGCACCTGCTCAGTCGCGCGCAGTTGCTGGCCCGTCTGCCGGAACGGGCGCGCCTGCTCAGCGTCGGCTGCGGCGCCGGCGGCGAACTGGCGGAGCTGGCCGGGTTGCGTCCAGGCTGGCGTTTCGTCGCGGCGGACCTGTCGGCCGACATGCTCGCCCTGGCCCGCCAGCGCTGCGCCAGGCTCGGCCTGCTGGAGCGGATCGAGCTGCACTGCGGCGACGTCGCCGGGCTACCGCCTGCGCCGCCTTGCGATGCGGCGCTGGTCCTGCTGGTGCTGCATTTCCTGCGCGGCGACCAGGCCAAGCGGCGCTTCCTCGAGGCG…	675	Metronidazole_Day21	2.79507	48.61	48.61	2.32e-51
PROKKA_03937		hypothetical protein CDS	ATGTCCAGTGCAACCGTGCGCCTGGATCACGCCGCCCTGCGCGAAACGTTGCGGCAGTTGTTCGGCCTGCCCGCCGGCAGCGTCATCGATGCCGATCAACTGCTGGCCCCGCCGGCCATCCCCTTCATGACCTTGCGCCTGGAGTCCTCGAGCCTGCTTGGCAAGGTGCGGCGGGAGTTTTCCGCCAGTGGCGAGCAGGAGTCCCTGCTGGCCAGTTGCGAGAGCATCTTTCGCCTGACCTGGCATGGTCCCGAGGCGCACCAGTACCTGCAGGATGCCCGCTGCCTGCTGCAGTCAGGCAATGCCGGCGAGCGCCTGCGCGTGCTGAAGGCCAGCCTGCTGCGCCTGACACCCATCGAAAACCTGTCCGTCGTGCAGGATGGCCAGGCGCTGGGGCAG…	546	Metronidazole_Day21	2.79455	41.35	41.35	6.12e-44
PROKKA_03937		hypothetical protein CDS	ATGTCCAGTGCAACCGTGCGCCTGGATCACGCCGCCCTGCGCGAAACGTTGCGGCAGTTGTTCGGCCTGCCCGCCGGCAGCGTCATCGATGCCGATCAACTGCTGGCCCCGCCGGCCATCCCCTTCATGACCTTGCGCCTGGAGTCCTCGAGCCTGCTTGGCAAGGTGCGGCGGGAGTTTTCCGCCAGTGGCGAGCAGGAGTCCCTGCTGGCCAGTTGCGAGAGCATCTTTCGCCTGACCTGGCATGGTCCCGAGGCGCACCAGTACCTGCAGGATGCCCGCTGCCTGCTGCAGTCAGGCAATGCCGGCGAGCGCCTGCGCGTGCTGAAGGCCAGCCTGCTGCGCCTGACACCCATCGAAAACCTGTCCGTCGTGCAGGATGGCCAGGCGCTGGGGCAG…	546	Colistin_Day14	2.79271	9.08	9.08	4.2e-10
PROKKA_03074	fliP_1	fliP 1 CDS	ATGATCCAGTTGCCCGACGAGCTCGGCCTGATCCTCGGCCTGGCCCTGCTCGCGCTGGTCCCGTTCATCGCGGTGATGGCGACCTCCTTCATCAAGATGACCGTGGTCTTCTCGCTGCTGCGCAACGCCCTGGGCGTCCAGCAGATTCCGCCGAACATGGCGATGTACGGGCTGGCGATCATCCTCAGCCTGTACGTGATGGCACCGGTCGGCTTCGCCACCCGCGACTACCTGCGCAACCACGACGTCAGCCTGAGCGACTCGGCATCGGTGGAACGCTTTCTCGACGAGGGCATGGCGCCCTACCGGAACTTCCTCAAGCGGCAGATCCAGGAGCGCGAACACACCTTCTTCATGGAAAGCACCCGCCAGGTCTGGCCCAGCGAATACGCCGAGCGG…	654	Colistin_Day14	2.79219	9.88	9.88	5.99e-11
PROKKA_06410		Bacteriophage lambda tail assembly protein I CDS	ATGAATGACACCCTGAGTCAGGGCCTCACCACCATCCGTCTATACGGGGTTCTGGGCAAGCGCTTCGGCCGCATGCACGGCCGGTTATTGGAAAGCGGCACGGTACGCGAGGCGATGAGCGCCCTGAAGCACACCATGGAGGGATTCGAGACGTTCATGCGCGAGGCGGAATCGAAAGGGCTGACCTTCGCCGTGTTCCGTGGGCGTACCAACCTGTCCGGCGAGCAACTGGACATGCGCGGACGCGAGGATATCCGCATCGTGCCGTTGGTGATCGGGAGCAAGCAGTCCGGATTGTTTCAGACGGTATTAGGAGCTGCACTCATTGCCGTAGGTGTCTTCGCAACGAGTCTTACGCTCGGGACAAGCACGTTTCTGATCTCTGCCGGCGCCAGCATG…	603	Colistin_Day14	2.79001	10.88	10.88	5.44e-12
PROKKA_00965		fec operon regulator FecR CDS	GTGCTGCTGGCCCTGGGCAGCGCCTGGAACGAACGCGACGCCGGCGTGAGCTGGCTGGCCGACCACGCCACCGGCAAGGGCGAGGTGCGCATCCTGCGGCTGGTGGATGGCAGCGAGGTCGAGCTGGACGCACAGAGCGCCATCGATGTCGCCTACGACAGCCGCGAGCGACGGGTGCGCCTGCTCGAAGGCAGCGCGATCTTCCGCGCCGCCCCACGCGCGGGCCGGGAGACCCGGCCCTTCGTGGTGGAAAGCGCCGGCGGCAGCACTCGCGCGCTGGGCACTCGGTTCCTGGTCAGCCGCAACGACGACGGCAGCGTCCAGGTCGGGGTGCTCGAACACCGCGTCGCGGTGGCCCTGGCGCATCCGCGCACGGGGACCGTCGGGCGCCGCGAGCTG…	705	Metronidazole_Day21	2.78995	7.75	7.75	2.75e-09
PROKKA_04342	feoC	feoC CDS	ATGGCGACACTCATGCAGATCCGCGCCGCCCTGGAAGACGGCCAGGTGCGTGGGCTGAAACAGCTCAGCCGCCAGGTGGACGCGCCGCCGGCGCTGGTGGAGGCGATCCTGGAGCGGCTGATCGCGCTCGGCAAGGTCGAGCGGGTGGCTGCGCAAAGCTCGGGCGGTTGCGGCGGCGGTTGCAAGGGCTGCGCCCAGCGCGATCCGTGCGCGGAGCCGGAGCCGTATTTCCGCCTGCGCTAG	243	ColMet_Day21	2.78703	37.01	37.01	7.4e-39
PROKKA_03066	yscX	yscX CDS	ATGAGCCGGGTCGGTGCCTGGCACATCGGCATCGAACGGCTCGACCTGGCGCATGCCGAGCCGTTCGCGCCGCCCCTGCCGGAGCGCCACCTGCTGGCGCCCGACGGCCGGCCGGTGGAGACCCACGTCGCCAGCCTGTATCCCGCGCAGCAGGCGCAACAGCGCCTGTTCGACTACGCCCGGCCCCAGCTGGAGTTCCACGGCCTGCTGCGCCCCGGCGACTTCCGCCGGGCGCTGCGCGATCTCCGCCTGGCCCTCACGCTGCCCCGCCAGCCCGCCCTGCAGGCCGCGGCCTGCCTGCTCGGCGAGCGCGACGAAGACGAGCGACTGCTGCAAATGGCCCTGAACCTGTTGCACAAGGTATGA	366	Colistin_Day14	2.78617	11.57	11.57	1.03e-12
PROKKA_00090		hypothetical protein CDS	ATGAGAGGCTCCGATATTCCGCCACCACCAGGGTATCGCCCTACCCCGCTCGCCACCCTCGGCCAGCAGTTGGTCCGCCTGGGCCAGGCGATGCAGAACCCCAACACCAAGCTCGGCGAGTTGACCGAACTGGTCCAGGCCTGCGGGGTCGACCTGCGGATCTGCGACACGGACAAGGGGCGCCAGCCATGA	192	Colistin_Day21	2.7861	44.31	44.31	1.11e-46
PROKKA_00102		hypothetical protein CDS	ATGAACCTCTCGACGCTGCTCAGCAGTCTGTGCTCCCGGGTCCCGGGCGAAGACCTGACCGATAAACAGATTCTTTCCATCAAGTCAGACCTGGGGTCGGCTCGGCAAGCGGCTCAGAACATGGCGCTTGGTGTCGCCGCGGTCGGGAATCTGCTGGCGAACGTTGGCACTGAAGGCGAAGTCGGCCAGGAAACCTCAGAGCGTCTCGGCTGGTTTCTGGAGGAGATCGGGGGGGCCATCTTCATGTTGGTTGAGCTCGAGCAGGTCTGCACGGATCGCATCAACCGGCAGAAGGAGGCTCAGCAATGA	309	ColMet_Day21	2.78398	43.22	43.22	3.35e-45
PROKKA_06400		Chitinase class I CDS	ATGAAACTGACCGAGCAGCAATTGCTGCGCATTTTTCCCAACGCCCGCCTCGTCGCGGGCGTTTTCGTTGTGGCGTTGCAACGGGCCATGGACGAGAGGGAGATCGACACACCGGCGCGGTGTGCCGCGTTTCTCGCCCAGGTCGGCCACGAAAGCAGCCAGTTGACCCGGCTGGTGGAGAACCTCAATTACAGCGCCCAAGGCTTGGCGGCGACCTGGCCGGGTCGCTATCTCGGCCCCGACGGGCAGCCCAACGCGTTGGCCTTGCGGCTGGCGCGCAATCCGCAGGCGATTGCCGACAACACCTACGCCACGCGCAACGGCAATGGCGACGAAGCGTCCGGCGATGGCTGGCGCTTCCGTGGGCGTGGCTTGCTACAGATCACCGGGCGTGCCAAC…	630	Colistin_Day14	2.78275	15.66	15.66	5.63e-17
PROKKA_02865		hypothetical protein CDS	ATGAAAATACTCGCCCTTCTCGCAGCCTGCCTGCTGGCAGGCTGCGCCGCCAACGCCCCGCTGCGCGATGACAGCGAATCGACCTGCGCCGACATGCGGCCTTGCAGCGACAGCTACTACGAACGCCATCCGAACTACGAGATCGGCTTCGTCGAATACAGCGAGCGCGGCAACGACTTCGCGCCTGCCAGAACGCAACGCCTGATCGACCAGCTAAAGCGCTACTCCGCCCGGGGGGACATCGCCATGGTGGTGTTCATTCACGGTTGGAAGCACAACGCGGGACGGGACGACGGCAACGTCGCCAGCTTCAACAAGGCACTCGCCAATCTCGCCTCCTCCGGGGTGCTGGGCAAACGCAGGCTGGTCGGCCTCTATGTTGGCTGGCGAGGCAAGTCG…	1410	Colistin_Day21	2.78221	9.82	9.82	2.71e-11
PROKKA_04942		hypothetical protein CDS	ATGACCCTGCACGACCGGCGCCCGCGGGCGCCCCTTTTCCAACCGCTGCCGGCCGCGCTGCGACGCGCCCTGTCCTGGCGCCTGGGCTTCGTCGCCGCCGCGCTCGCCTGCGTCCTGCTGCTGGCGCTGCTGTCCGAGGCTCGCGCCGCGGGCGGCGCCTACCGGGTCGACGACGGCGAGATCGATCCCGTCGGCGAATGCAATCTGGACGCCTGGCACCAGCGCGAACGCCACCACGGCAACCGCTACCAGTCGGTGCTGTCGCCCGCCTGCACCTTCTCCGCCCTACCATCGGTGCAACTCGGCGCGGCGCTGGTGCGCGAGGGCGACGCAGGCGATCGGCACAGCCGCCTCAGCCCCGAGCTGAAGACACCGCTGCTGGCCCGCGACGACCTCGGC…	777	Colistin_Day7	2.78211	0	0	NA
PROKKA_00958	pdhC	pdhC CDS	ATGAAGCACTTCAAGCTGCCCGACCTGGGCGAGGGCCTGCAGGAAGCGGAAATCGTCGAATGGCACGTCAAGGCCGGCGACAGCGTGCGCGCCGACCAGCGCCTGGTCTCGGTGGAAACCGCCAAGGCGCTGGTGGACATCCCCGCGCCCTACGACGGGGTGGTGGGCAAGCTGTTCGGCGCCGAGGGCGACATCCTCCACGTCGGCGAACCGCTGGTGGGCTTCGAGGGCGAGGAGGCGGACGCCGGTACCGTGGTGGGGCGCCTGGAGGGCGGCGGTAGCGCCCTGGAGGACCGTTTCTTCATCGGCGCCGCACCGTCCACCCGCGAGCACCTGGCACCGCGCGCGACCCCGGCGGTGCGCCAGTTCGCCCGCCAGCAGGGCGTCGAGTTGGCCGGC…	1113	Medium_Day21	2.78197	180.79	180.79	9.52e-184
PROKKA_00363	tauB_1	tauB 1 CDS	ATGAGCCGTCTGACGGCCGAGGCGATCAGCCTCTCATTCGAACAGCGCGGCCAGCGCCGCGCCATCCTCCGCGATCTCAGCCTGGGCCTGGCCAAGGGCGAGTCGCTGGTGGTGCTGGGTCCTTCGGGCTGCGGCAAGTCGACACTGCTGAACATCCTCGCCGGTTTCCAGACGCCGGACCAGGGACGCGTGCAGATCGACGGCCGGACACTCGAAGGGCCTGGCGGCGAGCGCGGCGTGGTATTCCAGGACGACGCCCTGATGCCCTGGCTCAACGCCCTCGACAACGTCGCCCTGGGCCTGCGCATCCGTGGCCTGGGCAAGGCCGAGCGCACCGCGCGGGCGCGCCAGGTCCTGCAACTGGTGGGCCTCCAGGAGTACGCCGAGCAGTCCGTCGCC…	792	ColMet_Day14	2.78179	13.52	13.52	6.71e-15
PROKKA_02293		Xylose isomerase-like TIM barrel CDS	ATGTCCCTTCACCCTGTCTCCATCAGTCTTTCCAGCTACGGCGCGGACCTCGTTCGCAGTCGCGGCCAGGCCAGCTTCCTGCCCCTGCTGGGGATGGCCGGCGCGCAGCGCGTGGAACTGCGCGAGGAACTCTTCGCCGGCCCGCCGGATACCGAAGCGCTGACCGCCGCCATCCAGTTGCAGGGGCTGGAATGCGTGTTCTCCTCGCCCCTCGAGCTGTGGCGCGAAGACGGCCAGTTGAACCCCGAGCTGGAGCCGACCCTGCGCCGCGCCGAAGCCTGCGGGGCCGGCTGGCTCAAGGTCTCGCTCGGTCATCTGCCGGAACAGCCCGACCTCGCCGCCCTCGCCCGGCGCCTGGCGCGCCACGGCTTGCAGCTACTGGTGGAGAACGACCAGACG…	783	Metronidazole_Day14	2.78118	23.01	23.01	5.12e-25
PROKKA_01351		hypothetical protein CDS	ATGACTGGGAAGCCACCACCACGCAGCAAGCGCGTCGGCATCGGTGCGCGTCCCCCAGCGAATCCGCACGCCGAAGCGTGGATTCGCCAGGGCGACGCAGATGCCGTGCAGAAAGGCGACCTCTACACCGCTCGACTGACGCTCGACATCACGCCCGCCATGCGGGCGCGCATCAAGGTGTCGGCCTTCACGCGAGGCGTGACCGTAGCCGAACTGCTGCGCGACCTGCTGGAGCGGGAGTTTCCCCCGGAGGGCACGCCGTGA	264	Metronidazole_Day14	2.78037	6.02	6.02	4.08e-07
PROKKA_00101		hypothetical protein CDS	ATGAACGCGCTTCTGAGAGCTCGCCCTATCGACCCGGAGAACAGCTTCTTCAAGGTCAACCCAGGACTTTCCAAGCGGGAAGCATTGGACGAGGCCAGCGTCATTCTGGCCGGGCTCAGCGACATCCTCATCTCCCTCATCGAGGGTAGCCCCATGGATGGCAATGGCTACCACGCGCTGGCGTACCTGAGTGATGCGGCAAAGGCTTTGGTGGATGCCGCCATCCCTCTGCCCGCGGAGGAGGCGGAAATCGCCGCTGCGCTCAATGCAAAGGAGCGCCGCCAATGA	288	ColMet_Day21	2.77867	63.66	63.66	6.32e-66
PROKKA_00929	ssuD_2	ssuD 2 CDS	ATGAGCCTCGAGATTTTCTGGTTCCTTCCCACCCACGGCGACGGCCACTACCTGGGCACCACCCAGGGCGCCCGTGCCGTCGACCACGGCTACCTGCAGCAGATCGCCCAGGCCGCCGACCGCCTGGGCTTCGGCGGCGTACTGATCCCCACCGGACGTTCCTGCGAGGACTCCTGGCTGGTCGCCGCCTCGCTGATCCCGGTAACCCAGCGCCTGAAGTTCCTCGTCGCGCTGCGTCCCGGGATCATTTCGCCGACCGTCGCCGCGCGCCAGGCGGCGACCCTGGACCGGCTGTCCAACGGCCGCGCGCTGTTCAACCTGGTCACCGGCGGCGATCCCGACGAACTGGCTGGCGACGGCCTGCACCTGAGCCACGCCGAACGCTACGAGGCCTCGGTC…	1149	Metronidazole_Day14	2.77862	11.86	11.86	2.28e-13
PROKKA_00063	fepD	fepD CDS	GTGCCCCTGGCGGTCACCCTGGATGCCCTGCAAGCCGTCGATCCGCACGATGATCGCCACCTGGTGGTACGCGAACTGCGCCTGCCGCGCACCCTGGTGGCGCTGCTGGCCGGTGCGGCACTGGGAGTGGCCGGCGCGCTGATGCAGGCGCTGACGCGCAATCCGCTGGCCGAACCCGGCCTGCTGGGGATCAACGCCGGCGCGGCGCTGGCGGTGATCGTCGGGGTCGCGCTGTTCGACCTGGCGAGCATGGGCCAGTACCTCGGTTGCGCCTTCCTCGGCGCCGGCCTGGCCGGCATCGCCGTATTCCTTCTCGGCCAGGCCCGCGAGACCGGCACCAACCCGGTGCGCCTGGTGCTGGCGGGTGCCGGCTTGTCGGTGATGCTCGCCTCGCTGACC…	912	Colistin_Day14	2.77719	11.89	11.89	4.6e-13
PROKKA_00770	ykgO	ykgO CDS	ATGAAAGTCCTCGCCTCGCTGAAACAGGCCAAGCTGCGCCATCGCGATTGCCAGGTGGTGAAGCGCCGTGGCCGGCTCTACGTGATCTGCAAGTCGAATCCGCGCTTCAAGTGCGTGCAGGGCCGGCCGAAGCCGAAGATCAAGCGCCGCTGA	153	Medium_Day21	2.77708	34.74	34.74	1.45e-36
PROKKA_00929	ssuD_2	ssuD 2 CDS	ATGAGCCTCGAGATTTTCTGGTTCCTTCCCACCCACGGCGACGGCCACTACCTGGGCACCACCCAGGGCGCCCGTGCCGTCGACCACGGCTACCTGCAGCAGATCGCCCAGGCCGCCGACCGCCTGGGCTTCGGCGGCGTACTGATCCCCACCGGACGTTCCTGCGAGGACTCCTGGCTGGTCGCCGCCTCGCTGATCCCGGTAACCCAGCGCCTGAAGTTCCTCGTCGCGCTGCGTCCCGGGATCATTTCGCCGACCGTCGCCGCGCGCCAGGCGGCGACCCTGGACCGGCTGTCCAACGGCCGCGCGCTGTTCAACCTGGTCACCGGCGGCGATCCCGACGAACTGGCTGGCGACGGCCTGCACCTGAGCCACGCCGAACGCTACGAGGCCTCGGTC…	1149	Colistin_Day14	2.77685	10.77	10.77	7.02e-12
PROKKA_03635		OsmC-like protein CDS	ATGGCTACCCAGGTCGTCAACGCTTCCCTCGGCACCACCCCTTACCGCGTGACCCTCGGCGACGACAGCCACCAGTGGCTGAGCGACGTGCCGGCCGCCCTCGGCGGCGGCGACAGCGGTCCCTCGCCGTACGAGATCCTGCTCTCGGCGCTGGGCGCCTGCACGGCGATCACCGTGGCGATGTACGCGCAGCGCAAGGAGTGGCCGCTGGAAGGCATCGACGTGCAACTGGACATCGTCGAGGAACGCACCAAGCCGGAGCCTTTCACCCATATCCGCCGCGACATCCGCCTGGCCGGCGATCTCGACGCCGAGCAACGCCAGCGTCTGCTGGAGATCGCCAATGCCTGCCCGATCCATCGTGTACTCTCCGGAGAGGTCAGCGTCAGCAGCCAACTG…	408	Metronidazole_Day21	2.77657	26.88	26.88	4.27e-29
PROKKA_02984	prkC_1	prkC 1 CDS	GTGGGGCTGCGACTGAGCATCGGCGAGGCCAGCGCCTGCGGGCCTCGCACGGAAAACCAGGACGCGCTGCGGGTGGTCACCCCGGCGCCGGCCCTGGCCGCCAGCAAGGGACACCTGCTGGCCATCGCCGACGGTGTCAGCCAGTGCGCCGATGGCGGCCTGGCGGCGCGCAGCAGCCTGCAAGCGCTGGCCCTGGATTACTATGCGACTCCGGAAACCTGGGCCATCGTGCAGTCCCTGGACCGCCTGCTGCTGGCGCAGAACCGCTGGCTACAGGCCAACGGCGGCGGCCAGCCGCTGCTCACCACCCTCACCGCCCTGGTGCTGCGCGGCACCCGCTACACCCTGGCCCACGTCGGCGATTGCCGGGCCTACCTGTGGCGCGACGGCGAGTTGCTC…	1668	Colistin_Day14	2.77616	25.74	25.74	2.27e-27
PROKKA_00967	hasA	hasA CDS	ATGAGCATTTCGATTTCCTACAGCACCACCTACAGCGGCTGGACCGTAGCGGATTACCTGGCGGACTGGTCGGCCTACTTCGGCGACGTCAACCATCGTCCGGGCCAGGTGGTGGACGGCAGCAATACCGGCGGCTTCAACCCCGGTCCGTTCGACGGCAGCCAGTACGCGCTGAAGAGCACCGCCAGCGACGCGGCCTTCATCGCCGGCGGCGACCTCCACTACACCCTGTTCAGCAACCCCAGCCACACCCTTTGGGGCAAGCTGGACAGCATCGCCCTCGGCGACACCCTGACCGGCGGCGCCTCCAGCGGTGGCTACGCCCTGGACAGCCAGGAGGTGAGCTTCAGCAACCTGGGCCTGGATTCGCCGATCGCCCAGGGCCGCGACGGCACCGTG…	612	Metronidazole_Day14	2.77544	52.94	52.94	1.11e-55
PROKKA_00821	arnB	arnB CDS	ATGTCACTGGACTTTCTGCCATTCTCCCGGCCAAGCATCGGCGAGGACGAAATCGCCGCCGTGGAGCAGGTCCTGCGTTCCGGCTGGATCACCACCGGGCCGAAGAACCAGGAGCTCGAACAGCGCTTCGCCGAACGCCTCGGCTGCCGCCACGCGGTGGCGCTATCCTCGGCCACCGGCGCCCTGCACGTCACCCTGCTGGCGCTGGGCATCGGCCCCGGCGACGAAGTGATCACGCCGTCGCTGACCTGGGTCTCCACCGCCAACGTCATCACCCTGCTCGGCGCCACCCCGGTGTTCGTCGACGTCGACCGCGACACCCTGATGTGTTCGGCGCAGGCAGTGGAAGCCGCCATCGGCCCGCGCACCCGCGCCATCGTGCCGGTGCACTACGCCGGC…	1149	Medium_Day21	2.77466	15.85	15.85	2.69e-17
PROKKA_02853	phzB2_4	phzB2 4 CDS	ATGCGAGAGTACCAACGGTTGAAAGGGTTTACCGACAACCTGGAATTGCGTCGGCGCAACCGTGCCACGGTCGAGCACTACATGCGCATGAAGGGGGCCGAACGGTTGCAGCGGCACAGCCTGTTCGTCGAGGACGGCTGCGCCGGCAACTGGACCACGGAAAGCGGTGAACCCCTGGTTTTCCGGGGCCATGAGAGCCTCAGGCGGCTCGCCGAGTGGCTCGAGCGCTGCTTCCCCGACTGGGAGTGGCACAACGTGCGGATCTTCGAGACCGAGGATCCGAACCACTTCTGGGTCGAGTGCGACGGGCGCGGCAAGGCGCTGGTCCCAGGGTATCCGCAGGGCTATTGCGAGAACCACTACATCCACTCCTTCGAACTCGAGAACGGCCGGATAAAA…	489	Colistin_Day14	2.77429	14.86	14.86	3.8e-16
PROKKA_02886		hypothetical protein CDS	TTGTTCGGTGGCGCTCCGTCGCCGCGCGGCGCGACGGCGGGCGAGCGTCTGCAATTACGCCTGCTGGCCTGCTTCCTGGCGCGTCGCGAGGACCGCTCGGCGGCGCTGATCGCGGTGGCCGGGCGCTCGCAGCGCTTCCTGCCGGGCGCCGAAGTGCGCCCCGGCACCGTGCTGCTGGCGGTTCATCGCGACCATGTGGTGCTGCGCGACCAGGGTTATGAAGAACGTCTGTATTTCCCCAAAGCCGAAGGGGCAGAAACCACCCATGCCACGTTGTAG	279	Colistin_Day14	2.77195	17.2	17.2	1.46e-18
PROKKA_03062		LcrG protein CDS	ATGGGCGACATGAACGAATACACCGAAGACACCCTGCGGGCGACCGTCCAGGCCGCCGAACTGGCGATTCGCGACAGCGAGGAACGCGGCCGCCTGCTGGCGGAAATGTGGCAAGGCCTGGGGCTTGCCGCGGACGCCGGCCAGCTGCTGTTCCAGGCGCCGGAGCGAGAGCTGGCGCGAGCCGCCGAAGAGGAGCTGCTGGCCGAACTGCGGCGCATGCGCAGTTCCCAGCCGACGCAGGGCGAGCAGGGTACCCGGCCGCGGCGTCCGACGCCGATGCGTGGCTTGTTGATCTGA	297	Metronidazole_Day14	2.77087	8.71	8.71	5.22e-10
PROKKA_04686	acrB_3	acrB 3 CDS	ATGTCCGAATTCTTCATCAAGCGGCCGAACTTCGCCTGGGTGGTGGCCCTGTTCATCTCCCTGGCCGGCCTGCTGGTCATTTCCAAATTGCCGGTAGCGCAGTACCCCAATGTCGCGCCGCCACAGATCACCATCACCGCCACCTATCCCGGCGCCTCGGCGAAAGTGCTGGTGGACTCCGTCACCAGCGTGCTCGAGGAGTCGCTGAACGGCGCCAAGGGCCTGCTCTACTTCGAGTCGACCAACAACTCCAACGGCAGCGCCGAGATCGTCGTCACCTTCGAGCCGGGCACCGATCCGGACCTGGCCCAGGTGGACGTGCAGAACCGCCTGAAGAAAGCCGAGGCGCGCATGCCGCAGGCGGTGCTGACCCAGGGCCTGCAGGTCGAGCAGACCAGC…	3132	ColMet_Day7	2.76975	17.34	17.34	8.32e-19
PROKKA_04897	rpfG_2	rpfG 2 CDS	ATGGAGAGCATGCTGGACAGGCCCGAGCAGGAACTCGTGCTGGTGGTGGACGACACCCCGGACAACCTGCTGCTGATGCGCGAGCTGCTCGAGGAGCAGTACCGCGTGCGCACCGCCGGCAGCGGCCCGGCCGGGCTGCGGGCGGCCGTCGAAGAGCCGCGCCCGGACCTGATCCTGCTCGACGTGAACATGCCGGGCATGGACGGCTACGAGGTCTGCCGACGGCTCAAGGCCGATCCGCTGACCCGCGACATCCCGTTGATGTTTCTCACTGCCCGCGCCGATCGCGACGACGAGCAACAGGGCCTGGCCCTGGGCGCGGTGGATTACCTGGGCAAGCCGGTGAGCCCGCCGATCGTCCTGGCGCGGGTGCGCACCCACCTGCAACTGAAGGCCAAT…	1182	ColMet_Day21	2.7682	21.77	21.77	2.74e-23
PROKKA_04067	amiD_1	amiD 1 CDS	ATGCTGACCATCGACTACAACAGCTATCGCACCACTACCCCCTACGGCAAACGCGTGCGCTTCCTGGTGCTGCACTACACCGCGCTCGACTTCGCCGCCTCGGTCAAGGCGCTGACCACCGGCGCCGCCAGCGCCCACTACCTGATCCCGGCGCCGCACGACCCCAGCTACAAGGCCGCCGGCTTCAAGGGCCAGCGCATCTTCAACCTGGTCGCCGAGGAAGACCGCGCCTGGCACGCCGGCGTCAGCGGCTGGGCGCGCCGCGACAACCTCAACGACACTTCCATCGGCATCGAGATCGTCAACCTCGCCCGCGACGACGACGGCGTGTTCACCTTCCCCGACTACGAGCGCTCGCAGATCAACGCACTCAAGCAACTGGCGAAGAACATCCTGCAG…	768	Metronidazole_Day21	2.76346	45.02	45.02	1.06e-47
PROKKA_00095		SPFH domain / Band 7 family protein CDS	ATGAAGCGGATTCCCGCTGCTGCAATGCTGTGCCTGCTCGCCGTCCTGGCGGGCTGTTCGAAGGTGCCTGCCGGCAACGTCGGCGTGATCGTCAATCTCTACGGCTCCGAGAAGGGTGTGGAGACGCGTGAGGTCGGAACTGGGCGCTACTGGGTAGGCGTGAACGAGGAGCTCTACCTGTTCCCCACCTTCACGCAGACCGAGACCTGGGGCGGCGAGGAAGCGATCAGCTTCCAGACCGTTGAGGGCATGAAGGTCGGCGGCGCCGTCGGCATCACCTACTCGGTATCTCCCGATAAGGTGACGACGCTGTTCCAGAAGTACCGGGCGGGTATCGAGGAAATCACGAACAAGTTCCTGCGGAACATGGTGCGCGATGCCTTCAACGATGTTGCCTCG…	837	Metronidazole_Day14	2.76258	36.58	36.58	5.34e-39
PROKKA_04979	livH_2	livH 2 CDS	ATGCCCCTTGCCCTCCTCACCCGCCCGCTCCAGGCCTGTGTCCTGGTCCTGGCCGCCCTTCTCGCGGTGACGGCCTACGCCGGACCGGCGCAGGACTTCGCCGCTGCCGACAACGGCGGTCGCGCCCACCTGCTCGAACACTGGGCGGCGACGCCCGACGCCGGTCGCCTGGCCTTTCTCGAAGCGCTGCGCCACAACCGCATTGCGCTGGACAGCCGCCAGCAGCCATTCCTCCTCGGCGCCGACCAGCGTTTCCAGGCCGCCGAAGGCGACGCCCTGCCGGACGGCGAGCCGAAGCCGCTGCGCCTGAACAATCGCCTGCGCGGCCTGCTCAACACCGCCCTGGCCAGCCACCAGTTGGTGGCCAACGAAGTGCCGCTGCGGCTGGCCGCCGCGCAG…	1590	ColMet_Day14	2.76219	9.4	9.4	1.67e-10
PROKKA_01737		hypothetical protein CDS	ATGAAGATTCTTATCGCTGTATTCGCCGCCCTGGCCCTGTCCGCCTGTGCCTCGCCTCCCGCTTCGAACGCCCCGGCGCTGGCCGCCAGCACCAGCAAGGCTCCCTACGATTACGCGATGTGCGTCTTGCCCAAGTGGCAACGCCAGGCGCCGGGCGTGGCGCTGGTGGAGGAAGGCCGCGGCTATCGCCTGGCGGACGCTGGGCAGTGGCTGGAGGTGCAGCCGGCGAGGGGTGGCAGCCTGGTGCGAATCCATGACCAGCAGCCCTGGGTCACCCGCGGGGCCTTCATCGATGCGGCCAGGACCTGTTCCTGA	315	Metronidazole_Day14	2.76208	14.46	14.46	4.09e-16
PROKKA_01844		hypothetical protein CDS	ATGAACGCTCTGTTCGATTGTCCACGGCGGGTGCTGCGGATCGGTCACGGGCTGCTGGCGGCCGGCCTGGCGCTGCTCGTCGCCGGCGTGATCGCCGCCTATTTCCTCGACCGCTACCTGAACATGCCGGCGCTGGTGTTTTCCCATGCGCTGGTGATCCTCGGCCCGACACTGTTGAAGATTGGCTACGTGATGCGCCTGAGCGCGCTGTTCCGCATGCGTCGACCCGGTTGGGAGGTCTGCTGTGCAAGTGCTTGA	258	Metronidazole_Day14	2.76004	14.87	14.87	1.54e-16
PROKKA_05902	mglA	mglA CDS	ATGTCCGCACCTTCCTCCTTCGCGCCGCCGCGCCTCGAACTACGCGGGATCAGCAAGCGCTATCCGGGTTGCCTGGCCAACGACCGCATCGACCTGTGCATCGACGCCGGCGAGATCCACGCCCTGCTCGGTGAGAACGGCGCCGGCAAGAGCACGCTGATGAAGATCATCTACGGCGTGACCCGTCCCGATGCCGGCGAGATCCGCTGGCAGGGCGAGCCGGTGCAGGTGCGCGACCCGGCTCGCGCCCGGGCGCTGGGGATCGGCATGGTGTTCCAGCATTTCTCCCTGTTCGAGACGCTCAGCGTGGCGGAGAACATCGCGCTCGCCCTCGGCGCCGAGGCGGGCAGCCCGCGCCGGTTGGAGGCGCGTATTCGCGAGGTGTCGCAGCGCTACGGC…	1572	ColMet_Day14	2.75918	13.87	13.87	2.87e-15
PROKKA_00097		hypothetical protein CDS	ATGGCCTGGGACAGAAACGACCCGCTCAACATCCTGGCGCTACAGCTCGACGGTGAACTGCGCGCCGCAGCCGACTTCTGCCATGGCTACAACGGGCCGGCACAGCGCGCTTTCGCCCGGCACATCCAGGGCCTGGGCAAGACGCTCGACGAGCTTACCGTGGCAGACCTGAAGGCAGCGGCCGCATCTGCGGACGCAGAACTGAACGACCTGCAACAGAGAGGGCTGATCTGA	234	Metronidazole_Day14	2.75882	40	40	1.63e-42
PROKKA_02754		hypothetical protein CDS	ATGCTCCGGGAGCACGCCATGTACCCGCACCACTGCTTCGTCCTCGCCTGCTGCCTGGGCGCTGCGCTGCCCGCCCCCGCCAGCGACCTCTTCGCCCCCGCCGAACTGAGCGACCAGGAGCTTTCCCAGTTGCGCGGGCGCTACGTGCTGCCGGGGCGGATCGTCAGCTTCGGGGTGACCATGAGCAGCACCTGGCAGAACGCCAGCGGCCAGGTCCTCGGCGCACGCGTCGACCTGCAGGTGCGGCAGAACCTGGCGCGCCCGGTCCTCAACGTCACCCTGGTCGATCGGCCAGGCGACGCCCCGCCACCCGTCGCCGGCAACGGCCAGGTCCTCGGCGGCGCCGGACTGGCGCAGACCCAGGGGGTCAGCCAGAGCATCCGCACCGCCGGCGACCAC…	753	ColMet_Day14	2.7582	9.55	9.55	1.13e-10
PROKKA_01531		hypothetical protein CDS	ATGATGGCCCTCGCCGCGCTGGCGCTGTTCGCCGGGGAAGGCGCCGGACAGGCCGGGCGGATCGGCCTGCTGGCGTTGCTGTTCTTCCTGGTTTCGCTGCCGTGCCTGGCCAGCTGGGCCTTGCTCGGCGTCGGCAGCGCGCGGCTGCTGCGCTCGCCGTCGCTGATGAAGCGCTTCAACCAGGGCATGGCGCTGTTGCTGCTGGCCTCGGCCTGGGCCGCCCTGCTGCTTTGA	234	ColMet_Day14	2.7581	9.07	9.07	3.64e-10
PROKKA_04339	ygaV	ygaV CDS	ATGCCACTGGACATCGACGAAATCATCAAGGCTCTCTCCCACCCGGTGCGACGCGACATGCTGCGCTGGCTGAAGGAACCGGAGAAGTACTTCGTCGAGCAGGACCACCCGTTCGAGATCGGCGTCTGCGCCGGCAAGTTCGACCAGCGTACCGGTCTCTCCCAGTCCACCGTATCGGTACACCTCGCCACCCTGCAACGCGCCGGTCTGGTGACCAGCCGCCGGGTCGGCCAGTGGAACTTCTTCAAGCGCAACGAGGAGACCATCCAGGCCTTCCTCGACCAACTCGGCGACGAGCTGTAA	303	Colistin_Day21	2.75706	163.97	163.97	2.71e-167
PROKKA_05160	potD_1	potD 1 CDS	ATGAACCGTTCCTTTCCATTGCGCCGCGCGGCCAGCGCCCGTCCGCATCCGGTTTTTCCTTGCCGCGTCCTGCTCGGCGCCGTCCTGCTGGCGTTCGGCGGCCTCGCGCCGGTCCAGGCCGATGATGGCCTGGTGGTGGTCGGCTACGGCGGCGCCGGACAGAAGGCCCAGGAGGTGGCGTTCTTCCAGCCGTTCACGCAGCAGACCGGGATTCCCGTAGTGCAGAGCGAGTACAACGGCGAGATGGCCCGGATCAAGGTGATGGCCGACACCGGTCACGCCGACTGGGACCTGGTCCAGGTCGAGGGGCCGGATCTGGCGCGCGGTTGCGACGACGGCCTGTTCGAGCGTCTGGACTGGCAGGCCATCGGCGGCAAGCAGCAGTTGATCGCCAATGCC…	1092	ColMet_Day7	2.75468	8.79	8.79	7.78e-10
PROKKA_03142		F subunit of K+-transporting ATPase (Potass KdpF) CDS	ATGACCGTTCTGGATTGGTTGTCCCTGGCCCTGGCCACGGGACTGTTCGTCTATTTGCTGGTGGCGCTGCTACGCGCCGACCGTGCCTAG	90	Colistin_Day14	2.75425	15.18	15.18	1.78e-16
PROKKA_00138		hypothetical protein CDS	ATGGATGACGCCGCCGAGCCCTGGGCGCTGGCGATCGATGTTGATTGCGAGCCGCTTGTGCTCAGCGAGATGCAGGAATACGCGGTCACAGTGACGCCGCCGGCAGATGTGCTTGTGGTTGTTGCGGGTGACCAAGGGCCTCCCGGGAGGGATGGCGTAGACGGTGCCCAATGGGGCGCGACTGATTGGTGA	192	ColMet_Day21	2.75333	24.02	24.02	1.37e-25
PROKKA_00095		SPFH domain / Band 7 family protein CDS	ATGAAGCGGATTCCCGCTGCTGCAATGCTGTGCCTGCTCGCCGTCCTGGCGGGCTGTTCGAAGGTGCCTGCCGGCAACGTCGGCGTGATCGTCAATCTCTACGGCTCCGAGAAGGGTGTGGAGACGCGTGAGGTCGGAACTGGGCGCTACTGGGTAGGCGTGAACGAGGAGCTCTACCTGTTCCCCACCTTCACGCAGACCGAGACCTGGGGCGGCGAGGAAGCGATCAGCTTCCAGACCGTTGAGGGCATGAAGGTCGGCGGCGCCGTCGGCATCACCTACTCGGTATCTCCCGATAAGGTGACGACGCTGTTCCAGAAGTACCGGGCGGGTATCGAGGAAATCACGAACAAGTTCCTGCGGAACATGGTGCGCGATGCCTTCAACGATGTTGCCTCG…	837	Colistin_Day14	2.75311	10	10	4.49e-11
PROKKA_02117		hypothetical protein CDS	ATGCGAAGCCTGATCGGGATGACGTTCCTGAACTCCTCCGTGGGCCAGCGCCGGCTGCGCCAGAACGGCATCGTGCTGCGCCTGGGACGGGTAGTCGCGGATCGCCGGCGCGCGGCCCTGCCGCACCGGCAAGGGCGCTGCCTCGACCGCCAGGGCCTGGAGACCCTGCTGCTGTGGCTACAGCGGCACTTCCTCTGCGTGCCCCTGGAACACCTGCTCGAGAGCCCCGCTCCAGCCTGCCTGCGGATCGCCCTGAGCGTCGACGGCAACCCTGCGGAACTGGCCGAGCTGGTCTACCCGCTGCTGGAGCGCTACGAAATGCCAGCGAGCGCCTTCATCGGCGGCGACCCGCGCAGTTGGCGCGAAGCGGTCGCCGACACCCTCTGGCAGGCCGATGCG…	972	Metronidazole_Day21	2.75303	10.49	10.49	3.54e-12
PROKKA_03072		Flagellar hook-length control protein FliK CDS	ATGCAAACCCCCGGCGACCGCCTGCTGGCACGCCTGCTGGCATCGAGCGGGAGCCGGCCACTGCCGCTGGCCGATCTCGCGCGCCTGCTCGATGCCGTGCAGGGGCGCATCCAGGTCGCCAGCGCAGCCGAAAGCCATGCGGCGCGCCTGCAGGTGCAACTGCCCCAGCTCGGCGCCGTGGAGGTGCAGGTCCTGCATGGCCATGGCCAGTTGCAGATCGAGATCAGTGCCAGCCCCGGCAGCCTGGCGTTGCTCCAGCAAGCCCGTGGCGAGTTGCTCGAACGCCTGCAACGGCTGCATCCGGAACAACCGGTGCAACTCACCTTCAATCAGCAGCAGGACAGCGGTCAGCGCTCGCGGCAACGTCGCTACCTGCATGAAGAGTGGCAAGCCGAATGA	399	ColMet_Day7	2.75282	8.83	8.83	7.15e-10
PROKKA_00596	hdaH	hdaH CDS	ATGACCCGACGTACCGCTTTCTTCTTCGACGAACTCTGCCTCTGGCACGCCGCCGGCCCGCACGCGCTGACCCTGCCGGTCGGCGGCTGGGTGCAACCGCCTGCCGCCGCCGGACACGCCGAATCACCGGAAACCAAGCGCCGGCTGAAAAGCCTGCTCGACGTGTCCGGCCTGACCGCCCGCCTGCAACTGCGCAGCGCACCGCCGGCGAGCGACGAGGACCTGCTGCGCGTGCATCCGGCGCACTATCTGGAACGCTTCAAGGCGTTGAGCGACGCCGGCGGCGGCAGCCTCGGCCAGGACGCGCCGATCGGCCCGGGCAGCTACGAGATCGCCCGGCTCTCCGCCGGCCTGGCCATCGCCGCGCTGGACGCGGTGCTCGCCGGCGAGGCGGACAAC…	1143	ColMet_Day14	2.75061	9.23	9.23	2.48e-10
PROKKA_02804		Type IV secretory pathway, VirB3-like protein CDS	ATGAGCACGGCCACCGACCTGCCTGGCTTCGAGGTGCCTCTGCATCGCTCGCTGACCGAGCCGATCCTGCTGGGCGGTGCGCCGCGCACCGTGGCGATCGCCAACGGGACGCTGGCCGCGGCCGTGGGCTTGGGCCTGCAGCTCTGGATTCCCGGTGTCGTGCTCTGGATCGTCGGCCATTCGCTGGCGGTGTGGGGTGCGCGCGTCGATCCGCAGTTCATGCAGGTGTTCGCCAAGCACCTCAAGCACAAGCCGCTGCTGGACGTGTGA	270	Colistin_Day14	2.75045	11.31	11.31	1.91e-12
PROKKA_03095		Bacteriohemerythrin CDS	ATGGCGCATCTGGTCTGGCAGGATGACCTGAATACCGGTATTCAGGTCATCGACAATCAACACAAACGCATCGTCGAGATGATCAATCACCTGCACGACGCCCAGCAAGGCAAGGAACACGCGGCGATCGCCGAGGTGATCGAGGAGCTGGTGGACTACACGCTGTCGCACTTCGCCTTCGAGGAAACCCTGATGGAGGATGCCGGCTACCAGTTTTCCCGGGCGCACAAGAAGATCCACGAGCTGTTCATCCGCCGGGTCTCCGAGTACCGGGTGCGCTTCCAGGCCGGCGAGGATGTCGGCGACGAACTCAAGGGCTTGCTCTCGCGCTGGCTGTTCAACCACATCCGCAACGACGACGCCGGTTACGTGGATGCGGTACGCCACAGCATGTCCGAA…	462	Medium_Day7	2.74938	1000	1000	0
PROKKA_06406		Lambda phage tail tape-measure protein (Tape meas lam C) CDS	ATGGCCACGAATACCGACGGCAGCCTGACGCTCGACCTGGTCCTTCGCAGCGAAGGGTACAGGGCCGGGATGGACAAGGTTGGCAGGATCAACGATCAGAAAATGCGTGCCATGGAGGCGCGCGCGGAAAAGGCTGGCAAGGCTATCGGCAAAAGCCTGGACAGTTCGGCACTGATTGCCAGCAGCGTGCTGGACCAGGCGCTGGACATGCTGGGCAGGACCAGTCGCCAGGCGGGTCAGGCCAAGAAGCCTGTGCAGAGCGCTCAGGACAAGGTACTGGCCGAGTGGAAGACCCGGCAGAAGGAGCTGGGGGAAGCCTGGAAGAGCTATCGCGAACCACTCCAGGATCTGTCCAAGCTCAACGAAGCACTACTGAAGAACTCTTCCGACAAGCTCGAC…	1839	ColMet_Day14	2.74917	21.07	21.07	8.95e-23
PROKKA_06093		SdiA-regulated CDS	ATGTCCCGAGCTTTTACGCCTCGCCGTCTGCTGCTGGCCGTCCTGCTGGTCGCGCTGACCGCGCTGGTCCTTCTCGGCCAGAGCTTCCGCGTCTTCGACCGGGCCTGGTTCGCTGTCCAGGAGTGGCGTCACGCCGATGCCTGGAAAGAGCGCTCGATATGGCTGCCGGACTACCGCGTGCGGATCGAGGCGCAGCCCATCGAGGGGTTGAACGACGACGTTTCCGCGCTGACCTTCGATCCCGACCGGCGCACCCTGTTCACCGTGACCAACCAGCCGGCGCAGATCATCGAGCTGTCCTTGCAGGGCAAGGTACTGCGGACCATCCCGCTGACCGGCTTCGGCGACGCCGAGGCCATCGAGTACATCAGCCGCGGTGTCTACGTGATCACCGACGAG…	930	ColMet_Day21	2.74905	41.53	41.53	1.8e-43
PROKKA_01158		hypothetical protein CDS	ATGAAACTTGCCTCTGTCGTGTCCGCCGTCATCACCAGCCTCGCCCCCATGGCCTTCGCCCAGGACGTGGACAAGGACCCGGGCCGCGGCCTGTCGGTCGAGGAATACCACTACGGCATGCAACTGGACGTGAAGAATGTCCTGCACCGTACCGACAATTCGACCAGGACCGGCGTAGTGCCGGTGACCGTGGTCTACGAGGACCATAGCGGCGAGCTGCACAAGATCCGCTTCCTCGAATGGGGCGGCAGCACCAGCAACGGCTGA	267	Colistin_Day21	2.74712	11.77	11.77	2.42e-13
PROKKA_00597		Major Facilitator Superfamily protein CDS	ATGAGCGCTTCCGACAAGACTCTCGCCAGCGCCTCTCCGGCGTCCGGCAACCTCGCGCTGCTCGCGGCCATCGTGGTGTTCGCCGCGATCACCCCGACCATCCTGATGACCGCCCCCGCCGTCGCCGCGCAACTGGCGGCCCAGTGGCAACTGAGCCCGGCGCGGGTCGGCGACCTGTTTTCGGTGGAGCTAGGCGCCATGAGCCTGGCGACGCTGCCGGCCTTCCATTGGCTGAAACGCGTCGATTGGCGCCACGCGGCGCTGCTCGCCGGCCTGCTGTTCATCGCCGCCAACCTGGCCTCGGCGCTGGCCGGCAGCTACCCGCTGCTGCTCGCCCTGCGTTTCTGCAGCGCCCTCGCCGGCGGCTCGCTGATGATCCTCTGCCTGTCCAGCGCCGCC…	1158	ColMet_Day14	2.74705	10.22	10.22	2.21e-11
PROKKA_00094		Arc-like DNA binding domain protein CDS	ATGAAACGAGCAACCGTTGTAACCGAACTGCCGGCCAGCGCCAGCCGGGATATGGACAAGTTCGTTGTCCGACTGCCGGACGGCCTGAGGGCCGAGGTGGAAGCCGAGGCCAAGCGAGACGAACGCAGCATGAACAGCGTGGTCATCATCGCCCTGCGCGAGTACCTGCACGGTCAGCGCCGGAAGCAAGCGCTCCTCGATGCTCTGACCGCTGCCACCGGAGGGCACCGACCATGA	237	Metronidazole_Day21	2.74547	24.39	24.39	1.54e-26
PROKKA_00004	irtA	irtA CDS	GTGACCCCGGTGCTGTGGCGCCTGCTGCGCACCTATCGCTGGCGGCTGGCGGTGGCCATGGGGTTGCAGGCCCTGGCCGGGCTCTGCTCGCTGTTGCCCTGGATGCTTCTCGCCTGGCTCGCCGAGCCGCTGGCGCGCGGCCAGGCGCAGCCGGCCCTGCTGGCCCTGGTGCTGCTGGCGGTGCTGGCCTGGCTGGGCTGCCAGGCGCTGGCCGCGCACCTGGCCCACCGGGTCGACGCGGACCTCTGCAACGACCTGCGCCTGCGCCTGCTGGCGCACCTGCAACGGCTGCCGCTGGACTGGTTCGGTCGCCAGGGCCCGGACGGCGTGGCGCGCCTCGTGGAGCAGGACGTGCGGGCCCTGCACCAACTGATCGCGCACGCTCCCAACGATCTCAGC…	1713	Medium_Day21	2.74493	31.96	31.96	9.84e-34
PROKKA_06385		hypothetical protein CDS	ATGGGCAACGAACCGCAGACACTGACGGAAATGCCGCTCTGGGTACTGATCCTGCTCGCCGCGCTGGGCGGCGTCAGCGGCGAGATGTGGCGTGCCGACAAGGCCGGTCTCGGCGGCTGGGCCTTGTTGCGGCGCCTGGCGCTGCGCTCCGGCGCGTCGATCGTCTGCGGCGTGGCGGTGATGCTGCTGGCGTTGGCTTGCGGCGCCGCGCTGCTGTTCGCCGCGGCGCTGGGCAGCCTGACCGCCGCGGCCGGCGCGGAGATCGCCGTCGGTCTCTACGAACGCTGGGCCGCCCGGCGCCTGGGGGTTTGCGAGCTGCCCGAGGAACAGTCGGACGACCGTGGCCCGCATTGA	354	Colistin_Day14	2.74469	15.49	15.49	8.46e-17
PROKKA_01947		hypothetical protein CDS	ATGCGATGCGTCCTCGTCCTTGGTGCCGTGCTGCTGGCCGCCTGCGGCGAGCAGCCGGCCGACAACCTCGCCGATGCCCTGGCCGCCGATCCCGTGCGGCTCAAGGCATTGCGCGCGCAATGCGCGGCCGACCGGCAGGCCACGGGCGAGGACGCTTGCCGCGCCGCCGCCGAAGCCTTCCGGCGGCGCTTCTTTTCCGGCGAGGCCGGGCCGGATGAATACCAGACGCTGGCCGACCTGCCGCCGATCTCGCCCAGCTTCGAGGAACCGGCCGATGGCACCGCGCCGGCCTTGCCCGCCGCCCCGGAGGGCACGCCATGA	321	ColMet_Day14	2.74375	11.09	11.09	2.58e-12
PROKKA_02215		hypothetical protein CDS	ATGCTGCTGGGCGGAAACCGCCAGGGCGCGGACCTCGCGGCCGTCCACCGCGGCTTCTTCCAGGGCCATGCGTACCGCGCTGGCCATGGCTTCCAGCCAGTCCGCCGGGTCCTGCTCGCGGCGTCCGTCGCGGCCTTCCGGCGGGCGCTGCGCGGCGCTGCCCAGGCCCAGCGTGCAGCCGCTGCCGGCGTCGAGCAGCAGCGCCTTGCTGCCTTGGGTGCCGCAATCGATGCCGAGGAACAATCCGTGCATGCGGCCCTCCGGAGTCATTCGCCGAGTACCTGGCGCAGGGTTTCGCTGACGCCGTGTCGGCGCAGGCTGTCGTAG	327	ColMet_Day14	2.74355	7.5	7.5	1.68e-08
PROKKA_00124		hypothetical protein CDS	ATGGCGAAGAACTATGTGGAGGACGGCAACGTCCTGACTCTCATTGCGCCCGCTGGCGGCGTTCAGTCCGGCGTACCTGCGGTGATCGGAGACCTGGTGGTGGTGCCGCTGGTAGATGCCGCCGCGGGCGAGCCGTTCGCCGGAAAAACTGGCGGCGTCTGGAGCCTGCCTGCTGCCGCTGGCCTGACCCAGGGTGCCAAGTGCAGCGTGCTCGATGGGGAGCTGGTAGCTGCTGCCACTGCCGACTCGGTGGCGTTCGGCAAGATCACCGAGCCCACCGTTGACGGCTTCGCGTCGGCGATGCTGATCCAACAATGA	318	Metronidazole_Day14	2.74344	17.5	17.5	2.72e-19
PROKKA_03100		hypothetical protein CDS	ATGATCAAGGAAAGGGAATACCACGAGGACGAGAAGACCGTCCTCCTCGATCACCAAGGACAGGTACCGGCCCAGGGGCCGCTGACCGATTTCGCCGAACCGCCGCGCTTCGAGCAGCTCGAGGAGCGGATGATCTACGCGGCGCGCCTGCGTCCGGGCGAGGCCTTCAACGTCAGCCTGAACCCGCTGGTGGCGGCGGCTTCCGAACTGCTTTCGGAAGTGGTCCGGCTCAAGCACAGCACCGTGCTGGAGAACCTTGCGGCGCTCAAGGAGCGGTTGACCTCCGCCATGAAGCTCTTCGAATTCCGCGCCGTGCAGGATGGCGTGGAAAACAGCCAGGTCATGGCGGCGCGCTACGTGCTGTGCACGGTGGTCGACGAGGCGGTGGTGACTACCCCG…	870	Colistin_Day14	2.74248	20.7	20.7	3.52e-22
PROKKA_01437	yttP	yttP CDS	ATGGCCCAGTCGGAAACCGTCGAACGCATTCTCGATGCGGCGGAACAGCTGTTCGCGGAAAAAGGCTTCGCCGAAACCTCGTTGCGTCTGATCACCAGCAAGGCCGGGGTCAACCTGGCGGCGGTGAATTATCACTTCGGTTCGAAGAAGGCGCTGATCCAGGCGGTGTTCTCGCGCTTCCTCGGGCCATTCTGCGCCAGCCTGGAAAAGGAGCTGGATCGTCGCCAGGCCAAGCCCGAGGCCCAGCACGCCACCCTGGAGGACCTCCTGCACCTGCTGGTGTCCCAGGCGATGGCGGTGAAGCCGCGCAGCGGCAACGACCTGTCGATCTTCATGCGCTTGCTCGGCCTGGCCTTCAGCCAGAGCCAGGGGCACCTGCGCAAGTACCTGGAAGAGGTC…	702	ColMet_Day21	2.74108	31.8	31.8	1.57e-33
PROKKA_01690		Chitinase class I CDS	ATGCCTATCACTGAGCAGCAACTGCTGCAAATCCTCCCGAACGCCGGCCCTCGCGCCGGCGTTTTTGTTGGTGCGCTGAACCGCGGGATGACGCGCTTCGGTATCACGTCGCCTGTGCGAGTCGCCGCGTTTCTGGCCCAGATCGGCCATGAAAGCGGCCAGTTGACCCGCCTGGTGGAGAACCTCAACTACAGCGCGCGCGGCCTGGCTGCGACCTGGCCGATTCGCTACCTCGGCGCCGACGGGCAGCCCAACGCGTTGGCGCAGCGCCTGGCGCGCAATCCTCGGGCCATCGCCAACAACGCCTACGCCTCGCGCAACGGCAATGGCGACGAGGCCTCCGGCGACGGCTGGCGGTACCGCGGGCGCGGGCTGCTACAGATCACCGGCCGGGCGAAC…	630	ColMet_Day14	2.74043	7.66	7.66	1.13e-08
PROKKA_00138		hypothetical protein CDS	ATGGATGACGCCGCCGAGCCCTGGGCGCTGGCGATCGATGTTGATTGCGAGCCGCTTGTGCTCAGCGAGATGCAGGAATACGCGGTCACAGTGACGCCGCCGGCAGATGTGCTTGTGGTTGTTGCGGGTGACCAAGGGCCTCCCGGGAGGGATGGCGTAGACGGTGCCCAATGGGGCGCGACTGATTGGTGA	192	Colistin_Day21	2.74008	14.74	14.74	1.92e-16
PROKKA_03071	yscO	yscO CDS	ATGAGCCTGGCGCTGCTGTTGCGCGTCCGACGCCTGCGCCTGGACCGGGCCGAGCGCGCCCAGGGCCGCCAATTGCTACGGGTTCGCGCCGCGGCGCAGGAACACACCGAGCGCCAGGCGGCGCAACGGGACTACCGCGACTGGCGACTGGCCGAAGAGCAACGGCTGTTTCTCGCCTGCCAGGCGGCCATGCTCGACCGCCGACGCCTGGAAGCCTGGCAGCAGCAGGTAGGGCTGCTGCGGGAAAAGGAAGCCGGCCTGGAACAGGACTGCGCCGAGACCGCGCAGCGCCTCGAAGGGGAGCGCGAGCGCCTGCGGCAGTGCCGGCGAGAACTGCTGGAACGCCAGCGGCAACTGGAGAAGTTCGCCGAACTGGAGCGCCACGTCGACGCCGAGCGC…	477	ColMet_Day14	2.73987	7.62	7.62	1.25e-08
PROKKA_05951	ssuC_6	ssuC 6 CDS	ATGAAGAATATCGATAAAACCCTTTCGCCCGCCTGGAGCCGGCCCCTGCCGCGCCTGGCGCCGCCGCCCTCCGCGGCTTTCGCCCGGCGCCTGGGGGACAGCCTGCTGCCCTGGTTGCTGCCGCTCGGGCTGGCGCTGCTGTGGTGGGTCGCCAGCCATCGCCACTGGATGTCGGCCCAGGTGCTGCCGACTCCCGAGCTGGTCTGGCAGAGCGCCCGCGAGTTGCTCGCCGGCGAACTCTGGAGCGAATTGGCGATCAGCCTGCGGCGCCTGGCCTGGGGCCTGCTCGCCGGGGTCGCCAGCGGCGCCGCGCTAGGCGCCTGGCTGGGCTTCAGTCCGCGTGCCGAGCGCCTGGTCTTCCCCACCTTCAGCGCCCTCGCGCAGATCCCCACGCTGGCC…	1617	ColMet_Day14	2.7394	9.7	9.7	7.89e-11
PROKKA_05954		Membrane transport protein CDS	GTGATCGCCCAGTTCGTCGCGGTGGTGCTGCCAATCCTGTTCTGCACCGGGATCGGTTTCGCCTGGAGCCGTTCCGCCGGGCCGGTGGATACCCGCGCGCTGGTGTTCCTGGTGGCCAACGTCGGCTTTCCCTGCCTGCTGCTGTCGTCGCTGGACCGCCCCGGCCTGTCCATTGGCATGGTGGCCGGGGTGTTCCTCGCCACCGCGCTGGCGGTGCTGGCGTTCGCCCTGCTGGGCCTGGTCTCCCTGCGCCTGCTGCGGATGCCGGTGCGGCGCTACCTGCCGTCGATCATGCTGCCGAACTCCGGGAACATGGGCATCCCCATCGCCTACCTGGCCTTCGGCGAGGAGGCGCTGGTGTATGCGGTGGCGTTCTCCACCCTGATCCAGGTGGGTCAC…	882	ColMet_Day7	2.73904	12.77	12.77	5e-14
PROKKA_06398		Phage Tail Protein X CDS	ATGGCGACGACCTGCCGAACCGCTGACGGCGACATGCTGGACAGCCTCTGCTACCACGTCTATGGCCATCTGTTGGGCTGCGTCGAGGCGACCCTCGACGCCAATCCCGGGCTGGCCGATGAGCAGCAGCCATTCCGCGCCGGCTTGCTGATCAGTTTCCCTGACATGCCGGTGGTCAATGTCGAACAGGTGCGCCTGTGGGATTGA	207	Metronidazole_Day21	2.73894	48.8	48.8	1.41e-51
PROKKA_04190		hypothetical protein CDS	ATGAGCCGTTTCAAGAACGAGATCACCCACCTGCAGGCGCACATCAAGACGCTGCGCCTCGGCGCGGGTGCGCTGGTCATCGTCGCCCTGGTCATGGGCGGCGGCTGGTGGAGCGCACCGCGCGATCTGACCATCCACGTCCCGCCTGACCTACGCTCCGGCAGTACCCGCAAGTGGTGGGAAGTGCCGCCCGAGTCGGTCTATGCGTTCACGTTCTACGTGTTCCAGACCCTCAACCGCTGGCCGACGAATGGCGAAGAAGATTACCCGCGCAACCTCCATACGCTCTCGCCGTACCTCACCCCGTCCTGCCAGGCATTCCTCAAGGCGGACTACGACTACCGCCGCAGCACCGGCGAACTGCGCCAGCGGGTGCGCGGCATCTACGAAATCCCCGGT…	693	ColMet_Day7	2.7352	12.54	12.54	8.66e-14
PROKKA_04685	oprM_5	oprM 5 CDS	ATGCGCAAACCTGCTTTCGGCGTATCGGCGCTGCTGATCGCCCTGACCCTCGGCGCCTGCTCCATGGCGCCGACCTACGAACGTCCCGCCGCGCCGGTGGCCGACAGCTGGAGCGGCGCCGCCGCCCAGCGCCAGGGCGCGGCGATCGACACGCTGGATTGGAAGAGTTTCATCGTCGATGCCGAACTACGCCGCCTGGTGGACATGGCCCTGGATAACAACCGCTCGCTGCGCCAGACCCTCCTGGATATCGAGGCGGCCCGCGCGCAGTACCGAATCCAGCGCGCCGACCGGGTTCCGGGCCTGAATGCCGCTGCCACCGGCAACCGCCAGCGGCAGCCGGCCGACCTGTCCGCCGGCAATCGCTCGGAAGTGGCCAGCAGCTACCAGGTCGGGCTG…	1440	Colistin_Day14	2.73471	23.26	23.26	8.15e-25
PROKKA_01105		hypothetical protein CDS	ATGATCGGCTGGGGACGTGCCTGTATTGGCGTCGGGGGGCTGCTGTTGCTGGGCCAGTTGCTGGGGGGCGCCCTGCTGCTCGCGGACGACGGCGAAGCGACGCTGGCGGTCGAACACTTCTGGCAATTCGTCTTCCTGATCCCGGCGATCCTGGTGGCACTGGGAATGTTCGTCCTGCAGCATCACGTGGGTTCCTTCGCCCAGTTGTACCGCCGGCGTCTCGATGGCGCCTCCTACCTGCTGGTCTCCTGCGGCATCGCCCTGGTCCTGGGCAAGCTCTGCGTCCTGCTGCTCGCCTGA	300	Medium_Day21	2.73385	69.12	69.12	2.22e-71
PROKKA_04936		hypothetical protein CDS	ATGATGATCGAACCTTCCCTGGCGTCGAAGCTCGAGGCCCCCTGCCTGCTCAGCGTGGTAGTGCCGGTGTTCAACGAGGAGGCGGTGCTGCCGGCCTTCCACCAGCGCCTCGGCGCCGTGCTCGGCGACCTTGGCGACGATTGCGAGGTGCTCTATGTCGACGACGGCAGCACCGACCGCAGCGCGACGATCCTCGCCCAGCTACAGGCCGCCGACCGCCGGGTGGGCGTGGCCCGCTTCACCCGCAACTTCGGCAAGGAACAGGCGATGAGCGCCGGGCTCAAGCTGTCGCGCGGCGCCGCGGTGATCGTCATCGATGCCGACCTGCAGGATCCCCCGGAACTGATCCCGCAGATGCTCGACGCCTGGATCGGCGGCGCCGAAATGGTCAACATGCGC…	975	Colistin_Day7	2.73269	6.4	6.4	2.24e-07
PROKKA_03548		Acyl-CoA dehydrogenase, short-chain specific CDS	ATGCCCGTTTACAAAGCCCCGCTGCGCGACACGCGCTTCCTGCTCAACGAAGTCTTCGATTTCCCCGAGCATTACCGCAACCTCGTCAACGGAGCCGAAGCCACGCCGGACATGGTCGATGCGATCCTCGGCGAATGCGCGAAGCTCTGCGAGGAAGTGATCGCCCCGCTCTACCACAGCGGCGACGAGGAAGGCTGCCACCTGGAGAACGGCGAAGTACGGACGCCGAAGGGCTACAAGGAAGCCTACGAGGCCTATGTCGCCGGCGGCTGGCAGGGCCTCTCGCACCCGGTGGAGTACGGTGGCCAGGGCCTGCCGATGAGCCTCGGCGCGCTCAAGCAGGAGATGATGGGCACAGCCAACTGGCCGTTCTCCATGTATCCCGGCCTCTCCCTCGGC…	1821	ColMet_Day21	2.73187	18.64	18.64	4.37e-20
PROKKA_00127		hypothetical protein CDS	ATGAAGAGCGATCCCCAGGTGCCGGCCTCGGTCGACGCCGCGCCGCCGGCTGCGCTGAACAAAGCCGTCGAGGTCACCCTGGTCAAGGTGCATTGGCACCAGGGCAAGGAGAAGGCGGCCGGCGAAAAGATCAACGTCAGCCCTGACCAGGTTGAATTCCTGCGCCGCGAAGGCGTGATCAAGAAGGAGGCCTGA	195	Colistin_Day14	2.73181	13.9	13.9	3.75e-15
PROKKA_04193		hypothetical protein CDS	ATGCCCTCGAACTTGAATAGCTGGGCTCAGGGCCTGGCGCTGGCCTTGGCCGTCGCGCTGCTCGGTGGCTGCGCCACCAGCAAGGAAAAGCTGCTGACCCACGGCGACAGCACGATGATGAACATCTGGCAGCAGAACGCCGGCGACGGCGGCGGTGGTGCCGGCCAGGTAGCGCGCAGGCAGTTGCTCGATGCGCGCCAGAGCCTGCGCAGGCCGCTGACCGAGATGGACGTGCAGGCCGCGCCTGCCGAGCAGATGCGCTACACGCGCACGGCGCGCAACGAGGTCTACCGCCAGTTCCAGCGCCTGCCCAACCCCGATCTCGTGATGTACGTGTATCCGCATTTGGCGGGCACCGACCCAGTGCCGATTCCGGGCTATACGACCGTGTTCCCGCTG…	450	Colistin_Day14	2.73093	8.94	8.94	5.93e-10
PROKKA_04686	acrB_3	acrB 3 CDS	ATGTCCGAATTCTTCATCAAGCGGCCGAACTTCGCCTGGGTGGTGGCCCTGTTCATCTCCCTGGCCGGCCTGCTGGTCATTTCCAAATTGCCGGTAGCGCAGTACCCCAATGTCGCGCCGCCACAGATCACCATCACCGCCACCTATCCCGGCGCCTCGGCGAAAGTGCTGGTGGACTCCGTCACCAGCGTGCTCGAGGAGTCGCTGAACGGCGCCAAGGGCCTGCTCTACTTCGAGTCGACCAACAACTCCAACGGCAGCGCCGAGATCGTCGTCACCTTCGAGCCGGGCACCGATCCGGACCTGGCCCAGGTGGACGTGCAGAACCGCCTGAAGAAAGCCGAGGCGCGCATGCCGCAGGCGGTGCTGACCCAGGGCCTGCAGGTCGAGCAGACCAGC…	3132	Colistin_Day7	2.73085	9.33	9.33	1.6e-10
PROKKA_00969	prsE_1	prsE 1 CDS	ATGAGCGGGCAGGCGCGGTTGCGCGAAGTCGGCGCCGGCGGCGCGGCGCTGGAACTGGACGAGAAGCGTTTTTCCCGGCTCGGCTGGGGGTTGGTGCTGCTCGGCTTCGTCGGCTTTCTCCTGTGGGCCGGGTTGGCCCCGCTGGACAAGGGTGTCGGGGTCTCCGGCACGGTGATGGTGGCCGGTAGCCGCAAGGCCGTGCAGCACCCTACCGGTGGCCTGGTCAGGCACATCCGCGTGCACGAAGGCGAGCGGGTGGAGGCAGGACAGGTGCTGCTGGAGATGGACGCTACCCAGGCCCGGGCCCAGGCCGATGGCCTGTTCGCCCAGTACCTGGCGGCGCTGGCGAGTCTGGCGCGGCTGAGCGCCGAGCGCGATGAAAAGGCGCGGATCGAGTTT…	1332	ColMet_Day14	2.73041	18.5	18.5	4.12e-20
PROKKA_03104		hypothetical protein CDS	ATGCCTGTTCGTCACTGGCCCGCCGTGCTTCTGGCCCTGGCCGTCCTCTGCGGCCTCGCCGGTTGCAGCGGCAACTACAAATTCAACGACGGCGACTATCGCCCGCTTGGCGATCCGCAGGCGGTCAATCGCGGCAAGTGA	141	Colistin_Day14	2.72988	23.59	23.59	3.78e-25
PROKKA_00133		hypothetical protein CDS	ATGGCGAGAGCCTGGATCAACAACTGGAAGACGACGCTGAGCGCCGGCCTTTCGCCTGGCGAATTGAGCCTGACGGTGCCGGATGCTGCCGCCGCGCTGCTGCCGCTCTCTGGCGGTAACTGGGTGCTGCTGACGCTGGCGGATGATGCCGGCGCTCAGCATGAGATCGTGAAAGCAACCGCGCGTGCCGGCGGGGTGGTGACGATCGATCGCGCCCAGGAAGGCACCACCGGCGGCAATTGGCCGGCGGGAACGGCGATCTATGCCGCCGTCACGGCTGGCGACCTCATGACGCTCCAGGCGCGCATCCAGGCTCTGGAGTCCGGGGCGTCTGGCGGCACCCTTGTCGACGAAACCGGCGCAACGTTGGTCGACGACGCCGGCAACAACCTGATCATG…	411	ColMet_Day21	2.72952	30.55	30.55	2.96e-32
PROKKA_06393		Phage tail sheath protein CDS	ATGAGTTTCTTCCACGGCGTTACGGTAACCAACGTCGATATCGGTGCGCGCACCATCGCGCTGCCGGCCAGCTCCGTCATCGGCCTCTGCGATGTGTTCACGCCGGGGGCGCAGGCAAGCGCCAAGCCCAACGTTCCGGTGCTGCTCACCAGCAAGAAGGACGCCGCCGCGGCGTTCGGCATCGGCTCGTCTATCTACCTGGCCTGCGAGGCCATCTATAACCGTGCCCAGGCCGTGATCGTGGCGGTGGGCGTGGAAGCCGCGGAGACTCCCGAGGCCCAGGCCAGCGCCGTCATAGGTGGTGTCAGCGCCGCCGGCGAGCGCACCGGACTTCAGGCTCTGCTAGACGGCAAGAGCCGCTTCAATGCTCAGCCGCGTCTACTAGTTGCGCCGGGTCAT…	1161	Colistin_Day14	2.72892	6.1	6.1	5.22e-07
PROKKA_03562	aaeB_5	aaeB 5 CDS	ATGTATTTCGGGGCGTCCGCGATGGCCAAGCCTTCCTTCTTTTCCTCCGACCTGGTGCAGGTGCTGCTGTGCCCGCGCCTGCACGAACTGCAGTTCGCGGTGAAGGCCCTGCTGGCCGGCGGGTTGGCCCTGTACCTGGCCTTCAGCCTGGAGCTGGAGCAGCCGCAATGGGCATTGATGACGGTGTTCGTGGTCAGCCAGCCCTATAGCGGCATGGTCCTGGCCAAGGGCATGTTCCGCCTGATCGGCACCTGCGCCGGTGCGCTGGTGTCCATCGGCATGGTCGCGCTCTATGGTCAGGCGTCGCTGCCCTTCCTCCTGCTGATGGCGCTCTGGCTGGCGTTCTGCACCGCCGGCGCGTCGCTGCTGCACAACCATGCGTCCTACGGTTTCGTCCTG…	1122	ColMet_Day7	2.72867	7.66	7.66	1.2e-08
PROKKA_00210		hypothetical protein CDS	ATGTCCGCCTGGGCGCGCTGGTATGAGCGCCACTGGCGCGACTGGCGGCCAGCCGCCTATCGCCCCGGAGCCACCCTGGCCCTGGTGCGGCGCAACCTGGCTGCGTGCGACGGCGAGGCGCAGGACGGCAGGCTGTTGCTGCGTACGAAAGAGCTGAGCCTCGAGGTTCGCGAGCGGGTCCAGGCGCACCTGTTCATGCATATCGTCAGCACCGAGTTCAGCCTGTTCGTGGCGGCGCCCGGGGGGCCGCCGGCCAGCCTGGAGCTGCGTCACGCCGGTTGCTTGCGGCGTCGCGGCATCCTTTGCAAGGTGCGCAGCGGGAGCGGGCTCGAGCCGTTGCGGGAGGCCTTGCAGGGGGGCGACCGGGCCTTGCTGGAGCAACTCATGCCGCTGGACTTC…	579	ColMet_Day7	2.72591	14.39	14.39	9.88e-16
PROKKA_04673		hypothetical protein CDS	ATGTCTTCTTCGCGTCTCGGCGTGCTTGTCCTCGCCCTGCTCCTGCTCACCGCCACCCTGCTCGGCGGCTGCGAAAACACCCACCAGCACCTGCTCGCCCAGGGCTACCCGCCCGCCTATGCCGACGGTTTCGACGACGGCTGCGGCAGCGGCCGCCAGGCGGCCGGCTCGATCAGCGGCGAATTCCGCAAGGACGTCCCCCGCTACCTGCGCGAGGCGATCTACGCCAGCGGCTGGGGCGACGGCTTCGAGCAATGCCGGTCGATGGCGCAGAGCGAAGAGCGGCGGCGCTTCGAGGAACGCCAGTGGAACGACCGCGACGACGATTGGCAGCGCGACCGCGACCGCGTGCTGGCCCGGGCCTTGCGCGAGCGCTGA	378	ColMet_Day21	2.72583	12.32	12.32	1.36e-13
PROKKA_03618		hypothetical protein CDS	ATGAACGTCGGTCTCTCCGCGGAGGTGCGCTACCACTGGTTCCGCGAGCACCTGGTGGTGGTCGGCGATTGGCACCGCCTGTCCCCCTCCGAGCGCGATCGCCTGCGGCACCAACCGATGCCGGATGAGGCCGCGCAGTCCTTGCGCGTCGACCTGTCGCCCTGGTCCTGCGGGATGGTCTTCAGCGAGCTGCTCGGCGCCGACCTGACCCGCTTCGGCCTCTGCTACCTGGCTCCGGCCGAGGTGCCGGCATCCGACCTGACGCGCCTGGGTCGGCGCCTGCGCGAAGAGTTCCCGTTGCTCGACAGCCAGGTGGACAGCGGCGCGGAAGGTTTCGAACTGGTCGTCCACGGGCGGCCCGAGGAGAGCCCGGCGCTGGAAGTCGGCCCCTTCGCCGAC…	1263	ColMet_Day14	2.7245	11.79	11.79	4.59e-13
PROKKA_06396		hypothetical protein CDS	ATGAGTAAAGACATGGACCTGGTGGTCTCCATCGGCGGCATCGCCGACCCCTCCTTGGGCAAGGCATTCGAGACCGTCAAGGCACGGCTCGACAGTCTCCAGGAACGTTCCCGCCAGGCGTCCAGCCTGAGAGATGTGCTGGGAGACGCCATACGCCTGGAGCGAGAACTCGCCGATATGCGCAAGGTCGGGGACCGCGGCGTTGCTGAGCATGCCCGGCAGCTTGGCGAACGCCAGGAGCAACTGAAGCGACTCGGCATCGAGGCCAGGGTCGCGGGCGATGCCTACGCTCGACTGGGCGAGATGCAGCGTGGCCTGGATATGCAGGTCCGCGGCCTGCAACGGCTGGAGCAGGCCAGCCAGGCAATGCCATTGGCTAGCGCATTTTCCGGACTGGTC…	2238	Metronidazole_Day14	2.72278	13.43	13.43	5.02e-15
PROKKA_04056		hypothetical protein CDS	ATGCCCTACCGCGTTCTCCTGCTCATCCTGGCCCTGACGCCCGCCCTCGCCTCCTCCGCCACCCTGGACGAACGCCTGGGCGACCTTGAACACGCCTTCAAGCCCGACCTCGACGGGACGGAAAGCGCAAAGCCGGCCAGCCCGCCGCCGGAGCGGTTCAAGCTGGCGCCGCTGGGTAGCGTGGTGCGCAAGAAAGAGTGCGCAACGTCGAACCTGCCGGATGAGCAGTCCAGCTGCGCGGCGCTGGAGTTCTGCACGGACTGCGCGCAGTAA	273	ColMet_Day21	2.72262	31.05	31.05	9.08e-33
PROKKA_02066	bepE_3	bepE 3 CDS	ATGAATTTCTCCCAATTCTTCATCCAGCGGCCGATCTTCGCCGCGGTGCTGTCGCTGCTGATCCTGATCGGCGGCGCCATCTCCCTGTTCCAGCTACCCATCAGCGAATACCCGGAAGTGGTGCCGCCGACCGTCGTGGTCCGCGCCAACTTCCCCGGCGCCAACCCGAAAGTCATCGGCGAGACCGTCGCCTCTCCCCTGGAACAGGCGATCACCGGGGTGGAGAACATGCTCTACATGTCCTCCCAGTCGACCTCCGACGGCAAGCTGACCCTGACCATCACCTTCGCCCTCGGCACCGACCTGGACAACGCCCAGGTGCAGGTGCAGAACCGCGTCACCCGGACCGAGCCGAAGCTCCCGGAAGAAGTGACCCGGCTCGGCATCACCGTCGACAAG…	3189	ColMet_Day21	2.7225	25.1	25.1	1.07e-26
PROKKA_00183		Cupin domain protein CDS	ATGCCCGAACTCGCCACCCGTGAATTCTGGAAAGACCTGCAACCGATTCCCGACTGCTTCAAGCCGGACGCCAAGCCCGAGGTCTATCTGCGCAACGCGCCGACCGAGGACGAGCGCCTCTACGTGCCCTTCACCGAGACCGTGAAGTCGCGTCCGCTGTGGATCTCGCCAAGCGAAAACCGCTGGTGCGACATCCTGATGGCGACGAGCGCCGGCCTGGTCAACCGCCACTACCACCCGCACGAGGTGTTCGCCTACACCATCAGCGGCAAGTGGGGCTACCTGGAGCACGATTGGACCGCCACCGCCGGCGACTTCGTCTACGAGACGCCCGGCGAGGGCCACACCCTGGTGGCCTACGAGCACGAGCAGCCGATGCGTGCGTTCTTCATCGTCAAG…	534	Colistin_Day7	2.72192	0	0	NA
PROKKA_03072		Flagellar hook-length control protein FliK CDS	ATGCAAACCCCCGGCGACCGCCTGCTGGCACGCCTGCTGGCATCGAGCGGGAGCCGGCCACTGCCGCTGGCCGATCTCGCGCGCCTGCTCGATGCCGTGCAGGGGCGCATCCAGGTCGCCAGCGCAGCCGAAAGCCATGCGGCGCGCCTGCAGGTGCAACTGCCCCAGCTCGGCGCCGTGGAGGTGCAGGTCCTGCATGGCCATGGCCAGTTGCAGATCGAGATCAGTGCCAGCCCCGGCAGCCTGGCGTTGCTCCAGCAAGCCCGTGGCGAGTTGCTCGAACGCCTGCAACGGCTGCATCCGGAACAACCGGTGCAACTCACCTTCAATCAGCAGCAGGACAGCGGTCAGCGCTCGCGGCAACGTCGCTACCTGCATGAAGAGTGGCAAGCCGAATGA	399	ColMet_Day14	2.72164	8.69	8.69	9.27e-10
PROKKA_00015	aroH_1	aroH 1 CDS	ATGGACGATCTATTGCAACGCGTACGGCGCTGCGAAGCGCTGCAGCAACCCGAATGGGGCGATCCGTCGCGCCTGCGCGACGTGCAGGCGTACCTGCGCGGCAGTCCGGCGCTGATCCGCGCCGGCGACATCCTGGCCCTGCGCGCGACCCTGGCGCGGGTCGCCCGCGGCGAGGCGCTGGTGGTGCAGTGCGGCGACTGCGCCGAGGACATGGACGACCACCATGCCGAGAACGTGGCGCGCAAGGCCGCCGTGCTGGAACTGCTGGCCGGCGCCCTGCGCCTGGCCGGCCGGCGGCCGGTGATCCGCGTCGGGCGCATCGCCGGGCAGTACGCCAAGCCGCGTTCCAAGCCGCACGAGCAGGTCGGCGAGCAGACCCTGCCGGTCTATCGCGGCGAC…	1218	Colistin_Day14	2.72159	17.14	17.14	1.7e-18
PROKKA_02519	ecpD_3	ecpD 3 CDS	GTGACCGCGGAGCGCACCCGCCTGGTGTTCGTGGAGGGCCAGCGCGAGGCCTCGTTGCTGCTGGTCAACCAGAATCCCTACCCGGTGCTGGTGCAGGCGTGGGTCGATGACGGCGCCCTCGACGGCGAACCGGATACCGCGCTGGCTCCGTTCCTGCCGCTGCCGCCCGTATTCCGCCTGGAGCCGGGACGCCAGCGCAGCCTGCGCCTGCTGGCTACCGGCCAGGCCCAGGCACGGGATCGCGAATCGCTGTACTGGCTGAACATCTACGAGATCCCCCCGCAAGCCACCGCCGAGGCCGCTGGCCGGCCCCGGCTCACGGTCACCCTGCGAACCCAGATGAAGGTGCTGTACCGCCCGCACGGCCTGCATCCGCACGCCGAGGACGCGGCCGCCGAA…	648	ColMet_Day7	2.72153	10.41	10.41	1.53e-11
PROKKA_04343	feoB	feoB CDS	ATGACCGCATTGACCCTCGGCCTGATCGGCAATCCCAACTCCGGCAAGACCACCCTGTTCAACCAGCTCACCGGCTCGCGCCAGCGGGTCGGCAACTGGGCCGGCGTCACCGTGGAGCGCAAGGAGGGTGCGTTCCACACCGCCCGCCACGCGGTACGCCTGGTCGACCTGCCCGGCACCTATTCGCTGACCAGCGTTTCCGCCCAGGCCTCGCTGGACGAGCAGATCGCCTGCCGCTACATCGCCAGCGGCGAAGTCGACGTGCTGGTCAACGTGGTGGATGCGGCGAACCTGGAGCGCAACCTGTACCTCACGGTGCAGTTGCGGGAGATGGGCATCCCCTGCATCGTCGCGCTGAACATGCTCGACATCGCCCGTAGCCAGCGCATCCGCATCGAT…	2301	Medium_Day21	2.72032	201.34	201.34	2.16e-204
PROKKA_00364	ssuC_1	ssuC 1 CDS	ATGCCCACTGATACCCTCGGACTCGCCGTCGCCAATCCTGTCCCGCGCAAGCGGCGCCTGCCCGGCGACCGTCGGCGCTGGGCCGCCGGTGCCAGCGTGCTGGCCCTGGCCCTGCTGTGGTGGGCGGCGACCCGTTTCGGCTGGGTCGACGTGCTGTTCCTGCCGGCGCCCGAACAGCTCTTCGAAGCCCTGCAACGGCTATGGCAGGAGGGCTACCTCGATGCCAGCCTGCTGCAACACGTCGGCACCAGTCTGCTGCGGGTGCTCCTGGCGCTCGGCGCGGCGGTGCTGACGGCGATCCCGCTGGGCGTGCTGATGGGCCTCAACCCCTTGGCCGGAGCGGCCCTCGATCCGCTGGTGGAGTTCTACCGGCCGATCCCGCCGTTGGCCTACCTGCCG…	819	Colistin_Day14	2.72027	11.25	11.25	2.23e-12
PROKKA_05576		hypothetical protein CDS	ATGACCTTTTCCATCGTCGGCCGCTGCGCCGAAACCGGCCAGTTGGGCATCGCCATCAGCTCGTCGAGCATCGCCGTCGGCGCCCGTTGTCCCTGGCTGCGCGCCGGCACCGGCGCGGTGGCTACGCAGAACATCACCCTGCCGGCGCTCGGCCCGCAGATCCTCGACCGCCTCGACCAGGGCCTGGCCCCTGGCGAAGCGCTGGACCAGGCGCTGAGCAGCAACGGCTATGGCCAGTATCGCCAGGTCACGGTGATCGACCAGCACGGCCGCACCGCGCTGTTCACCGGCCGCGAGGCGCTCGGCGTGCACCATGCGCGGGCCGGCGAACAATGCGTGGCGGCCGGCAACCTGCTGGCCGCGCCGGAAGTGATCGAGGCGATGGTGGATGCCTTCGAG…	675	Colistin_Day14	2.71887	9.89	9.89	5.89e-11
PROKKA_04687	acrA	acrA CDS	ATGGTGTTGCCGGTGGAGGTCCTGACGGTGCAGGCCGAGCCCCTGGCGCTGAGTTCGGAACTGCCTGGGCGGATCGAACCGGTGCGGGTCGCCGAGGTGCGCGCGCGGGTGGCCGGCATCGTCGTGCGGAAGCGCTTCGAGGAGGGCGCCGACGTCAAGGCTGGCGACCTGCTGTTCCAGATCGATCCGGCACCGCTGAAGGCTGCGGTGTCGCGCGCCGAGGGTGAGCTGGCGCGGAACCGCGCGGTGCTGTTCGAGGCGCAGGCGCGGGTGCGTCGCTACGAGCCGCTGGTGAAGATCCAGGCGGTCAGCCAGCAGGACTTCGATACCGCCACCGCCGACCTGCGCAGCGCCGAGGCGGCGACCCGCTCGGCCCAGGCCGACCTGGAGACCGCGCGC…	1065	Metronidazole_Day7	2.71845	6.52	6.52	8.71e-08
PROKKA_00100		hypothetical protein CDS	ATGCAACTCAAAAATATCAAAACGTCAAGCCAGGCGCAACAGCCCGTGACCACCGAGGAGGTCGGCTTTCTCCTGACTCCCAGCGGGCTCTGTGCGCTCCAGGTCTGCGAGGGGGTTCCCATCGTAGAGGTGATGCAGCGATACGAGGAGTCGCTCAACGCTCTCTGCGTTTTGCTCAGGCGCATGGCCAGGGACGTCGATCACCCTATGAACGACTCAGAGGCGGAAGCTATCGCGCTGCTCACCGAGGTGGTGGCGGCGATGCACAGTAGCTGCGTGCGGGGCTTGGATGCAGCGGGAGGTGCGGCATGA	312	ColMet_Day21	2.71799	64.6	64.6	7.02e-67
PROKKA_04230		hypothetical protein CDS	ATGATCGATTGGGAATTCCTCGTTCCGGTGGCTATGGGCTGGGCGCTGCATCACTGGTGGACGGTGATGACGGCGCTAGCGGCGGTAGGGGTGCCGCCATGGGGCGGGCCGCGCCGCCGGCCGGGAGCGGAAGGCATGAGCGATAGGCCGAAGGCGCGGCCGACGCCCCTGTAA	174	ColMet_Day7	2.71738	12.06	12.06	2.77e-13
PROKKA_02866		hypothetical protein CDS	ATGAAAACCCTCTCTAGCCTGCTCCTGATCGGCTTCGCCGTCGTTCTGCTCGCCCCGCGGATGGCGCCCGCCGCCAGCGCCGCCGAAGACAAGGCCACCTATTGCGGCTCCGGCTTCACCCAGTATCTGGTTCCGGACGACGTCGCGGGCTGCTCGCTCAGCGAGGCCTGCCGCCTGCACGATATCTGCTACGGCCGCTGCGACAAGGACGGCGACCTCTACGGCAGCGCCTACTGCGCGCAAAGCGAAAAGTCCGAAGCCCGCAACATGAGCAAGCAGCAGTGCGACGCCAGGCTGCAGGCCGACATCGCCGCACAGAACGGCAACAGCCACCTATGCCGCGCGGTGGGAGGCGTCTACCGGGTATTCGTGAAGCACCTGGGGCAAGGTCCGTTCAAT…	669	Medium_Day21	2.7171	38.57	38.57	1.85e-40
PROKKA_02519	ecpD_3	ecpD 3 CDS	GTGACCGCGGAGCGCACCCGCCTGGTGTTCGTGGAGGGCCAGCGCGAGGCCTCGTTGCTGCTGGTCAACCAGAATCCCTACCCGGTGCTGGTGCAGGCGTGGGTCGATGACGGCGCCCTCGACGGCGAACCGGATACCGCGCTGGCTCCGTTCCTGCCGCTGCCGCCCGTATTCCGCCTGGAGCCGGGACGCCAGCGCAGCCTGCGCCTGCTGGCTACCGGCCAGGCCCAGGCACGGGATCGCGAATCGCTGTACTGGCTGAACATCTACGAGATCCCCCCGCAAGCCACCGCCGAGGCCGCTGGCCGGCCCCGGCTCACGGTCACCCTGCGAACCCAGATGAAGGTGCTGTACCGCCCGCACGGCCTGCATCCGCACGCCGAGGACGCGGCCGCCGAA…	648	Metronidazole_Day14	2.71669	9.03	9.03	2.33e-10
PROKKA_02450	glnH	glnH CDS	ATGAAGAAACTCCCCGCCATCACCGCCCTCGCCCTCGCCCTGATCTCCGGCCTGGCCCAGGCCGACCGCCTGGAGGACATCCGCAAGGCCGGCGTATTGCGCGTCGCGTCCTTCGACAGCAACCCGCCGTTCGGCTTCGTCGACGCCAAGAGCAAGCAGATCGAAGGCCTCGACGTCGACTATGCCAAGGCCCTGGCCGACAAGCTGGGCGTCCGGCTGCAAGTGCTGCCGACCAACCCGGCCAACCGCATCCCGCTGCTGACGGCGAACAAGGTCGACCTGGTCCTGGCCAACTTCACCATCACCCCGGAGCGTGCGCAGCAGGTGGACTTCAGCATCCCCTACTTCTCCTCCGGCCAGCAGTTCATCGTCAAGAAAGGCACCCTGACCTCGCCGGAA…	807	Medium_Day21	2.71568	11.14	11.14	1.84e-12
PROKKA_06385		hypothetical protein CDS	ATGGGCAACGAACCGCAGACACTGACGGAAATGCCGCTCTGGGTACTGATCCTGCTCGCCGCGCTGGGCGGCGTCAGCGGCGAGATGTGGCGTGCCGACAAGGCCGGTCTCGGCGGCTGGGCCTTGTTGCGGCGCCTGGCGCTGCGCTCCGGCGCGTCGATCGTCTGCGGCGTGGCGGTGATGCTGCTGGCGTTGGCTTGCGGCGCCGCGCTGCTGTTCGCCGCGGCGCTGGGCAGCCTGACCGCCGCGGCCGGCGCGGAGATCGCCGTCGGTCTCTACGAACGCTGGGCCGCCCGGCGCCTGGGGGTTTGCGAGCTGCCCGAGGAACAGTCGGACGACCGTGGCCCGCATTGA	354	ColMet_Day14	2.71549	33.24	33.24	2.39e-35
PROKKA_05015		HupE / UreJ protein CDS	ATGAAACTGCCCAAGCTGCTCGCCGCCCTCGCCCTGCTCGCCGCGCCGGCGCTGGCCTTCGCCCACCCCGGCCACGGCGAACACGGCCTGGTCGCCGGCCTCGCCCATCCGCTCACCGGCCTCGACCACCTGCTGGCGATGTTCGCCGTCGGCCTCTGGGCCGCCCAGCAACAGGGAGCCGCGCGCCTCGCCCTGCCCTGCACCTTCGTCGGCACCATGCTGGTCGGCGGGCTGCTCGGCTTCGAGGGCCTGCAACTGCCGTTCATGGAGACCGGCATCGCCGCCTCGGTGCTCGCCCTCGGCCTCTGCGTGGCCCTCGCCGTGCGCCCGCCGCTGGCGCTGGCGATGGCCGCCACCGCGCTGTTCGCCCTGGCCCACGGGGTCGCCCACGGCCTGGAG…	597	ColMet_Day14	2.71456	26.13	26.13	5.18e-28
PROKKA_05576		hypothetical protein CDS	ATGACCTTTTCCATCGTCGGCCGCTGCGCCGAAACCGGCCAGTTGGGCATCGCCATCAGCTCGTCGAGCATCGCCGTCGGCGCCCGTTGTCCCTGGCTGCGCGCCGGCACCGGCGCGGTGGCTACGCAGAACATCACCCTGCCGGCGCTCGGCCCGCAGATCCTCGACCGCCTCGACCAGGGCCTGGCCCCTGGCGAAGCGCTGGACCAGGCGCTGAGCAGCAACGGCTATGGCCAGTATCGCCAGGTCACGGTGATCGACCAGCACGGCCGCACCGCGCTGTTCACCGGCCGCGAGGCGCTCGGCGTGCACCATGCGCGGGCCGGCGAACAATGCGTGGCGGCCGGCAACCTGCTGGCCGCGCCGGAAGTGATCGAGGCGATGGTGGATGCCTTCGAG…	675	ColMet_Day7	2.71414	8.98	8.98	4.94e-10
PROKKA_02856		hypothetical protein CDS	ATGATTCCAGACATCGATTCCCGTCTCAGCCGGAACATATTGAAATCCATCTCGTATGGCCTCCCCCTCGCCGAAGTGGTCCCCGACCATACCTATGCGCAACTGGAAACGCGCCTCGGCGAACTGAAACGCAGGTATCTGGAGCTGCGCATCTCCCACGGCGCGCGCGAGCTGCCGTTCAGCAACTACCTGTTCTACCTGATCCTCCAGTCGCGCCACCAGGAATTCGACTTCAAGCTGCGCCAGGGCAACTCGGTGGTCACCAACATCCACCGCTTCAAGAGCAAGGGACGCATCCCGTCCCTGACCACCCTGCTCCTGGCCGATGCGGTCAACGCCAAGAGCGAGCTGGAACTCAAGCATCCGGACATCCCGCAGCTCGACCGCCACGCCCGCGAC…	1170	Medium_Day14	2.71378	36.78	36.78	4.69e-40
PROKKA_00994	phnF	phnF CDS	GTGCGCCCTTTCCAAACCATGCACTTGTCTAGACAAAGCGAACCGCTGTACCGCGAACTGGCCGAACGGCTGCGCCAGGAACTGCTGGCCTACCGCCCCGGCGACTACCTGCCCGGCGAGATCCAGCTGGCCCAGCGCTTCGCGGTGAACCGCCATACCCTGCGCCGGGCGCTCGACGAACTGGTGCTCGAAGGCCGCGTGCTGCGGCGCCAGGGCAAGGGCACCCAGGTCCTGGAGGCGCCGACGATCTACCCGATGGGCGCCGCCAACGCGTACACCGAGTCGCTCTCGGCCCAGGGCCACCGGGTCGAGGCTCGGCTGCTGGAGGCGCGCCAGCGTCCGGCCGGCGCCGCCGAGGCCACCCACCTGGGGATCGGCGAGGGCGGGCGGGTGCTGGAA…	723	ColMet_Day14	2.71338	10.3	10.3	1.79e-11
PROKKA_02857		hypothetical protein CDS	ATGCAAGATGAACTGTTCAAGACCCGATACTCCAAGTACGGATACGGCATCGACGTGCGCCGTACCTACAAGGACCTGCCCTGCCAGCCGTTCTGGACCTGGGTCACCGGCAAGTCGCTGAACGACCGCCCGCCGCGGCGACCGAAAGACACCCTGCTCAAGCCCTGGCAGCTCTACCTGCACATCAGTTGGGGCTACGCGGTGTTCTTCCTCGCGGTGATCTACGGCCAGCAACTGCTCGCCTCGCAGCAGCCGCTGTGGCTGAAGTGCCTGCTGGGCGCGCTGATCATGTGCCTGGTGGTCAACCGCCAGCGCGGCTTCCTCCATACCTTCCACTACACCACCCATGGCGCCAGCCTGGAGAACAAGGCGCTGGCCCGCTTCACCTGCAAGTGGATC…	1275	Medium_Day14	2.7129	47.2	47.2	9.87e-51
PROKKA_03027	gpr_1	gpr 1 CDS	ATGCAGCATGTCCGTCTTGGCAATAGCGGCCTGAAAGTCTCCCGACTCTGCCTGGGGTGCATGACCTATGGCGATCCGGCGTGGCGTCCGTGGGTGCTGGACGAGGAACGGGCGCGTCCGTTCATTCGCGAGGCGCTGGAAGCCGGGATCGACTTCTTCGACAGTGCCGATATCTATTCCACCGGCGAGAGCGAGCGGATCCTCGGGCGCGCGCTCAGGGACTTCGCGCAGCGCGAGGACCTGGTAATCGCCACCAAGGCGTTCTTTCCCATGAGCGACAGGCCCAACGCCTGCGGCTTGTCGCGCAAGCACCTGCTTGCCAGCGTGGATGCCTCGCTGCGGCGGTTGGGTACGGACTACCTGGATCTCTTCGTGATCCATCGCTTCGATCCGGAAACC…	972	Colistin_Day14	2.71282	25.22	25.22	7.63e-27
PROKKA_04963	pleD_3	pleD 3 CDS	ATGATGACCGAGCACGATGACCCGACCCTGGACCGCCTGAAGCACCACTTCGCCCAGCGAGTGATCAACCAGGCGCGCCAGGTTCTGGAGGTCTGGCAACGCCTGACCCGCGCGGAGTGGAACAGCGACGGCATGGAAGAACTGGCCGACGCCACCCTGCGCCTGCAGCGCTACGCCGAACGCTTCGAGCAAGCCGAGCATGCCCAGCTGGCCGGTGCCATCGACCGTACCCTGGACGTCGTCGAGGCCAACCGCGGCCGGCTTTCCAGCGAGTCGATCAGCGAACTCAACCAGTTGATGCAGCGCCTGTCGCGCACCGGCCTGCGGCATGGCGACCAGCTCGAGCACACCGTCCTGCCGCCATTGCGCAAACCGGTCTACCTGGCACTGAAGGACCGC…	1629	ColMet_Day14	2.7121	16.69	16.69	3.17e-18
PROKKA_06389		Baseplate J-like protein CDS	GTGATCATCGATCTTTCCCAGTTGCCGGAGCCAGAGGTTATCGAAAACCTCGATTTCGAGACGATTTACCAAGAGCTGTTGGGCGACTTCCGCGAAGCCATGGCTGGCGAATGGACAGCGGAGGTGGAGTCCGATCCGGTTCTCAAGCTTCTGCAACTGGCGGCCTATCGAGAACTGCTGCTGCGGGCGCGGATCAACGATGCGGCGCGGGCGGTGATGCTGGCATACGCCAGCGGTGCCGATCTCGACCAGATCGGTGCCGGCTTCAATGTGCAGCGTTTGCTGATCAGGCCCGCTCAGCCAGAGGCGGTACCGCCGGTGGAGGCGCAGTACGAGAGCGACAAGTCGCTGCGCAATCGCATCCAGCTCGCGTTCGAGCAGCTATCCGTCGCAGGACCG…	888	ColMet_Day14	2.71186	19.98	19.98	1.21e-21
PROKKA_05015		HupE / UreJ protein CDS	ATGAAACTGCCCAAGCTGCTCGCCGCCCTCGCCCTGCTCGCCGCGCCGGCGCTGGCCTTCGCCCACCCCGGCCACGGCGAACACGGCCTGGTCGCCGGCCTCGCCCATCCGCTCACCGGCCTCGACCACCTGCTGGCGATGTTCGCCGTCGGCCTCTGGGCCGCCCAGCAACAGGGAGCCGCGCGCCTCGCCCTGCCCTGCACCTTCGTCGGCACCATGCTGGTCGGCGGGCTGCTCGGCTTCGAGGGCCTGCAACTGCCGTTCATGGAGACCGGCATCGCCGCCTCGGTGCTCGCCCTCGGCCTCTGCGTGGCCCTCGCCGTGCGCCCGCCGCTGGCGCTGGCGATGGCCGCCACCGCGCTGTTCGCCCTGGCCCACGGGGTCGCCCACGGCCTGGAG…	597	Medium_Day21	2.71062	12.85	12.85	3.2e-14
PROKKA_05903		D-allose transporter subunit CDS	ATGCTGTTGTCCCTGGAACCGCGCGGCCGGCAGTCGCGCTGGATGCTGCTGGCCTCTCCGCTGCTGGCGGGGTTGCTGACCCTGGTCTGCGGCGCGCTGCTGTTCGCCTGTCTCGGCCACGATCCCTGGCAGACCCTGCATACCGTGCTGGTACAGCCGCTCAGCGACCTCTATGGGCTCGGCGAGCTGCTGGTCAAGGCCATGCCGATCCTGCTCTGTGCCCTCGGCCTGGCACTGGCCTACCAGGCGCGCGTGTGGAACATCGGCGCGGAGGGCCAGTTGCTGGTCGGCGCCCTGGCCGGCAGCGCGGTGGCGATCCAGTTGCTCGACTGGCAGAGCCGCTGGGCGCTGGCCTGGGTGCTGCTCGCCGGCACCGCTGCCGGGGCGCTCTGGGCCGGG…	1098	ColMet_Day14	2.70645	12.5	12.5	7.97e-14
PROKKA_05958	fyuA_2	fyuA 2 CDS	ATGAAGTATCACTACCGCCTGCCGCTCCGCCGAACGCCGCCCGGCGGCTCCGACTACGCCCTGGCCCTGCTGCTCGCCCTCGGCGGTGCGTTGCCGGCCAGTGCCGCCGATGCTCCCGCGCCCGCCGAGGAAGCGCCGCCGCTGGCCGGCAGCGCACCGGTCAAGGCCGATACGGCCCTGGGCAAGGTCACTGTCACCGCGCGTCGCCGCGAGGAGGATTCGCAGAAGGTACCGACGCCGATCACCGTGCTCGGCGGCGAGACTCTCGAGGCCCAGCGCATCTCCCGGGTGCAGGACCTGCAGCAGGTGCTGCCCAGCGTCAATGTCGCCTACATCCATGCGCGGCAGTCGAGCGTCGCCGTGCGCGGCATCGGCAACAACCCCGCCAGCGACGGCCTG…	2373	ColMet_Day7	2.70632	13.28	13.28	1.46e-14
PROKKA_00161	hpcE_2	hpcE 2 CDS	ATGAGCCGCGCACTGAATGACGTCGCCGCCGGCACCCTGTTCGGCGTCGCGCTGAACTACAAGGGCCTGCTCGACAGCCGCCTGCCGGAGTTCCAGCAGCCGCCCTACCAGAAGCCGCCGGTGAAGCCGGTGTTGTTCATCAAGACACCGAATACCCGCAACGAGCACGACGCCCCGGTGCTCTTCCCGCGCGGCGTCGAGCGCCTGCAACCGGGCCCGGCGCTGGGCGTGGTGATCGCTCGCGACGCCAGCCGGGTGAAGGAGGAAGAGGCCATGGCGCATGTCGCCGGCTACGTGATCGTCAACGAGTTCAGCCTGCCGGAAGACAGCTACTACCGTCCGGCGGTGAAAGCCAAGTGCCGCGACGGCTTCTGCCCGTTCGGTCCGCAACTGGTGCCG…	660	ColMet_Day7	2.70631	13.96	13.96	2.82e-15
PROKKA_03829		hypothetical protein CDS	ATGAGTTCTTTTCCACGACAGCCAGCGGCGGAGCAGCGGCCCGCCAGCTTCCAAGAGTTCATCGGCCTCGAGCGCTGGACCGATGCCGACGGGGTGGCGCGGGTGCGCCTGGGGCATCGCCCGGAACTGATGAACTACCTGCAACAGTTCCACGGCGGGGTGTTGATGTCGGTGCTGGACGCCGCCATGGCCCAGGCGATCCGTGCCTGCCTGCCGGACTGCTCGATGGTGACCATCGACATGGCTACCCACTTCATGGGTAGCGCCCGCGGCGAGCTTCGTGCGGTTGGCAGGGTGGTGCGGCGGACCCGCACGATCTGCTTCTGCACGGCGGAAATCTGCAACGAGGACGGCGAGGTCATCGCCATGGCCTCGGGCAGCTTCAGGTACCGCGCGGCT…	408	ColMet_Day14	2.70593	9.42	9.42	1.56e-10
PROKKA_01815	besA	besA CDS	ATGAGAACCTCCCTGCTCGTCGCCGCCCTGGGCCTCGCCCTGGCGGCGGCCCTGCCCGGCGGCGCGCCGCTGGCGCAACCGGACCCCGAGGCGACCATGGACCGCAGCCTGCTGCAACGCCAGGACCTGCCCTATCGCTTCAGCGCCGTGGACCTGGACTCCGTCGATGGCCAGCGGCATTACCGGCTGTGGCTCGGCCGACCGCTGCAGGCACCGCCCGCCGCCGGCTACCCGGTGGTCTGGATGCTCGACGGCAACGCCGCCGTCGGCGCCCTCGACGCGTCCACCCTGAGACGCCTGGCCGACGGCGACGCACCGCTGCTGGTCGCCATCGGCTACCGCACGCCGCTGCGCATCGACCGCGCCGGGCGTACCTTCGACTACACCCCCGCGAGTCCC…	915	Colistin_Day14	2.70543	14.67	14.67	6.03e-16
PROKKA_04574		hypothetical protein CDS	ATGAGCCAAACGACTTTCGGCGTGATCATGCTGACCGCCTTGCTTGTAGTGTGCTTGTCGATGGCGGCCTGGGCCGATTGGCCCAACCTCAAGCGCAAGCTTACGAAGTTTAACCATCGGCACCGCCCGCACTGA	135	Colistin_Day21	2.70475	45.11	45.11	1.66e-47
PROKKA_03821		nucleoside diphosphate kinase regulator CDS	ATGGACAAGAAACAGCTGTTGCGCCTGATCACGGAAAAGCTCGCCGCGGACCTGGAAATCGCCGTCCGCGCCGCGCAGACCGCCCATGAGACGGCAACCCACGAAGAGAACGTCGCCGAGAACAAGTACGACACCCTCGGCCTGGAAGCGGCCTACCTGGCCGCCGGGCAGTCGCGCCGGGTCGAGGAGATCCGCCAGGCGCTGGGCCTGTACCGCAACCTGGTGCTGCGCGATTTCGACGAGGAACAGGGCATCCAGCTCACCGCGCTGGTCACCCTGCTGAACGCCGACGGCAGCCGGCGAACAGTGTTCCTCGGCCCTGAGGCGGCCGGGCTGAAGATCGATTGCGAAGGTCGCGAGGTGTTGGTCATCACGCCTCGCTCGCCACTGGGCCAGAGC…	477	Metronidazole_Day21	2.70403	23.22	23.22	2.52e-25
PROKKA_02038	czcC_2	czcC 2 CDS	ATGCCGATACTTCGGCCACTGGCCAGCGCGGGGAAACGCGCCTGCTGGCTACTGATGGGACTCTGCCTGGGCCTGCCGGCCCTGGCGAACGAGGCGCCGGTGAGTTTCAACGGCACTTCGATCAGCCTCGAGCAGGCGTTGGAGCGGGCCCTGCGGAGCAACCCCGAGCTGGCGGCGGTGGGGCGCGAGACCGAGATCGCCAGCGGCGCGCGGCAGCAGGCCGGGCTGATCCCCAACCCGGATCTGTCCTGGAGCGTCGAGGACACCCGCCAGGGCAATCGCCAGACCAGCGTCAGCATCGCCCAGCCGCTGGAGCTGGGCGGCAAGCGCGGTGCGCGGGTGGAGGTGGCGAAACGCGGCAGCGAGATCGCCTGGACCCAACTGGAAGTCCGTCGCGCC…	1287	ColMet_Day14	2.70361	11.18	11.18	2.07e-12
PROKKA_00930	ssuC_4	ssuC 4 CDS	ATGAGCATTTCCAAACGACTGGCCGAGCGCCTGGCGCCCTGGGCGCTGCCGCTGGTCCTGCTGGCGGTGTGGCAGGCGGCGGTGGAGTTCGGCTGGCTGTCCAGCCGCATCCTCCCCGCGCCCAGCGCCGTGCTCGAGGCCGGCTGGGCGCTGCTGCGCAGCGGCGAGATCTGGCAGCACCTGGCGATCAGCGGCTGGCGCGCGGCGATCGGCTTTCTCATCGGCGGCACCATCGGCCTGGTGCTGGGCTTCGTCACCGGTCTGTCGAAGTGGGGCGAACGCTTCCTCGACAGTTCGGTGCAGATGATCCGCAACGTGCCGCACCTGGCGCTGATCCCGCTGGTGATCCTGTGGTTCGGCATCGACGAGTCGGCGAAGATCTTCCTGGTCGCCCTCGGC…	789	Metronidazole_Day14	2.70342	11.87	11.87	2.23e-13
PROKKA_05902	mglA	mglA CDS	ATGTCCGCACCTTCCTCCTTCGCGCCGCCGCGCCTCGAACTACGCGGGATCAGCAAGCGCTATCCGGGTTGCCTGGCCAACGACCGCATCGACCTGTGCATCGACGCCGGCGAGATCCACGCCCTGCTCGGTGAGAACGGCGCCGGCAAGAGCACGCTGATGAAGATCATCTACGGCGTGACCCGTCCCGATGCCGGCGAGATCCGCTGGCAGGGCGAGCCGGTGCAGGTGCGCGACCCGGCTCGCGCCCGGGCGCTGGGGATCGGCATGGTGTTCCAGCATTTCTCCCTGTTCGAGACGCTCAGCGTGGCGGAGAACATCGCGCTCGCCCTCGGCGCCGAGGCGGGCAGCCCGCGCCGGTTGGAGGCGCGTATTCGCGAGGTGTCGCAGCGCTACGGC…	1572	ColMet_Day7	2.70168	12.93	12.93	3.42e-14
PROKKA_05016		fec operon regulator FecR CDS	ATGAATGACCGCGCTTCCAGCCGGGCGCCGCAGACGGGCGATACGGAGCTTTCCGGGCCGCCGGCCGCCGAGGCGATCGCCCCGCAGGTGCTCAGGGAGACCGCCTCCTGGCTGCTGCTGATGCAGGAGGGGCCGCTGGCTCCGGCGCAGCAGGCCGAGCTGGAGTCCTGGCGCTCGCGCAGCCCCGAGCACCAGCGCGCCTGGCGGCGTGCCGAGCGTCTGCTGGCGAATATCGGTTCGCTGCCGCCGGCGCTGGCCCGGCGTGCGCTCGAGCGTCCGTCCGGCAGCGGCCGGCGCGCGGTCCTGCGCGGCCTGGCCCTGCTGCTCGGCGGCGCACCGCTGGTCTGGTGGGGATGGCGCGCCCAGGTCTGGCGCGACGGCTTCGGCGCCGACTACCTC…	1023	Metronidazole_Day21	2.69982	16.9	16.9	7.94e-19
PROKKA_02750		hypothetical protein CDS	ATGTCGGGGAGTTCGCTACGCATCGTCGCTCCAGCGCTGCTGGTCATCGTCGGCTCCGTGCCGGCGAACCTCCCGCCCGCGCATGCGGCGGACGGCACGATCGTCGTCCAGCGCCAGGTCCAGCCACGGGTCGCCTACCGTCCGAGCATGGTGCCCGACCCACATCCCACCGTCGTCGACACCAACGTCTCCGCCGAGGTCAACGCCCTCGCCAACGGGGCGGCCAGCGGCAATACCGTGAGCCGCGAACTGGGCGATGCCGACTTCGCCATCGTTACCAGCGGTTCCGGGATACGCAGCATGATTCTCCCCGGTGGCGCCCTGCCGGGTTTCGCCAACCAGCCGGCGAACCCGGCGACGGTCCAGGCCGTCGGCAACCTCGGCACCACCCACGGCGCG…	492	ColMet_Day14	2.69755	11.38	11.38	1.27e-12
PROKKA_04979	livH_2	livH 2 CDS	ATGCCCCTTGCCCTCCTCACCCGCCCGCTCCAGGCCTGTGTCCTGGTCCTGGCCGCCCTTCTCGCGGTGACGGCCTACGCCGGACCGGCGCAGGACTTCGCCGCTGCCGACAACGGCGGTCGCGCCCACCTGCTCGAACACTGGGCGGCGACGCCCGACGCCGGTCGCCTGGCCTTTCTCGAAGCGCTGCGCCACAACCGCATTGCGCTGGACAGCCGCCAGCAGCCATTCCTCCTCGGCGCCGACCAGCGTTTCCAGGCCGCCGAAGGCGACGCCCTGCCGGACGGCGAGCCGAAGCCGCTGCGCCTGAACAATCGCCTGCGCGGCCTGCTCAACACCGCCCTGGCCAGCCACCAGTTGGTGGCCAACGAAGTGCCGCTGCGGCTGGCCGCCGCGCAG…	1590	Colistin_Day14	2.69615	10.29	10.29	2.24e-11
PROKKA_01826		hypothetical protein CDS	ATGACGGCACCTTTCAAGGATCATTTCTCCACCGGTTCGGCGAACTACGCCGCACATCGTCCGACCTACCCGGCGCGGTTGGTCGACGAGCTGGCCGCGCTCTGCCCCGGCACCCGCCTGGCCCTGGACTGCGGCTGCGGCACCGGACAGCTCACGGTGCTGTTGGCCGAGCGTTTCGAACGGATGGTCGGTACCGACGCCAGCGCCGCGCAGATCGACAAGGCGCAGGCGCGCGAGCGGGTCGAGTATCGCGTGGCCCTGGCCGAGGACAGCGGGCTGGCGGCGGCCAGCGCCGACCTGGTGACGGTCGCCCAGGCCGCCCACTGGCTGGACCTGCCGCGCTTCTACGAGGAAGTCCGGCGTGTGGCCCGCGCGGATGCCATCCTGGCCCTGGTCACC…	753	Medium_Day21	2.69461	146.84	146.84	1.2e-149
PROKKA_05903		D-allose transporter subunit CDS	ATGCTGTTGTCCCTGGAACCGCGCGGCCGGCAGTCGCGCTGGATGCTGCTGGCCTCTCCGCTGCTGGCGGGGTTGCTGACCCTGGTCTGCGGCGCGCTGCTGTTCGCCTGTCTCGGCCACGATCCCTGGCAGACCCTGCATACCGTGCTGGTACAGCCGCTCAGCGACCTCTATGGGCTCGGCGAGCTGCTGGTCAAGGCCATGCCGATCCTGCTCTGTGCCCTCGGCCTGGCACTGGCCTACCAGGCGCGCGTGTGGAACATCGGCGCGGAGGGCCAGTTGCTGGTCGGCGCCCTGGCCGGCAGCGCGGTGGCGATCCAGTTGCTCGACTGGCAGAGCCGCTGGGCGCTGGCCTGGGTGCTGCTCGCCGGCACCGCTGCCGGGGCGCTCTGGGCCGGG…	1098	ColMet_Day7	2.69345	11.74	11.74	6.01e-13
PROKKA_04335		hypothetical protein CDS	ATGACCCAGACCGCCATTACCCGCGAACCCGTCGCCGGACGCCGCCTGAAGGCCGAGCGCCTGAACGGCGCCCGCGCCCTGCGCGAGGCCCAGGCCCTGCGCTACCGCGTATTCAGCGCCGAGTTCGACGCCAAGCTCGAAGGCGCCGAAGACGGCCTCGACCGCGACGACTACGACCGTCACTGCGCACACATCGGCGTCCGCGACCTCGACAGCGGCGCCCTGGTGGCCACCACCCGGCTGCTCGACCATCGCGCCGCCGAACGCCTCGGGCGCTTCTACAGCGAAGAGGAGTTCCACCTCTCCGGCCTCGACGCCCTGCACGGCCCGGTCCTGGAGATCGGCCGCACCTGCGTCGCTCCCGAATACCGCAACGGCGCCACCATCGCGGTACTCTGG…	756	Medium_Day21	2.69324	145.45	145.45	3.07e-148
PROKKA_00079	tolC_1	tolC 1 CDS	ATGCGTGCCCTCGCCGGCCTGTTGTGCGGCCTGCTCGGCCTGGTTCCCGGCGCCGCCGCCTACGAGCCGGACGTGTTCGGCACCGCCGGCCAGGTCGCCGGCCAGGCGGTCTACGACCTCGGCGGCAGCGGTTTGCCCTGCCGCGGCGGGCCGCCACCGACCGAGCTGAGCCTGGAGGAAGCCATCGAGCGGATCCTCTGCCACGACCCGCAGACCCGCCTCGCCTGGGCCAATGCCAAGGCCCAGGCGGCCCAGGTCGGGATCGGCAAGTCCGCCTACCTGCCGCGCCTGGACGGCCGTCTCGACGCCAGTCGCGGCTACAGCGACATGGATTATCGCGATGCCCCCTACCTCTCCGGCGACGGCCATCGCCACCGGCGCGGCGCCAGCCTCCAATTG…	1416	ColMet_Day14	2.6928	12.04	12.04	2.46e-13
PROKKA_04980		leucine/isoleucine/valine transporter permease subunit CDS	TTGAACCAGCCACTCACCGTCACCCTCGCCCGCCGGGCCGGCGGCCGCGCCACCGCTATCGCGCTCGGCGCAGCCTTCGCCACGCTGCTGGCCATGCCGCTGCTGCACCTGCTGCCGGCGGACAGCGCGCTGCACCTCTCGGCCTACAGCCTGACCCTGACCGGCAAGATCCTCTGCTACGCCATCGTCGCCCTCGCCCTCGACCTGGTCTGGGGCTACGCCGGCCTGCTGTCCCTCGGCCACGGGCTGTTCTTCGCCCTCGGCGGCTACGCCATGGGCATGTACCTGATGCGCCAGGCCTCCGGCGACAGCCTGCCGGCGTTCATGACCTTCCTTTCCTGGAACGAACTGCCCTGGTACTGGGCCGGCACCCAGCACTTCCTCTGGGCGCTGTGCCTG…	1080	ColMet_Day7	2.6927	13.4	13.4	1.09e-14
PROKKA_00113		Phage regulatory protein Rha (Phage pRha) CDS	ATGAGTGAGATTGATCTTGATGAGGCCGGCCTGCGTGATCTGGTGATGGTCAATGACGGCCAGGTTGTAACGACCTCGCTGAAGGTGGCTGAGCGTTTCGGAAAGCGGCACGACAACGTGATCAAGGCGATCCGCGGCCTCGATTGCTCGCCAGAATTTCATGCCCTCAATTTTGAGGAGATGATCGTGGATGTCGATATCGGCAAAGGTGCCAGGCGGAAATCTCCAGCGTTCCGCATAACCAGAGATGGCTTTGCGTTCTTGTGCATGGGCTTCACCGGCAAGGAGGCGGCCAAATGGAAAGAGGCTTACATCCGTGCCTTCAACTGGATGGCAGAGCAACTGTTCAAGCGCTCGATGGACTTCGCCACCCTGCGTAACGAGCTGATGGCGGAGTAC…	528	Metronidazole_Day14	2.69262	22.29	22.29	2.86e-24
PROKKA_01102		DoxX CDS	ATGAAGACTGTCTTCTTGCGTTTACAGCATGCCCTCGACGTCACCCGTCGAGCGGATTTCCTCGCCCCGCTGGCGCTGCGCCTGTACCTGGCGCCGGTGTTCTGGATGGCCGGCAGCCAGAAGCTGGCGGACATGCCGGCCACCATCGAGTGGTTCGGCAATCCCGACTGGGGACTCGGTCTGCCGTTTCCCGAACTGCTGGCCTGGCTCGCCGCGCTGAGCGAGGCCGGTGGCGCCGTGCTGCTGTTGTGCGGCCTGGCCGTGCGCTGGATCAGCCTGCCGCTGATGGTGACCATGCTGGTAGCGATCTTCGCCGTGCACTGGCCGAACGGCTGGCAGGCGATCGCCGATCCGTCCGCGCCGTTCGCCAACACCCAGGTGCTGGAGGCCGGCGAGAAG…	591	Colistin_Day14	2.69259	12.33	12.33	1.62e-13
PROKKA_00084		hypothetical protein CDS	ATGCAACTCGCCACACTTCAGGAACTGAGCTTCGATGAAATCGACCAGGTATCGGGCGCCGGACTCTTCAGCTTCGTCGGCGATGCCATCGTCGATGTGGTCAAGGTGTCCAACGACCTGCTCAACACGTCGGTCATCTCTTCGGTCGGCAAGGTGTTCAACGCCGTCGGCCTGACCCCCATCCATCAACTGGCCGACACCCTCGGCTACGGCGTGTTCAAGGGCGTCGCCGCGGTCGGCGGCCTGCTCGGCGGCGATACCAGCCGTATCGATTACCACTACGACACCGAGTGGACCTGA	300	Metronidazole_Day14	2.69253	7.99	7.99	3.02e-09
PROKKA_04981	cbiO	cbiO CDS	ATGAGGACCACCCCGCACCTGATGCTCGAACCGGCCTTCCACCCCGGCCTCGATACCGCCGGCAGCGGCCGCGACGCCATCGGCCTGGGCGCCGCCACCAGCGGCCGGCTGGACGCGCGCCACGGCACCATCCTCAGCCTGGAAGACATCAACGTCAGCTTCGACGGCTTCAAGGCCCTGCGCGACCTGACCCTGTACATCGGCGTCGGCGAATTGCGCTGCATCATCGGCCCCAACGGCGCCGGCAAGACCACCCTGATGGACGTGATCACCGGCAAGACCCGCCCGCAGAGCGGCACCGCGTATTTCGGCGACACCCTCGAGCTGACCCGCATGAGCGAGGTGCAGATCGCCCAGGCCGGGATCGGCCGCAAGTTCCAGAAGCCCACGGTGTTCGAG…	858	ColMet_Day14	2.69234	11.61	11.61	7.17e-13
PROKKA_05918	pupB	pupB CDS	ATGACCCCCTTCCCGCGCTTCGCCCTGCGTACTCTCCCCGCCCTGTTCCTCAGCCTCGGCTGTCTCGCCGCCACCGCGCAGGCCGCCGAGGCGGTTCGCTACCGCTTCAGCCAGGCTGCCGCGCCGCTGGCCCAGGCGCTCAACGCGTTCAGCCGGGCCAGCGGGCAGACGCTGCTCTACACCGCCGAGCTGCCGCCGCAGGCGACCGCCCCGGCATTGCACGGTTCGCTGGACGCGGAGGAGGCGCTGCAACGCCTGCTGCAGGGCAGCGGCCTGCGCGCGCGGCGGATCGACGAGCGCACCCTGACCCTGGAACCGATCCCCGCCAGCGGCGCGCTCGACCTCGATGCCACGACGGTCTCCGCCGCCGCCCCGGCGCAGGGCTACCGGCCGGCGGCC…	2388	ColMet_Day7	2.69118	15.21	15.21	1.36e-16
PROKKA_02908		Major Facilitator Superfamily protein CDS	ATGCTGCTACGCAACCCGACCCTGCTCCTGCTGTTCTGCGGCCAGGCCCTGTACTGGTCCTGTTCGCTGATCGGCATAACCCTGACCGCGCTGGTCGGCGTCCAGCTGGCGCCGTTGAACAGCCTGGCCACCCTGCCCCTGGCCCTGCTGGTGCTGGGCAACCTGCTGGCGGTGCAGCCGTTGTCGCACTTCATGCAGCGCCACGGCCGACGTCCCGGGCTGATGCTCGGCGCCGGCGGCGGCGTGCTCGGCGGCCTGGTCTGCGCCGCCGGTGTCTGGACTGGCGATTTCCTCTGGTTCTGTCTCGGCGCGCTGGGCATCGGGGTCTACCAGGCCTCGGCCATGTACTACCGGTTCGCCGCGCTGGAGGCGGTGGATGCCGGGCGGAAAGGTCGCGCC…	1170	Colistin_Day14	2.68993	19.03	19.03	1.89e-20
PROKKA_02778		hypothetical protein CDS	ATGAACAACGCACTCATCACTGACGAGCAGCGCATCGTGCTGCTGGCCAACGGCCGCGAATCGCTGGAGAACCCGGACTTCGATCCGGCGCCCGTGGTCAAGCTGTTCACGCCGGATAGCGGCGCGACCTGGCTGCTAACCGAGATTGATCCCGACGACCACGACCACGCCTTTGGTCTTTGCGACCTGGGCCTGGGGATGCCGGAAATCGGCTGGGTCAGCCTGGGCGAGCTGGCGACGGTGCGCGGCGGGCTGGGCTTGCCGATCGAGCGCGACCTGTCTTTCCGCGCCGAGAAGCGGTTGAGCGCCTACGCACGCGATGCGCGGCTGGCCGGGCGGATCGCTGTCTGA	351	ColMet_Day7	2.68919	9.1	9.1	3.66e-10
PROKKA_00063	fepD	fepD CDS	GTGCCCCTGGCGGTCACCCTGGATGCCCTGCAAGCCGTCGATCCGCACGATGATCGCCACCTGGTGGTACGCGAACTGCGCCTGCCGCGCACCCTGGTGGCGCTGCTGGCCGGTGCGGCACTGGGAGTGGCCGGCGCGCTGATGCAGGCGCTGACGCGCAATCCGCTGGCCGAACCCGGCCTGCTGGGGATCAACGCCGGCGCGGCGCTGGCGGTGATCGTCGGGGTCGCGCTGTTCGACCTGGCGAGCATGGGCCAGTACCTCGGTTGCGCCTTCCTCGGCGCCGGCCTGGCCGGCATCGCCGTATTCCTTCTCGGCCAGGCCCGCGAGACCGGCACCAACCCGGTGCGCCTGGTGCTGGCGGGTGCCGGCTTGTCGGTGATGCTCGCCTCGCTGACC…	912	ColMet_Day7	2.68806	12.39	12.39	1.27e-13
PROKKA_02207	metN_3	metN 3 CDS	ATGACCGTTCCCCCGAGCCTGCTGCCCCTCGAACCGTTCCCGACGGCGCCCGACACGCGCGCCTCCACGCCGCACATCCGTCTCCACGGCCTGGGCAAGCGCTACCCCGGCGGGGTCCAGGCCCTGCGGGAGATCGACCTGGAAATCCGCCGCGGCGAAGTGTTCGGCATCATCGGCCGCAGCGGCGCCGGCAAGTCCTCGCTGATCCGCACCCTCAATCGCCTGGAGCGTCCCAGCGAGGGGCAGGTGCTGATCGACGATGAAGACATCGGCGGCTACGACGGCCAGCGTCTGGTCGCCCTGCGCCGACGCATCGGCATGATCTTCCAGCACTTCAACCTGATGTCGGCCAAGACCGTGTGGCAGAACATCGCCCTGCCGCTGCGGGTGGCCGGGGTG…	1101	ColMet_Day14	2.68683	10.26	10.26	1.98e-11
PROKKA_02962	pbpX	pbpX CDS	ATGTTTCGCGCCATGCACCTTCCCCTTCTCGGCTGCCTGCTCGGCACCAGCGGCTGCCACGGCCTGCCACCCGCCCCGCCAGCGCCGAGCGCCGCCGTGGGCAACTACGGCGAGGTCATCGACTATCTGCAACGCCACATCCGCCGGGAAATGGAAAGGCAGGACGTGCCCGGCCTGGCCCTGGCATTGGTCGACGACCAGCAACTGGTCTGGGCTCGCGGTTTCGGCTATGCCGACCGACAGCACAGGATCAACGCCAGCGAGCACACCGCATTCCACGCCGGCGACCTGTCCAAGCTACTGATCGCCAGCGCGACCCTGCAACTGGCCGAACGCGGCCAACTCTCTCTCGACGCTCCGCTCCAGGACACCTTGCGCGAGTTCTACGTACGCTCACGC…	1833	Colistin_Day14	2.68678	23	23	1.52e-24
PROKKA_05551	pstC	pstC CDS	ATGAACGACATGGCCAACTCCCCGATGAACTCCTCCCTTGCTCCCGAGCGGATTGACTTCAATACGCCAGCCCTGCAACGCAAGCGCCGCATCCGTGCCCTCAAGGACCGCCTGACCCGCTGGTACGTGCTGGTCGGCGGCCTGGCCGTGCTGGCGGCGATCACCCTGATCTTCTTCTACCTGGCATACGTCGTGCTCCCGCTGTTCCGCGGCGCCGACCTGGAGACCCGCGAAGCGCTGACTCCGGCCTGGATGCAGCAGGCGCAGGTGCCCCTGCTGCTCAGCATCGAGGAGCAGAACCAGGTGGCCATGCGCGTTGGCGGCCAGGGCGAGATCCTCTTCTTCAACGCCAAGACCGGTGTCGAACTGAAGCGTGTCGCTCTGCCGCTTCCGGCGGGC…	2286	Medium_Day21	2.68591	80.8	80.8	3.64e-83
PROKKA_00114		Phage holin family (Lysis protein S) CDS	ATGAAAATGCCAGAACGCCCTGAAACTTGGGCTGCGCTGCTTGCGTGGCTGTCTGCGCACTATCCGCAGCTGTACGCCGCCGGCCTGTCCTTTGTGGTCGCGCTGACCCGGGTGATCTACGGCGGTGGAACGCGGCGCCAGGCGCTGCTCGAGGCAACGCTCTGCACTCTGATCACCTTGGGCCTGATTCCTGTCCTTGAGTGGTTTGGCCTTCCGCAGAACATGGCTACTGCTGCCGGGGTGTTCACCGGCTTCCTGGGTGTGAAGAAGATCGCCGAGTTCGCTGATCGGATCGCCGACTGGAAGTTTCCGCGCCGGGGGGCTGGCGAATGA	333	ColMet_Day7	2.68566	25.25	25.25	5.73e-27
PROKKA_00596	hdaH	hdaH CDS	ATGACCCGACGTACCGCTTTCTTCTTCGACGAACTCTGCCTCTGGCACGCCGCCGGCCCGCACGCGCTGACCCTGCCGGTCGGCGGCTGGGTGCAACCGCCTGCCGCCGCCGGACACGCCGAATCACCGGAAACCAAGCGCCGGCTGAAAAGCCTGCTCGACGTGTCCGGCCTGACCGCCCGCCTGCAACTGCGCAGCGCACCGCCGGCGAGCGACGAGGACCTGCTGCGCGTGCATCCGGCGCACTATCTGGAACGCTTCAAGGCGTTGAGCGACGCCGGCGGCGGCAGCCTCGGCCAGGACGCGCCGATCGGCCCGGGCAGCTACGAGATCGCCCGGCTCTCCGCCGGCCTGGCCATCGCCGCGCTGGACGCGGTGCTCGCCGGCGAGGCGGACAAC…	1143	Colistin_Day14	2.68554	9.73	9.73	8.77e-11
PROKKA_04892	qseC_3	qseC 3 CDS	ATGCCGCGTACCGCCGTCCCCTCCGTCCGCCGGCGCCTGCTGATCAACCTGCTGGTCGGCTTCGTGCTGTGCTGGCTGAGCGTGGCGGCGCTGACCTACCACCTCTCGCTGAAGCAGGTGAACCGCCTGTTCGACGACGACATGGTGGACTTCGGCGAAGCCGCCCTGCGCCTGCTCGACCTTGCCACCGAAGACCAGGCCAGCGAGGACGGCTCGATCACCGAGATCATCGAACGCAGCCGCGAGGCGATCCAGGGCCTGCCCCTGCTGCGCCGCGAAAGCGCCCTCGGCTACGCCCTGTGGCGCGACGGCCAGCCGCTGCTGTCGAGCCTCAACCTGCCGCCGGAGATCACGGCCCAGGGCCCCGGCTTCAGCACCGTGGAAGCCCAGGGCACCCAC…	1434	ColMet_Day14	2.68524	27.79	27.79	9.97e-30
[truncated: 76,188 more rows]
